# Supplementary material for: Identification of a set of genes potentially responsible for resistance to ferroptosis in lung adenocarcinoma cancer stem cells
Source: Cell Death Dis. 2024 Apr 29;15(4):303. doi: 10.1038/s41419-024-06667-w (PMC11059184; doi:10.1038/s41419-024-06667-w)
Supplement: Supplementary file 2 — Table S1 [file 41419_2024_6667_MOESM2_ESM.xlsx]

## Sheet: Sheet1
Table S1_Differential Expressed Genes (DEGs) in BBIRE-T248 3Dvs2D
genes	log2FoldChange	pvalue	padj	mean_T248_2D	mean_T248_3D
AQP3	8.07024	0	0	30.7529	8260.54
C3	4.22173	0	0	572.404	10676.3
DPP4	5.10421	0	0	139.516	4798.08
MYH14	3.12375	0	0	2168.41	18900.2
SLC34A2	7.8787	0	0	19.3578	4510.57
TP63	5.85918	0	0	80.8432	4686.13
MUC1	4.44818	4.13727e-291	9.69657e-288	4379.03	95584.7
TGM2	-2.80454	1.15406e-288	2.36669e-285	20483	2930.58
GCLC	3.47864	1.36542e-287	2.48902e-284	777.831	8672.47
S100A4	3.48079	1.83637e-286	3.01275e-283	581.133	6485.28
CYP1B1	4.23663	4.31061e-272	6.42908e-269	343.86	6485.91
FN1	3.79292	4.21233e-247	5.75896e-244	17744.8	245954
ERRFI1	1.8984	1.48466e-232	1.87364e-229	3898.97	14535.8
CD55	2.65873	3.42028e-212	4.00808e-209	9518.23	60104.3
NAPSA	8.05337	3.95664e-211	4.32751e-208	12.4655	3267.02
IGFBP6	-2.79833	4.26625e-207	4.37451e-204	7127.01	1024.14
VSTM2L	3.14138	3.48245e-204	3.36077e-201	246.315	2174.53
AGR2	3.98971	1.10593e-184	1.00799e-181	159.29	2531.87
ALDH3A2	1.92482	1.31922e-170	1.13912e-167	1665.1	6322.83
XDH	2.95787	1.55961e-162	1.27935e-159	186.965	1452.67
SFTPB	9.31402	3.99224e-151	3.11889e-148	6.59784	4144.24
FBN1	3.76965	5.09248e-147	3.7976e-144	1581.36	21562.8
CLDN1	2.27748	1.29354e-145	9.22685e-143	743.23	3602.28
RAB15	3.65786	7.54231e-144	5.1558e-141	80.8667	1020.41
NFKBIA	1.59699	5.58221e-141	3.66327e-138	3611.97	10924.2
ALDH3A1	5.25134	4.10239e-139	2.58861e-136	34.1512	1305.7
HMGA1	-1.89066	6.30848e-139	3.83322e-136	67515.2	18206.2
AZGP1	3.93326	1.02228e-136	5.98986e-134	139.817	2133.58
UGCG	-1.73868	8.41886e-133	4.76275e-130	9270.17	2775.59
DSC2	2.13031	4.30417e-132	2.35381e-129	5615.8	24586
FLG	-3.94106	1.99773e-129	1.05725e-126	2859.84	187.646
KRT16	4.01816	3.16719e-128	1.62378e-125	79.5554	1289.06
LMO7	2.12325	9.90978e-128	4.92666e-125	14969.3	65218.9
COL18A1	3.36433	9.15133e-127	4.41579e-124	303.414	3123.01
SYNGR2	1.62709	3.5192e-125	1.6496e-122	2063.18	6370.76
LGR4	2.16823	1.85624e-124	8.45928e-122	758.495	3408.53
AREG	2.25473	2.22514e-120	9.86637e-118	6296.91	30054.8
FBP1	2.5411	4.14402e-118	1.78913e-115	331.412	1928.52
PVRL4	2.86588	1.17473e-117	4.94171e-115	127.558	927.16
UNC13B	2.01307	2.49802e-117	1.02456e-114	613.405	2476.55
SHMT2	-1.41797	2.29964e-114	9.20191e-112	6119.55	2289.78
GPR56	1.60483	3.52999e-112	1.37888e-109	2397.07	7289.1
FST	-2.05287	1.10063e-111	4.1993e-109	4520.66	1087.38
ABCC3	2.67765	6.988e-110	2.60557e-107	1637.91	10478.3
PRSS2	4.78775	2.49253e-109	9.08721e-107	30.8171	848.524
HPGD	4.48851	1.71341e-108	6.11091e-106	44.9833	1006.9
CRIP1	2.8505	8.20441e-108	2.86386e-105	692.538	4994.82
COL6A1	2.00132	1.36941e-107	4.68053e-105	5327.95	21330.4
CYP4F11	-2.42586	1.86288e-107	6.23723e-105	1457.51	269.936
SSBP2	2.71347	2.7188e-106	8.92092e-104	178.549	1169.97
BCAS1	3.42869	3.09291e-106	9.94948e-104	116.39	1253.77
PCDH7	3.47037	3.92495e-106	1.23832e-103	61.5132	683.552
CYR61	-2.19536	5.58696e-106	1.72943e-103	46710.7	10201.3
PIK3R3	2.8533	1.88373e-105	5.72304e-103	220.88	1597.07
SYTL2	2.17644	5.24027e-104	1.56312e-101	239.154	1084.74
SERPINA1	1.49929	2.62097e-102	7.67851e-100	11936.8	33744.2
CTSD	1.85937	6.36876e-102	1.83309e-99	7115.3	25816.4
ALDH1A3	-1.87153	8.92881e-102	2.52562e-99	8983.39	2452.69
IL8	4.39667	2.29121e-101	6.37112e-99	25.1487	534.08
NEBL	2.56966	2.20274e-100	6.02302e-98	196.671	1168.47
EVPL	1.72661	2.5334e-100	6.81361e-98	1874.74	6202.93
IGFBP7	-2.40322	4.24468e-98	1.1232e-95	3876.12	731.482
ID2	2.39208	5.69117e-98	1.48205e-95	1483.41	7787.4
BCAT1	-2.27944	8.90313e-98	2.28226e-95	5264.02	1084.87
FLVCR2	2.49102	1.86072e-97	4.69647e-95	187.047	1051.33
TFRC	-1.70489	9.29649e-97	2.31088e-94	4442.52	1361.27
EPHX1	1.68961	9.73767e-95	2.38442e-92	1144.33	3687.62
TTC39A	2.57084	7.71535e-93	1.86144e-90	165.951	984.665
LGALS3	1.36844	4.20002e-92	9.98631e-90	3437.68	8875.31
SEPW1	2.40308	4.64877e-92	1.08954e-89	264.484	1396.67
MYC	-1.96143	1.40113e-91	3.23759e-89	2045.12	525.924
CDH2	-3.42131	1.73334e-91	3.94962e-89	1645.21	154.17
ARHGAP29	-1.63101	8.99634e-91	2.02184e-88	25218.2	8141.57
ST3GAL5	3.33309	1.02361e-90	2.26937e-88	72.3607	726.519
FADS2	-1.96479	1.19431e-90	2.6125e-88	8719.38	2230.84
SAT1	1.99107	1.94602e-88	4.20085e-86	1398.83	5562.17
CRIP2	2.14698	8.71179e-88	1.85618e-85	532.339	2356.85
PTPRB	-2.18987	1.05779e-87	2.22489e-85	1046.58	227.456
MALL	1.9318	3.94962e-87	8.20221e-85	2095.35	7993.2
HDAC9	-2.076	7.34964e-87	1.50723e-84	3694.56	875.71
RAB27B	2.21921	1.62303e-86	3.28733e-84	389.706	1816.81
ACPP	3.47861	1.7997e-86	3.60072e-84	51.0399	569.584
HID1	2.46813	9.2252e-86	1.82348e-83	175.374	969.852
DAG1	1.10606	1.12333e-84	2.19397e-82	10544.3	22695.5
BICC1	-2.45777	1.31578e-84	2.53962e-82	2363.93	429.163
SRPX2	-1.40494	6.59677e-84	1.25845e-81	1898.52	716.797
RBMS3	-1.72543	1.28162e-83	2.41681e-81	1723.73	522.339
SLC16A9	3.33563	1.36892e-83	2.55209e-81	122.329	1234.05
HES1	-1.99431	6.32193e-83	1.16537e-80	936.36	235.933
FRMD6	-1.92437	1.63916e-82	2.988e-80	4102.61	1079.55
GGT1	3.05067	1.37321e-81	2.4757e-79	81.7638	677.911
NOTCH3	5.31751	2.16286e-81	3.85694e-79	11.7095	460.372
AKR1C3	2.88734	6.51539e-81	1.14937e-78	127.427	942.602
CIT	-1.76475	1.07135e-79	1.86985e-77	4955.06	1457.83
PLCD1	1.90775	3.19971e-79	5.52574e-77	923.483	3462.29
MMP28	3.85522	5.01477e-79	8.57003e-77	64.6213	934.068
LAMP3	2.43966	6.25428e-79	1.05781e-76	329.473	1789.4
SLC6A14	7.48109	6.65444e-79	1.11401e-76	6.92344	1230.44
KNTC1	-1.3067	1.0023e-78	1.66098e-76	4196.74	1698.29
LMNA	1.05379	1.06599e-78	1.74887e-76	23174.3	48107.4
ABCA3	2.64297	7.13752e-77	1.15939e-74	125.837	784.203
SELENBP1	2.45201	1.41943e-76	2.28306e-74	226.931	1241.12
TMEM97	-1.73312	2.36255e-76	3.76311e-74	1232.28	370.146
PARM1	3.33619	9.11792e-76	1.43835e-73	45.1014	455.208
RBMS2	-1.0218	1.23724e-75	1.93316e-73	13586	6689.31
SOWAHB	2.12649	1.72642e-75	2.67204e-73	204.151	889.536
RASA1	-1.14852	4.21183e-75	6.45788e-73	29690	13395.1
BAG1	1.92399	5.99292e-75	9.10369e-73	632.425	2399.75
CYP1A1	3.77882	7.25308e-75	1.09169e-72	40.5962	554.997
SDC1	1.51244	8.11981e-75	1.21103e-72	967.08	2758.59
LMNB1	-1.92013	1.2353e-74	1.82579e-72	2250.03	593.383
CYP3A5	4.57471	2.34726e-74	3.43831e-72	14.697	354.459
TSPAN1	1.59831	2.42716e-74	3.5239e-72	2769.93	8388.07
GRHL3	3.60806	3.89917e-74	5.61138e-72	46.4245	564.55
CFH	1.3673	1.08549e-73	1.54857e-71	4662.74	12031.8
MYO15B	2.65834	3.01231e-73	4.26034e-71	188.641	1190.52
DOPEY2	1.40808	5.28955e-73	7.41712e-71	847.656	2248.51
CFB	2.19784	5.93464e-73	8.25116e-71	865.655	3971.35
TINAGL1	-1.94333	8.38929e-73	1.15659e-70	2880.68	747.837
GSN	1.7688	4.43201e-72	6.0593e-70	9082.6	30948.8
TCN2	2.29263	4.54143e-72	6.15758e-70	175.355	857.674
CDH1	1.06285	8.22819e-72	1.10649e-69	23348.2	48773.2
CHSY3	2.57446	7.68365e-71	1.02486e-68	112.46	670.618
SPINK5	2.28222	2.95316e-70	3.90721e-68	166.305	807.141
MT1E	-2.16464	3.38358e-70	4.44088e-68	6372.49	1419.14
TRIM51EP	4.95417	3.90444e-70	5.08383e-68	20.7271	641.59
CIITA	3.60854	5.09612e-70	6.58323e-68	75.3498	920.544
MUC21	6.304	5.51254e-69	7.06553e-67	36.7945	2901.69
NCAPD2	-1.54285	2.24896e-68	2.86019e-66	7306.86	2504.69
SULT2B1	2.40669	1.0944e-67	1.38114e-65	87.8286	463.962
SNAI2	-1.97655	1.80931e-67	2.26591e-65	2335.48	592.572
HLA-DRA	6.29021	2.15934e-67	2.6838e-65	8.72748	680.798
FBL	-1.46825	2.23165e-67	2.75282e-65	1395.55	503.481
PIK3C2B	2.05059	6.32137e-67	7.73943e-65	1051.45	4354.39
MT2A	-2.35297	6.85551e-67	8.33122e-65	14747.3	2886.64
CRABP2	1.76802	3.40676e-66	4.10965e-64	1342.19	4569.4
LAMB1	-1.26579	3.87401e-66	4.6392e-64	6561.1	2727.81
F2R	-1.97734	8.42102e-66	1.00113e-63	2304.75	585.119
RAPH1	1.23089	3.49854e-65	4.12929e-63	2049.12	4807.35
CDC42BPG	1.61562	5.41793e-65	6.34905e-63	810.084	2481.93
LLGL2	1.70789	7.34355e-65	8.54456e-63	1597.08	5215.98
SLC4A11	2.14652	9.72344e-65	1.1234e-62	400.264	1771.61
HIST1H2AL	-2.31655	1.04022e-64	1.19342e-62	5233.3	1050
SGSH	2.34712	2.29112e-64	2.61028e-62	228.257	1163.37
HMGB2	-1.63185	3.35145e-64	3.79199e-62	1819.59	585.94
TCEA3	3.67784	4.73264e-64	5.31806e-62	106.759	1365.26
PER1	3.08452	6.04675e-64	6.7485e-62	111.566	945.745
SLC40A1	2.32617	8.70953e-64	9.65463e-62	209.954	1050.35
NKX2-1	2.69154	1.43193e-63	1.57666e-61	186.307	1202.49
TGFBI	-1.53084	3.34094e-63	3.6541e-61	4208.68	1457.73
CD47	1.13565	5.45905e-63	5.9312e-61	2166.03	4757.34
NMT2	-2.0015	5.7156e-63	6.16909e-61	846.374	210.36
KIAA1217	1.55056	8.14475e-63	8.73352e-61	4009.23	11746.4
KRT7	-0.948757	1.18998e-62	1.26772e-60	107956	55928.1
ASAH1	1.66118	1.46647e-62	1.55218e-60	3700.52	11703
NAV2	-1.66474	2.18377e-62	2.29659e-60	3867.71	1221.47
LIPH	1.70533	2.4831e-62	2.59476e-60	1153.23	3758.5
AKR1B10	5.40579	5.76809e-62	5.98932e-60	10.5487	445.421
GAREM	2.41957	9.01563e-62	9.30254e-60	128.22	684.966
ADIRF	1.83038	1.73462e-61	1.77864e-59	1003.49	3567.56
AHNAK2	1.63373	2.70611e-61	2.75754e-59	45981.7	142684
RPSA	-1.54997	6.06481e-61	6.14193e-59	149539	51066.7
SGPP2	2.895	6.17061e-61	6.21073e-59	47.2416	350.441
FADS1	-2.0826	6.53044e-61	6.53283e-59	1791.32	420.855
ARHGEF4	3.23393	2.14748e-60	2.13525e-58	31.8356	299.926
MATN2	2.51911	3.05606e-60	3.02034e-58	162.798	934.145
CMYA5	2.7046	4.48146e-60	4.40256e-58	161.57	1054.18
MUC15	6.50822	4.55294e-60	4.44617e-58	5.76439	527.426
CPD	1.24981	5.43464e-60	5.27578e-58	3807.21	9052.4
PCLO	1.52095	8.20616e-60	7.91943e-58	1948.14	5594.39
RPSAP58	-1.72582	1.05411e-59	1.01133e-57	4770.07	1439.52
FLNC	-1.85245	1.09911e-59	1.04837e-57	44026.9	12190.5
MPP7	1.58836	1.77757e-59	1.68571e-57	469.655	1412.41
ASAP3	2.55096	2.99689e-59	2.82569e-57	114.832	671.448
PELI1	1.64602	4.97938e-59	4.6681e-57	173.707	542.063
PRDM1	2.22896	5.18305e-59	4.83142e-57	307.811	1442.44
MSLN	1.832	5.94572e-59	5.51104e-57	927.608	3300.76
FOLR1	1.29783	9.48804e-59	8.74499e-57	2097.93	5157.45
C11orf80	1.57812	2.24763e-58	2.06004e-56	363.402	1086.71
CKB	1.7038	3.52525e-58	3.21307e-56	344.183	1119.21
SERPINE1	-2.28583	4.19392e-58	3.80141e-56	6842.74	1402.79
CTGF	-2.75804	4.25266e-58	3.83347e-56	863.343	128.777
HLA-B	1.10653	1.21248e-57	1.08699e-55	6874.31	14804.4
MYH16	-1.60329	1.28973e-57	1.14996e-55	1840.42	606.669
HIST1H2AG	-2.05798	1.83512e-57	1.6274e-55	6708.27	1609.57
S100A6	1.45319	2.37204e-57	2.09224e-55	7182.55	19666.4
CENPF	-1.65571	4.0887e-57	3.58712e-55	6085.27	1930.46
VIPR1	2.71105	4.48576e-57	3.91454e-55	117.925	770.984
RPL23A	-0.695687	1.98373e-56	1.72196e-54	44621.3	27550.7
CDC25B	1.7255	3.70316e-56	3.19758e-54	487.066	1610.63
CAMK2D	1.44664	4.57373e-56	3.92861e-54	719.324	1959.19
TMEM63B	1.34129	1.89871e-55	1.62241e-53	1903.7	4825.08
FA2H	2.97131	2.63933e-55	2.24357e-53	44.7345	349.651
SECTM1	3.37333	3.37303e-55	2.85247e-53	27.2827	282.292
TMPO	-1.58808	4.91414e-55	4.13443e-53	7389.95	2457.14
LMO3	1.80333	8.23507e-55	6.89309e-53	322.731	1126.21
NIPAL1	-2.01043	2.73882e-54	2.28087e-52	521.601	129.51
LAMA4	-1.69643	4.98606e-54	4.13138e-52	1857.33	570.935
TGFB2	-2.27144	9.38821e-54	7.73985e-52	2957.76	613.384
HIST1H2BL	-2.35314	9.69313e-54	7.95128e-52	5620.64	1098.3
SDPR	-2.62335	2.3945e-53	1.95443e-51	567.1	91.908
CPE	2.63351	3.48361e-53	2.82931e-51	65.1228	403.016
RPL5	-0.96346	3.51576e-53	2.84136e-51	23831.4	12218.5
DHRS3	-5.32295	5.49228e-53	4.41698e-51	1000.34	24.2715
AKR1C1	4.27494	1.79899e-52	1.43972e-50	16.3385	314.239
PHLDB2	-1.54772	1.97679e-52	1.57433e-50	5567.72	1904.12
ATP13A4	5.43521	2.84946e-52	2.25837e-50	7.61902	330.163
CPEB2	1.97183	3.21688e-52	2.53732e-50	320.251	1256.74
AASS	-2.04709	3.3037e-52	2.59333e-50	1432.4	345.432
RPS12	-1.36267	7.06916e-52	5.5227e-50	4832.82	1877.17
NRK	2.3421	1.61288e-51	1.25407e-49	58.5365	298.615
RPS2	-1.53075	1.65601e-51	1.28153e-49	16708.7	5779.85
TRIM29	3.56905	2.07829e-51	1.60077e-49	121.146	1436.61
EZH2	-1.36117	5.87131e-51	4.50115e-49	2208.13	858.95
RPS3	-1.26621	5.97622e-51	4.56027e-49	22486.8	9345.35
ARHGAP32	1.18635	8.22238e-51	6.2452e-49	851.857	1936.73
EPAS1	1.13802	1.17722e-50	8.90025e-49	1345.91	2958.42
NCOA7	1.46384	1.23239e-50	9.27457e-49	751.534	2073.98
HELLS	-1.35134	1.30059e-50	9.74315e-49	1639.29	642.732
F3	-1.39935	2.27505e-50	1.69657e-48	25199.3	9551.21
KIF7	2.70669	4.46018e-50	3.31103e-48	120.543	787.419
ATP7A	1.39937	6.47044e-50	4.78172e-48	534.556	1412.48
RAB3D	1.93341	1.34656e-49	9.9066e-48	327.799	1250.68
MYO5C	1.30912	1.60935e-49	1.1787e-47	4265.28	10571.3
AXL	-1.68114	2.45702e-49	1.79155e-47	25446.3	7932.74
MUC20	1.68462	3.78449e-49	2.74727e-47	2371.83	7623.07
HHIPL2	5.85308	3.82084e-49	2.76144e-47	5.75284	334.436
HIST1H2AJ	-1.87461	4.25997e-49	3.06531e-47	14711	4010.78
STON2	2.90866	1.13013e-48	8.09647e-47	42.7002	319.342
ESYT3	2.26731	1.32987e-48	9.48601e-47	169.909	818.788
UTP20	-1.18065	1.39517e-48	9.90871e-47	2845.47	1254.65
ASPM	-1.60504	1.75769e-48	1.24296e-46	11087	3644.06
CSF1	-2.31895	4.86175e-48	3.42325e-46	499.666	100.205
CSF2RA	2.14311	5.54292e-48	3.8862e-46	54.9174	242.127
GPRC5A	-1.35086	8.01731e-48	5.5971e-46	8542.34	3348.13
HIST1H2BM	-2.21969	9.16132e-48	6.36867e-46	5377.96	1153.74
CXCL1	3.87865	2.03697e-47	1.41006e-45	20.1921	298.225
SLPI	2.0322	2.09086e-47	1.44129e-45	105.671	431.462
ESPL1	-2.06905	3.2607e-47	2.23828e-45	1099.77	260.221
SEMA3C	2.25475	4.07377e-47	2.78476e-45	435.835	2081.13
PPP1R9A	1.68328	4.81013e-47	3.27448e-45	809.759	2602.5
FAM167A	-2.7245	5.72818e-47	3.88332e-45	402.445	59.8891
MYO1B	-1.06485	6.66618e-47	4.50063e-45	6673.65	3189.62
COL17A1	1.16097	1.30857e-46	8.7985e-45	65789.6	147107
PHLDA2	1.47871	1.4918e-46	9.98956e-45	809.782	2255.73
SKP2	-1.92004	2.0381e-46	1.35923e-44	882.197	234.33
STMN1	-1.45212	2.22164e-46	1.47564e-44	3912.71	1429.79
ANKRD1	-4.75064	7.25805e-46	4.78215e-44	2656.88	99.3885
LY6D	2.34626	7.23504e-46	4.78215e-44	410.824	2087.68
CST6	-1.79004	8.14131e-46	5.34265e-44	873.479	251.631
KLHL5	-0.845369	1.23097e-45	8.04592e-44	4040.81	2248.99
NLRP3	-3.21374	1.44791e-45	9.42634e-44	550.372	60.1424
TICRR	-2.01136	2.24145e-45	1.45349e-43	1325.89	330.644
ECM1	1.64047	2.26013e-45	1.45983e-43	266.223	831.778
MUC16	1.7041	3.35281e-45	2.15711e-43	110891	361311
ARHGAP23	-1.09104	3.38437e-45	2.1689e-43	3299.26	1547.52
ACSL5	0.890195	3.43919e-45	2.19546e-43	3937.82	7296.72
MCM7	-1.18431	1.4623e-44	9.29864e-43	6085.95	2675.87
RAI14	-1.41967	1.67653e-44	1.06198e-42	3937.96	1472.6
FGFBP1	2.06396	2.22548e-44	1.40428e-42	334.128	1396.78
LYPD3	3.92178	2.51228e-44	1.57917e-42	13.87	207.819
ADAMTS9	-1.25643	2.68863e-44	1.68358e-42	7890.65	3301.99
SLC25A3	-0.989999	3.01087e-44	1.87819e-42	10458.4	5263.15
NUP107	-1.08635	4.76324e-44	2.96007e-42	2901.31	1365.65
KRT15	1.3643	8.20031e-44	5.07677e-42	402.525	1038.65
MMP15	1.4928	8.76275e-44	5.40457e-42	166.861	468.224
RASGRF1	-2.75759	1.03891e-43	6.38364e-42	401.218	59.5143
STARD10	1.62504	1.82341e-43	1.11622e-41	372.414	1146.67
EHD2	1.07178	2.05417e-43	1.25281e-41	2564.45	5389.44
FGFR2	-2.4071	2.16057e-43	1.31283e-41	3008.41	565.862
SDC4	1.13436	2.28424e-43	1.38285e-41	2201.75	4830.63
LRP5	1.19097	2.44377e-43	1.47399e-41	3716.1	8482.48
PYGB	1.16587	2.88485e-43	1.73366e-41	1221.15	2735.97
PRKAG2	-1.38788	5.20364e-43	3.11573e-41	3509.42	1339.64
LMNB2	-1.23285	5.35419e-43	3.19421e-41	7271.15	3091.61
NCOA3	0.797653	5.84766e-43	3.47597e-41	2826.72	4914.02
AHR	1.02058	8.20703e-43	4.86081e-41	4780.41	9699.62
ID1	2.0354	8.64735e-43	5.10318e-41	295.524	1213.69
BMP4	1.71595	9.75789e-43	5.73792e-41	2226.22	7311.3
IQGAP3	-1.75634	1.79995e-42	1.05464e-40	3302.89	975.586
ASS1	3.09618	1.8617e-42	1.08694e-40	2635.8	22538.7
ATP6AP1	0.952869	2.22349e-42	1.289e-40	3428.21	6633.49
DDX60L	-1.10679	2.21569e-42	1.289e-40	4489.45	2085.62
FSTL1	-1.02235	3.32694e-42	1.92189e-40	3151.43	1550.03
TSPAN15	1.2605	7.14424e-42	4.11258e-40	1042.72	2497.17
CAPN8-2	3.58247	7.4908e-42	4.297e-40	13.4106	161.139
EZR	1.06307	7.86016e-42	4.49316e-40	16140.4	33724.9
SEMA4G	2.68243	8.17866e-42	4.659e-40	75.9413	486.693
FXYD3	1.38414	8.40765e-42	4.77287e-40	674.245	1760.15
TPM1	-1.47908	8.8998e-42	5.03483e-40	14386.7	5161.46
SLC7A1	-1.04918	9.58773e-42	5.40537e-40	2116.06	1020.85
ACOX1	1.0996	1.78719e-41	1.00413e-39	2153.84	4613.08
GRIK2	2.2283	1.88802e-41	1.05716e-39	103.355	486.375
NEGR1	-3.40871	3.46069e-41	1.93116e-39	478.111	44.3912
DEPTOR	3.34022	4.11912e-41	2.29079e-39	19.0996	195.063
ATP11A	0.908585	4.38064e-41	2.42167e-39	5602.31	10516
EMP2	1.5839	4.38399e-41	2.42167e-39	415.586	1245.34
TCOF1	-1.03236	5.58797e-41	3.07638e-39	6025.56	2945.25
IFITM10	2.79434	6.80937e-41	3.73627e-39	47.8969	333.653
BLVRA	1.09571	1.06123e-40	5.80349e-39	810.035	1729.12
KIF2C	-1.70534	1.07023e-40	5.83327e-39	2016.5	616.694
TNKS1BP1	1.01201	1.5582e-40	8.46485e-39	2601.19	5245.4
TOP2A	-1.67192	1.58713e-40	8.59356e-39	13973.8	4384.4
MTHFD1	-1.17347	2.91024e-40	1.57057e-38	8957.05	3969.72
EDNRA	3.63097	2.98057e-40	1.60325e-38	11.8292	148.612
LAMB2	1.34342	4.33418e-40	2.32374e-38	8476.5	21507.5
MAP3K8	2.24739	6.31445e-40	3.37443e-38	209.551	995.309
GATA6	-1.58234	7.1087e-40	3.78654e-38	2828.06	945.341
PRR11	-1.53246	8.17475e-40	4.34029e-38	3442.6	1188.85
CD74	1.46077	9.34445e-40	4.94532e-38	1256.03	3457.48
B3GNT3	1.50726	9.96558e-40	5.25709e-38	460.068	1305.71
LAMP1	0.714466	1.48117e-39	7.78849e-38	3046.57	5000.46
MYPN	-1.92509	1.76472e-39	9.24984e-38	1717.12	453.849
SLC6A6	1.55463	3.21097e-39	1.67768e-37	309.426	908.637
GRHL1	1.87542	5.09957e-39	2.65598e-37	65.5146	238.864
QPCT	2.21803	5.68207e-39	2.95e-37	84.2693	391.138
DIAPH3	-1.82768	7.39492e-39	3.82716e-37	3292.53	927.694
PPL	1.50626	1.1674e-38	6.02276e-37	8404.72	23873.9
AP5B1	1.45014	1.32147e-38	6.79627e-37	382.91	1045.74
ARHGEF28	-0.972472	1.33611e-38	6.85008e-37	5354.78	2729.2
IPO5	-1.0239	1.37512e-38	7.0281e-37	5761.73	2831.91
SNHG16	-1.41774	1.77416e-38	9.0394e-37	1369.19	510.707
FAM3C	-1.43816	1.78795e-38	9.08148e-37	34472.6	12721.6
PALM3	3.84566	2.06974e-38	1.04803e-36	16.7553	240.849
TSC22D3	2.20629	2.13943e-38	1.07998e-36	139.374	644.318
PABPC1	-0.824185	2.36016e-38	1.18775e-36	112985	63811.5
SFTA3	3.58651	3.768e-38	1.89045e-36	13.4396	160.742
EEF1B2	-1.23561	4.34875e-38	2.17517e-36	10537.5	4471.57
RPS18	-1.13968	4.7405e-38	2.36391e-36	14159.6	6423.62
TMPRSS2	3.08373	6.37403e-38	3.16886e-36	22.343	187.699
ASAP1	-0.955727	6.72529e-38	3.33339e-36	17133.8	8832.6
IL37	4.88927	1.04507e-37	5.16428e-36	8.32615	246.96
BCL6	1.3582	1.24119e-37	6.11499e-36	326.841	839.249
PPFIBP2	2.70087	1.2455e-37	6.11786e-36	44.7876	291.071
HIST1H4K	-1.37913	1.43142e-37	7.01012e-36	3895.07	1497.21
MEST	-1.18095	1.44227e-37	7.04224e-36	1250.94	549.11
PITPNM3	1.62785	1.45448e-37	7.08078e-36	569.492	1759.17
UBQLN2	0.83494	1.61367e-37	7.83252e-36	2440.26	4351.73
HIST1H2BJ	-1.68646	2.2739e-37	1.10046e-35	8010.61	2489.27
OGDH	0.786268	2.29326e-37	1.10657e-35	4813.3	8297.53
DUSP4	1.29049	2.31739e-37	1.11493e-35	390.903	955.465
RPL31	-0.798898	2.4578e-37	1.17903e-35	7002.04	4023.48
UCP2	1.52583	2.48216e-37	1.18724e-35	394.28	1134.54
HNRNPA1	-0.94907	2.93248e-37	1.39855e-35	54055.3	28000.5
PRIM1	-1.89974	3.18164e-37	1.51298e-35	566.076	152.073
FMO5	2.72256	3.61492e-37	1.71406e-35	46.3544	306.381
HIST1H2AM	-1.66611	4.37693e-37	2.06939e-35	5582.69	1757.47
BUB1B	-1.44815	4.9067e-37	2.3132e-35	2958.11	1083.24
SH3GL1	1.25349	5.28323e-37	2.48357e-35	1183.37	2818.69
AKT3	-1.31627	5.51087e-37	2.58318e-35	2637.16	1057.41
TPX2	-1.49873	5.98556e-37	2.79769e-35	5847.22	2069.04
SPATA13	1.71948	6.06901e-37	2.82864e-35	328.117	1081.27
TRIO	-0.932014	9.56413e-37	4.44502e-35	20194.8	10585.8
TC2N	1.21276	1.0106e-36	4.68357e-35	873.856	2026.82
HIST1H3B	-2.1088	1.31228e-36	6.06459e-35	1855.67	429.309
ADAMTS1	-1.03323	1.69661e-36	7.81873e-35	6959.69	3400.27
CD82	1.80216	2.71958e-36	1.24979e-34	356.907	1244.62
NEXN	-1.93079	2.81695e-36	1.29092e-34	1363.92	358.548
KRT6A	8.81122	5.31341e-36	2.42818e-34	45.809	20590.9
TFAP2A	1.21032	6.8076e-36	3.10237e-34	1288.84	2981.99
UPP1	-1.36477	7.63227e-36	3.46117e-34	958.82	373.055
WHSC1	-0.967504	7.63712e-36	3.46117e-34	4861.22	2486.8
HEG1	-1.7816	9.18405e-36	4.15079e-34	4514.02	1312.92
MCM2	-1.25731	9.80086e-36	4.41739e-34	1570.12	655.256
TNFSF15	3.29763	9.88064e-36	4.44115e-34	22.0467	216.934
PARD3B	1.34033	1.11346e-35	4.9911e-34	639.918	1622.21
STIM1	0.925387	1.36144e-35	6.08605e-34	1165.82	2212.49
RPL36A	-1.08802	1.66759e-35	7.43436e-34	67896.8	31937.4
KRT5	5.73527	1.69413e-35	7.53222e-34	10.6517	563.044
PLEKHA7	0.797988	2.19476e-35	9.73168e-34	1951.53	3391.59
SOGA2	-1.55428	2.59062e-35	1.1456e-33	1219.53	414.733
PLA2G4F	3.59094	2.75645e-35	1.21565e-33	17.069	204.528
LAMC2	1.11339	2.781e-35	1.22319e-33	35973.6	77828
ARL6IP5	0.993769	2.96305e-35	1.29978e-33	1753.3	3491.54
KIAA1199	-2.11403	2.98203e-35	1.30462e-33	618.303	144.117
RAB38	3.00445	3.4807e-35	1.51873e-33	23.2633	187.84
PDE1C	-1.68286	3.60748e-35	1.56988e-33	2371.43	738.815
SEMA7A	-1.63049	4.08317e-35	1.77218e-33	2115.87	681.672
CTSA	0.823739	4.39021e-35	1.90042e-33	15007.6	26560.7
TMPRSS13	3.64816	4.44644e-35	1.91969e-33	10.5641	130.966
DENND2C	1.58622	4.67723e-35	2.01403e-33	311.707	935.328
XKRX	4.43415	5.57727e-35	2.3953e-33	7.2082	157.601
RHOB	2.07563	5.61759e-35	2.40632e-33	93.3645	395.748
CDK2	-1.24821	7.15216e-35	3.05569e-33	2181.21	917.361
ATIC	-0.695302	8.36494e-35	3.56455e-33	4587.01	2833.48
OCLN	0.894807	8.85898e-35	3.7653e-33	5596.06	10405.6
ARID5B	1.27895	9.31058e-35	3.93684e-33	394.958	959.655
RPL11	-1.11754	9.29444e-35	3.93684e-33	64671.4	29803.1
ATP8A1	2.87882	1.14516e-34	4.8297e-33	25.7459	190.223
RPL10A	-1.05452	1.19878e-34	5.04287e-33	6093.84	2930.5
RPS4Y1	-0.991931	1.28347e-34	5.3853e-33	11703.5	5882.95
SNCG	1.98101	1.29886e-34	5.43598e-33	124.574	492.323
BNIPL	5.07775	1.39094e-34	5.80657e-33	5.45268	183.44
APOBEC3B	-1.65973	1.42529e-34	5.93484e-33	1400.81	441.853
FANCI	-1.47301	1.54396e-34	6.41271e-33	5154.07	1855.66
FER1L6	2.49584	1.60828e-34	6.663e-33	61.1236	345.188
FAM83D	-1.63611	1.71588e-34	7.09085e-33	1431.35	458.864
HIST1H2AK	-1.76765	1.87774e-34	7.74025e-33	1158.74	339.214
TROAP	-1.86708	2.19488e-34	9.02484e-33	732.648	199.964
LBR	-1.3037	2.60336e-34	1.06777e-32	3480.83	1409.27
PYGL	-1.1113	2.85595e-34	1.16845e-32	4015.59	1855.44
SLC15A2	2.74216	3.04448e-34	1.24248e-32	38.0517	254.142
DLC1	-1.36941	4.71496e-34	1.91944e-32	3287.8	1270.64
CX3CL1	5.08602	5.00997e-34	2.0345e-32	5.50505	185.315
MAN1A1	1.79734	5.45189e-34	2.20848e-32	143.648	498.494
PTGES	3.3312	6.29751e-34	2.54475e-32	19.0431	192.598
TMTC4	-1.76557	6.93598e-34	2.79587e-32	360.991	106.271
ANKRD22	3.88331	7.26879e-34	2.92284e-32	9.76584	143.707
DOCK10	-2.39331	7.6101e-34	3.0526e-32	504.688	96.6448
GPD1L	1.52673	9.2214e-34	3.68991e-32	208.43	600.632
NUSAP1	-1.52399	9.319e-34	3.71989e-32	3962.75	1377.51
MANSC1	1.44939	1.08307e-33	4.31284e-32	538.716	1470.66
RETSAT	1.14297	1.11287e-33	4.42076e-32	1385.69	3057.9
FAM101A	-1.76015	1.1202e-33	4.43912e-32	806.822	237.397
HIST1H2BO	-1.87865	1.20881e-33	4.77873e-32	5422.97	1473.65
PKP1	5.16038	1.63269e-33	6.43891e-32	20.3721	731.423
FAM46A	1.70485	1.66847e-33	6.56426e-32	286.99	936.308
DMXL2	1.06899	1.67638e-33	6.57961e-32	1820.86	3822.67
MECOM	-1.17737	1.68271e-33	6.58869e-32	4220.42	1865.01
USP54	1.20047	2.21738e-33	8.66153e-32	1014.49	2330.99
CDRT1	1.22648	2.48379e-33	9.6791e-32	528.817	1237.54
HJURP	-1.76436	2.70241e-33	1.05061e-31	1684.39	494.431
LCN2	-1.44268	2.84454e-33	1.10325e-31	2989	1100.75
TUBA1A	-1.25172	3.20671e-33	1.24079e-31	12910	5418.98
RPS7	-0.821268	3.26117e-33	1.25889e-31	24012.9	13587.6
IL17RE	1.90672	3.50068e-33	1.34817e-31	235.732	884.307
LGALS9	-1.16046	4.16936e-33	1.60193e-31	2897.2	1296.12
NRP2	-1.70602	4.36286e-33	1.67236e-31	7362.35	2255.48
GSR	0.882692	5.08667e-33	1.94527e-31	4246.87	7827.45
RHOD	1.54818	5.69079e-33	2.17124e-31	464.941	1358.43
SLC37A2	-2.73776	6.97318e-33	2.65434e-31	220.074	32.0848
RPL21	-0.948303	8.2661e-33	3.13921e-31	18953.2	9819.73
SLC9A3R2	1.21212	8.63252e-33	3.27079e-31	563.696	1303.38
RASGEF1B	2.07516	9.0747e-33	3.4304e-31	67.5294	284.155
LOXL2	-1.98274	9.27637e-33	3.49858e-31	1979.14	500.007
RPS19	-0.962942	9.47247e-33	3.56434e-31	11538.4	5915.49
NOTCH2	-0.843545	1.01322e-32	3.80385e-31	37236.1	20746.8
HMMR	-1.90789	1.21985e-32	4.56914e-31	1676.84	447.279
SFTPA1	14.0477	1.35393e-32	5.0598e-31	0.372053	6582.21
S100A2	1.08482	1.50845e-32	5.62446e-31	2867.17	6082.02
FDPS	-0.965438	1.54278e-32	5.72645e-31	5473.39	2800.64
SH3BGRL2	1.44907	1.54029e-32	5.72645e-31	213.918	585.217
VIM	-1.48102	1.89e-32	6.9994e-31	59287.6	21238
RPL37	-0.844815	2.26656e-32	8.37505e-31	15731.6	8756.65
SCD	-1.20309	2.71458e-32	1.0008e-30	35309.9	15336.3
DST	0.866257	3.20838e-32	1.18019e-30	19059.9	34746.8
PRR15L	4.79554	3.24534e-32	1.19112e-30	6.18703	170.391
PLEC	0.94396	3.47151e-32	1.27128e-30	185162	356212
RPS10	-1.19686	3.57579e-32	1.30656e-30	24805.2	10817.5
COBL	0.985117	3.71691e-32	1.3551e-30	655.479	1297.67
UAP1	-1.55415	4.33929e-32	1.5785e-30	1998.39	681.938
PCYOX1	1.00555	4.52827e-32	1.6436e-30	1411.35	2833.49
CAMK1D	2.19598	5.0584e-32	1.83197e-30	98.4299	449.743
HIST1H2AI	-1.56475	5.47e-32	1.97667e-30	1793.98	605.363
CDH4	-4.03598	5.65418e-32	2.03873e-30	282.574	16.8142
MEGF9	1.65091	6.12309e-32	2.20297e-30	254.275	798.302
LPCAT3	1.34548	6.14754e-32	2.20693e-30	922.813	2343.72
GLS	0.781825	6.74437e-32	2.4159e-30	2956.18	5085.54
CRIM1	-1.19608	7.26788e-32	2.59775e-30	3475.93	1514.7
ZNF462	-0.917844	7.57899e-32	2.70306e-30	7329.49	3881.99
MKI67	-1.28992	8.54854e-32	3.04224e-30	54975	22482.4
TMEM63A	1.15328	8.77826e-32	3.11723e-30	1505.14	3347.41
ADAMTS12	-1.37208	9.33109e-32	3.30639e-30	1113.18	430.521
DSP	0.850512	1.18068e-31	4.17464e-30	35100.7	63292.6
PM20D2	-1.64352	1.19259e-31	4.20768e-30	883.662	284.994
KIF23	-1.60979	1.24029e-31	4.36658e-30	3609.25	1181.76
CGB5	-3.33043	1.46844e-31	5.15873e-30	5415.6	538.219
TMC5	1.31685	1.52127e-31	5.33291e-30	646.789	1612.16
TMC6	1.52166	1.54733e-31	5.41268e-30	824.975	2367.22
TMEM62	1.24741	1.58503e-31	5.53276e-30	385.78	917.192
KIF15	-1.68709	1.64777e-31	5.73954e-30	1255.73	388.549
INSIG1	-1.15288	1.7503e-31	6.08378e-30	1857.7	832.94
PYCR1	-1.59535	1.82203e-31	6.3197e-30	290.928	95.5631
BZW2	-1.09063	1.90061e-31	6.57836e-30	1033.73	485.626
MYADM	-1.16492	2.22961e-31	7.70084e-30	2065.73	921.011
RPL19	-0.799441	2.24228e-31	7.72832e-30	26450.1	15195.1
MAP3K6	1.25237	2.41119e-31	8.29307e-30	492.62	1173.71
EIF4EBP1	-1.39122	2.86486e-31	9.83283e-30	943.942	359.024
PRKCA	1.0395	3.07908e-31	1.0546e-29	955.651	1964.18
DHCR7	-1.05301	4.05784e-31	1.38694e-29	2743.1	1319.8
SLC17A5	1.18594	4.38194e-31	1.4946e-29	938.113	2132.26
CD24	1.02767	4.65573e-31	1.58469e-29	3391.32	6914.59
IFT57	1.21847	4.78361e-31	1.62484e-29	1352.18	3147.16
ATP7B	1.78672	5.03315e-31	1.70607e-29	95.2638	328.136
RPLP1	-0.95646	5.94822e-31	2.01209e-29	9574.76	4930.46
CEBPD	2.7557	6.97251e-31	2.35372e-29	31.8646	215.763
SHROOM4	1.22906	7.03409e-31	2.36964e-29	522.517	1225.66
PON3	1.55229	7.85595e-31	2.64108e-29	379.607	1112.64
DUSP6	1.09997	8.14768e-31	2.73355e-29	2361.9	5063.02
XPOT	-1.05799	8.37102e-31	2.80276e-29	9054.73	4348.55
ARHGAP11A	-1.3683	9.3928e-31	3.13846e-29	3235.35	1251.66
PAICS	-1.28914	1.06293e-30	3.5444e-29	2673.47	1093.2
GALNT5	-0.818318	1.08702e-30	3.61737e-29	18058.3	10239.4
ARNT2	-1.87699	1.12334e-30	3.73066e-29	563.067	152.964
SPAG5	-1.38337	1.2013e-30	3.98154e-29	1569.44	600.022
CEP170	-1.16891	1.35637e-30	4.48641e-29	5350.35	2381.71
KIFC1	-1.48538	1.66816e-30	5.5066e-29	2087.79	744.363
SCIN	2.87661	1.99855e-30	6.58397e-29	15.7703	116.72
SLC7A5	-1.44516	2.11231e-30	6.9448e-29	2972.27	1089.73
SDR16C5	1.79706	2.24967e-30	7.38163e-29	178.338	619.837
DTX4	1.74091	2.41517e-30	7.90883e-29	319.786	1066.98
CPT1A	2.17119	2.45519e-30	8.02386e-29	64.5245	289.818
CENPJ	-1.01659	2.65405e-30	8.65652e-29	1573.69	776.897
AJUBA	-1.32249	3.02897e-30	9.85979e-29	1390.64	554.875
CDKN1A	0.863017	3.55117e-30	1.15367e-28	5764.18	10482.1
SLC1A5	-1.42497	3.65219e-30	1.18415e-28	583.034	215.886
SF3B3	-0.726137	4.50358e-30	1.45731e-28	6852.3	4140.08
TNFAIP3	1.78405	4.52654e-30	1.46186e-28	361.169	1244.54
MPHOSPH9	-1.33749	4.8365e-30	1.55889e-28	1343.92	531.426
CFLAR	0.91826	4.9208e-30	1.58295e-28	980.091	1852.04
SYNC	2.55244	6.06382e-30	1.94683e-28	90.6161	532.235
SFN	0.979238	6.62816e-30	2.12386e-28	2271.07	4477.51
HIST1H2AH	-1.63631	8.31349e-30	2.6587e-28	2003.09	643.004
ACSL4	-1.06067	9.98514e-30	3.18708e-28	7213.79	3457.51
FAM211A-AS1	-1.09385	1.27583e-29	4.06431e-28	2505.33	1171.95
ID4	2.89811	1.28324e-29	4.08001e-28	26.7455	199.992
IFIT2	-1.02704	1.30405e-29	4.13816e-28	4414.65	2167.82
KIF14	-1.46788	1.30925e-29	4.14662e-28	1127.47	407.178
WFS1	0.965346	1.57895e-29	4.99118e-28	1367.24	2667.57
SIGIRR	1.42406	1.82228e-29	5.74928e-28	194.659	522.286
STK17B	1.32977	1.95259e-29	6.14861e-28	704.284	1769.67
ARRDC1	1.10799	1.95981e-29	6.15951e-28	688.725	1484.51
RALGPS1	2.02228	2.45974e-29	7.71595e-28	130.952	533.089
PRC1	-1.38015	2.47678e-29	7.75459e-28	3059.56	1175.01
NBEA	1.5312	2.75544e-29	8.61063e-28	483.866	1400.75
SGSM2	1.22781	2.80004e-29	8.73337e-28	887.968	2079.49
JAG2	1.55024	3.11013e-29	9.68213e-28	352.696	1032.11
FUT2	1.3703	3.33655e-29	1.03673e-27	513.623	1328.8
ITM2B	0.691214	5.77246e-29	1.79023e-27	9746.85	15738.4
SGK223	1.12048	5.97795e-29	1.85046e-27	977.551	2124.18
FAM171A1	-1.92232	6.28687e-29	1.94242e-27	573.062	150.708
WDR3	-1.02162	6.48953e-29	2.00126e-27	2116.63	1043.45
WDHD1	-1.41511	6.67403e-29	2.0543e-27	1069.26	400.018
UBE2C	-1.47946	7.11644e-29	2.18637e-27	1753.85	627.246
NLE1	-1.94404	8.69957e-29	2.66776e-27	296.311	76.4649
HIST1H1B	-1.56301	9.06019e-29	2.77316e-27	1206.35	407.286
MAGED1	0.765718	9.33566e-29	2.85216e-27	3046.81	5177.6
EPB41L4B	1.13645	1.05828e-28	3.22717e-27	974.256	2140.31
FYN	1.09979	1.21496e-28	3.69808e-27	659.19	1411.72
PJA2	0.70553	1.32304e-28	4.01959e-27	1444.37	2356.13
ICAM1	1.2105	1.32786e-28	4.02679e-27	604.111	1399.31
RHOU	4.75687	1.63726e-28	4.95589e-27	5.104	138.386
MCM6	-1.16195	1.66575e-28	5.03285e-27	1212.79	539.91
HIST1H3H	-2.07577	1.72466e-28	5.20125e-27	1568.94	370.843
IL6R	2.61179	1.7359e-28	5.22553e-27	19.8303	122.035
EPN3	1.86377	2.00632e-28	6.02852e-27	151.605	550.858
BRCA1	-1.25756	2.04781e-28	6.14194e-27	3913.87	1636.4
ARRB1	2.0561	2.22032e-28	6.64718e-27	53.985	222.738
FANCD2	-1.09291	2.91057e-28	8.69777e-27	3326.8	1559.28
RPLP0	-1.16207	3.29756e-28	9.83633e-27	60501.1	27032.7
FUT3	1.26865	3.73233e-28	1.1113e-26	1173.62	2826.46
FGFRL1	0.967972	3.94628e-28	1.17287e-26	836.846	1636.75
ST6GALNAC1	1.48757	4.13695e-28	1.22732e-26	146.301	411.147
CCDC64	1.46354	4.15549e-28	1.2306e-26	218.112	601.986
EIF3L	-0.757049	4.43384e-28	1.31066e-26	4342.6	2566.16
GPR115	1.45027	4.46208e-28	1.31663e-26	173.12	474.315
MTSS1	1.98953	4.5853e-28	1.35057e-26	39.4197	158.241
RPL7A	-0.67995	4.87866e-28	1.4344e-26	19143.1	11947.1
IARS	-0.902246	5.12223e-28	1.50332e-26	9181.21	4909.91
CAPN5	1.91058	5.27755e-28	1.54613e-26	125.176	470.704
ATAD3C	2.51725	5.53116e-28	1.61754e-26	42.8714	245.22
CSTB	0.931884	5.84066e-28	1.70502e-26	9621.91	18356.6
ITGB6	1.47064	5.87234e-28	1.71122e-26	1460.9	4046.52
DDX47	-0.95409	6.3104e-28	1.83561e-26	3576.73	1847.21
NOV	1.63035	8.31125e-28	2.41335e-26	279.435	865.27
KIF11	-1.44824	8.76979e-28	2.542e-26	2621.76	960.431
ABHD11	1.11338	9.1471e-28	2.64669e-26	786.794	1699.83
KAT2B	0.864331	9.50021e-28	2.74402e-26	1171.89	2134
KIF4A	-1.44656	1.06635e-27	3.0746e-26	2767.24	1014.26
LRRK1	-1.06093	1.08954e-27	3.13597e-26	1830.23	877.429
GAS2L3	-1.14977	1.22e-27	3.5053e-26	1658.49	745.625
GAS6	-1.06137	1.22279e-27	3.50718e-26	7456.25	3570.47
TSPAN8	3.38529	1.24852e-27	3.57472e-26	12.6763	131.714
FBLN1	-1.40256	1.33642e-27	3.81973e-26	1901.24	717.223
RPL10	-1.13403	1.5558e-27	4.43903e-26	58622.3	26707.5
TMEM45B	5.73773	1.57749e-27	4.4931e-26	2.96281	155.845
KIF20A	-1.3548	1.70034e-27	4.83464e-26	1434.81	561.378
CD9	0.944574	1.89741e-27	5.38564e-26	5198.37	10002.9
TSPYL1	0.727434	2.00605e-27	5.68417e-26	3007.07	4978.49
TMEM40	1.94491	2.37849e-27	6.72784e-26	73.2384	280.43
PAQR5	2.18201	2.5362e-27	7.16159e-26	53.8536	244.209
HECW2	2.20833	2.56025e-27	7.2171e-26	30.5882	140.931
FAM126A	1.14645	2.78775e-27	7.84492e-26	3033.95	6716.3
HIST2H2BF	-1.05527	2.86537e-27	8.04953e-26	24283.1	11685.6
OVOL1	2.07453	2.91353e-27	8.17082e-26	228.061	959.628
SPNS2	2.36156	2.93777e-27	8.22475e-26	26.6485	136.96
WDR35	-1.36942	3.56716e-27	9.96983e-26	633.594	246.309
BRIP1	-1.32601	4.14373e-27	1.15616e-25	2184.59	871.498
S100A14	1.31668	4.22737e-27	1.17749e-25	869.627	2163.95
CENPI	-1.53822	4.49361e-27	1.24953e-25	792.693	272.567
LFNG	2.90054	4.677e-27	1.29832e-25	37.9944	283.082
DEPDC1	-1.75249	5.18381e-27	1.43658e-25	931.857	276.295
SGOL2	-1.5913	5.21448e-27	1.44264e-25	644.287	213.993
HSD3B7	1.43452	5.48082e-27	1.51378e-25	178.054	480.721
P4HA2	0.993219	5.57469e-27	1.53712e-25	1229.58	2445.75
ETS1	-1.45978	6.37981e-27	1.75616e-25	812.205	294.055
PMEPA1	-2.38884	6.92223e-27	1.90228e-25	443.946	83.875
RPS8	-0.910288	7.1281e-27	1.95558e-25	8414.78	4474.74
ANLN	-1.29989	8.36316e-27	2.28677e-25	10957.6	4450.32
MYO9A	0.957303	8.35534e-27	2.28677e-25	1866.42	3624.49
AGAP11	1.96206	9.33736e-27	2.5489e-25	1103.03	4298.05
ZNF467	2.36423	9.88451e-27	2.69377e-25	51.6215	264.934
EFEMP1	-1.25055	1.01625e-26	2.76494e-25	21507	9038.58
CDCA2	-1.55048	1.07044e-26	2.90755e-25	1537.92	523.998
SCPEP1	1.08404	1.08547e-26	2.9435e-25	657.33	1394.31
SMPD1	1.30192	1.0894e-26	2.9493e-25	798.317	1966.65
MTBP	-1.57697	1.17514e-26	3.17618e-25	444.464	149.733
SLC43A2	2.32279	1.33141e-26	3.59169e-25	66.1629	331.248
TFPI2	-1.96441	1.33326e-26	3.59169e-25	342.254	86.9704
SERINC5	1.06758	1.38106e-26	3.71436e-25	653.848	1368.97
CHD2	1.36535	1.42599e-26	3.82893e-25	13118.6	33800.1
SLC6A8	1.1655	1.54366e-26	4.13811e-25	524.976	1176.07
MAPK3	1.06434	1.58304e-26	4.23676e-25	1226.62	2563.65
ANTXR1	-0.787833	1.74749e-26	4.66926e-25	4025.21	2331.47
RPS27A	-0.954674	1.81917e-26	4.85288e-25	15683.7	8089.19
LAD1	0.971777	1.85749e-26	4.94707e-25	3804.01	7458.25
DOCK3	1.27525	2.07143e-26	5.50793e-25	1194.34	2892.41
MTHFD2	-1.12209	2.20365e-26	5.85e-25	1315.68	604.183
UHRF1	-1.46212	2.21963e-26	5.88292e-25	1915.86	693.177
FAM102A	1.3369	2.38416e-26	6.3088e-25	819.305	2067.55
SSH1	-0.908632	2.66213e-26	7.03299e-25	3923.29	2088.5
DDRGK1	0.853114	2.90058e-26	7.65062e-25	416.503	753.312
GPR116	1.37396	2.95024e-26	7.76912e-25	790.126	2047.54
MAL2	0.497053	3.23893e-26	8.51569e-25	14963.9	21115.4
BIRC3	1.6844	3.3599e-26	8.8196e-25	202.957	652.898
KRT8	0.939593	3.90611e-26	1.0237e-24	60438.8	115919
SCN9A	1.3683	4.01242e-26	1.04988e-24	738.227	1906.53
TLE2	2.63645	4.04815e-26	1.05755e-24	17.201	105.348
BTF3	-0.718409	4.23319e-26	1.10413e-24	10764.2	6542.01
PAG1	5.28086	4.30764e-26	1.12176e-24	3.58651	140.719
COL6A2	1.57787	4.56921e-26	1.188e-24	7215.08	21538.5
VTCN1	4.01895	4.66288e-26	1.21043e-24	12.4809	200.378
ITGA3	0.637803	4.76257e-26	1.23435e-24	35614.4	55411.7
SYT12	5.00237	4.77838e-26	1.2365e-24	4.05176	127.118
MRPL11	-1.09689	4.89873e-26	1.26565e-24	746.697	348.981
RPL18A	-1.21759	4.98069e-26	1.2848e-24	8545.06	3671.37
TUBB2A	1.28108	5.13991e-26	1.32379e-24	1856.83	4511.68
RHBDF1	1.26895	5.40786e-26	1.39062e-24	579.76	1395.63
PTPRS	-1.25906	5.53496e-26	1.42107e-24	1442.43	602.027
TM7SF2	1.52129	5.60594e-26	1.43705e-24	209.337	599.168
IMPDH2	-0.791826	7.04392e-26	1.80285e-24	7887.52	4553.11
LIMA1	0.864008	8.65672e-26	2.21218e-24	1444.24	2627.26
DTL	-1.44686	9.1261e-26	2.3285e-24	842.009	308.515
ZSWIM5	2.04234	9.26877e-26	2.36123e-24	51.9854	215.154
RNF208	2.16361	1.11337e-25	2.83194e-24	59.7399	267.521
CCDC80	-1.17469	1.13813e-25	2.89043e-24	2507.6	1109.66
C10orf118	1.04655	1.16316e-25	2.94944e-24	2571.21	5313.11
KLF4	1.34818	1.21794e-25	3.08358e-24	480.867	1222.57
CXCL2	2.48196	1.2934e-25	3.26957e-24	40.4016	225.689
MGST1	0.845746	1.35478e-25	3.41946e-24	3018.1	5425.48
CEP55	-1.58149	1.39482e-25	3.51512e-24	1832.04	611.915
ATP6V1B1	5.70024	1.53051e-25	3.85117e-24	5.4311	282.604
MAP3K9	-1.21916	1.65331e-25	4.15379e-24	2016.35	864.885
GLCCI1	1.21153	1.75967e-25	4.41423e-24	199.698	462.758
SNRPF	-0.939999	1.7631e-25	4.4161e-24	3076.65	1603
RPL32	-0.841504	1.86668e-25	4.6684e-24	61375.6	34247.4
ACP5	2.58401	1.90393e-25	4.75433e-24	20.4653	122.962
AQP5	6.19131	2.29683e-25	5.72671e-24	2.90838	211.243
NDRG1	1.11736	2.31225e-25	5.75642e-24	2749.34	5963.08
TBX15	2.81976	2.44038e-25	6.06619e-24	14.0831	99.3046
RNF19A	0.821596	2.62591e-25	6.51751e-24	1448.3	2562.91
ABCB6	1.47752	2.66039e-25	6.58315e-24	110.208	306.306
AIM1L	1.96493	2.65741e-25	6.58315e-24	43.9172	171.128
TUBA1B	-1.30131	2.7396e-25	6.76895e-24	107454	43598.9
CDC20	-1.84739	2.74929e-25	6.78269e-24	1659.59	459.6
ATAD5	-1.41472	3.27598e-25	8.06993e-24	681.624	255.914
MAML3	1.52523	3.38567e-25	8.32763e-24	259.478	747.751
CDK14	-1.24302	3.56202e-25	8.74828e-24	706.069	297.821
CNTRL	-1.41322	3.64968e-25	8.95017e-24	1348.7	508.463
APAF1	-1.18122	3.66012e-25	8.96238e-24	1368.98	603.083
RPL35A	-0.956737	3.67829e-25	8.98944e-24	11713.4	6031.72
ZNF750	8.70033	3.68213e-25	8.98944e-24	1.07148	451.468
PPM1D	-0.923595	3.733e-25	9.10008e-24	1489.8	787.605
APEX1	-0.850888	4.34828e-25	1.05843e-23	6597.86	3655.01
RPL3	-1.04337	4.82178e-25	1.17194e-23	18823.9	9130.01
ALOX15B	4.53602	4.87244e-25	1.18076e-23	4.30752	99.5154
NQO1	1.10717	4.86754e-25	1.18076e-23	3349.34	7214.2
XPA	1.08592	5.51322e-25	1.33407e-23	547.222	1163.1
RUNX2	-1.16706	6.04366e-25	1.46027e-23	917.741	409.209
SPON2	6.29601	6.33243e-25	1.52779e-23	2.50732	198.676
TYMS	-1.48696	7.11775e-25	1.71474e-23	1128.61	401.28
SLC30A1	1.13086	7.95434e-25	1.91347e-23	396.198	866.883
STAT3	0.686251	8.39043e-25	2.01542e-23	5179.94	8333.26
ALOX5	1.34072	8.84919e-25	2.12251e-23	777.004	1968.77
RAP1GAP	1.74884	9.06822e-25	2.17187e-23	54.7604	183.01
CGB8	-2.64136	1.01408e-24	2.42522e-23	370.403	59.4971
SLC6A9	1.6082	1.04958e-24	2.50648e-23	367.519	1118.44
ARHGAP12	0.795471	1.08944e-24	2.59787e-23	2285.95	3966.59
RPS6	-0.761147	1.12185e-24	2.67128e-23	25505.1	15046.3
NRG1	-1.97712	1.1481e-24	2.72982e-23	517.442	131.413
ANAPC1	-0.747832	1.22032e-24	2.89733e-23	5135.8	3057.37
MUC5B	6.50905	1.28434e-24	3.04492e-23	26.0604	2369.05
EIF3F	-0.855738	1.33666e-24	3.1644e-23	4065.54	2243.36
ARHGEF2	-0.695051	1.47974e-24	3.49808e-23	3933.7	2428.2
LMBRD1	0.918124	1.5179e-24	3.57977e-23	2750.95	5197.56
SOX9	-1.21842	1.51867e-24	3.57977e-23	5491.48	2360.15
STXBP1	0.677943	1.54662e-24	3.64045e-23	3414.69	5464.79
ARHGEF38	6.91883	1.67229e-24	3.93061e-23	1.81174	220.682
SLC9A1	0.995984	1.76563e-24	4.14406e-23	952.986	1897.86
FAM129B	0.887437	1.77475e-24	4.1595e-23	8025.89	14844
CDT1	-1.63018	2.06255e-24	4.82714e-23	538.613	173.847
LOC102724852	2.70536	2.15641e-24	5.03961e-23	29.3519	192.393
PSG4	-3.84347	2.21674e-24	5.17324e-23	373.209	25.8464
SLC4A7	-0.898381	2.25932e-24	5.26511e-23	2246.34	1203.76
FOSL1	-1.32815	2.28425e-24	5.31567e-23	6712.55	2672.7
IQSEC2	0.981376	2.39825e-24	5.57304e-23	534.309	1054.05
RNF128	1.88277	2.43835e-24	5.65822e-23	67.673	248.847
IL27RA	2.11826	2.45367e-24	5.68572e-23	46.4325	200.649
DDX60	-0.995433	2.59127e-24	5.99611e-23	4768.55	2391.98
MAOB	2.11268	2.82346e-24	6.52418e-23	153.15	661.296
RPL37A	-0.96633	3.18679e-24	7.35337e-23	9703.66	4963.14
TSPAN13	1.37444	3.42832e-24	7.89957e-23	247.569	642.489
COL12A1	-1.38182	3.89195e-24	8.9553e-23	1809.23	694.29
CNTNAP1	1.87244	3.94881e-24	9.07341e-23	105.412	386.288
HK1	0.640117	4.34567e-24	9.97134e-23	7515.48	11713.5
THOC3	-0.820559	4.8266e-24	1.10594e-22	1684	952.465
TTK	-1.51389	5.26763e-24	1.20531e-22	1817.19	636.702
CDK1	-1.66736	5.61283e-24	1.28251e-22	1341.14	421.013
CPS1	-0.93982	6.15705e-24	1.4049e-22	3202.43	1666.47
ELF4	-0.940378	6.17322e-24	1.40664e-22	5177.09	2694.83
ERP27	2.01147	6.33168e-24	1.44074e-22	77.0437	309.606
RPLP2	-0.635354	7.38363e-24	1.67778e-22	4439.19	2855.97
NAGLU	0.839704	7.99847e-24	1.81498e-22	1147.37	2053.06
NCSTN	0.534147	8.58164e-24	1.94462e-22	5553.98	8039.58
EGF	1.57635	1.06605e-23	2.41236e-22	80.6607	240.344
RPL12	-0.709653	1.09677e-23	2.47845e-22	23263.1	14221.8
RALGAPA1	0.960169	1.12795e-23	2.54542e-22	1370.22	2667.65
SMS	-0.927258	1.15622e-23	2.60563e-22	10403.4	5469.86
RFTN1	-1.38354	1.21726e-23	2.73941e-22	1158.57	444.566
RSL1D1	-0.79285	1.30388e-23	2.93035e-22	4928.86	2846.05
DEPDC1B	-1.95519	1.33288e-23	2.99141e-22	443.991	113.698
IVL	3.23289	1.38318e-23	3.10007e-22	9.10132	86.6042
TPP2	-0.923989	1.53687e-23	3.43982e-22	2583.49	1364.94
CAPN8	4.86247	1.57695e-23	3.52471e-22	4.69291	137.715
ATP10D	-0.94188	1.60472e-23	3.58191e-22	994.111	516.768
KIAA1522	0.94981	2.31669e-23	5.16408e-22	1117.23	2159.38
F2RL1	-0.752215	2.33487e-23	5.19754e-22	1775.3	1052.31
RPS3A	-0.897169	2.48393e-23	5.52186e-22	16063.4	8623.9
NBEAL2	1.19017	2.50694e-23	5.56548e-22	2038.96	4652.53
EPB41L2	-0.991823	2.88188e-23	6.38921e-22	2812.99	1413.62
SFTA2	1.06646	2.90768e-23	6.4377e-22	612.798	1281.56
HRH1	1.65763	3.03448e-23	6.7094e-22	92.082	291.293
CLU	1.87155	3.12776e-23	6.90632e-22	136.688	500.333
SAA2	3.20076	3.78887e-23	8.35488e-22	31.4849	289.899
TIMP3	1.65188	3.80726e-23	8.38414e-22	226.476	711.69
FAM83E	1.87753	4.16866e-23	9.16769e-22	188.773	692.321
RASA4	1.98864	4.47204e-23	9.82173e-22	203.511	806.817
TNFRSF21	1.18649	4.62767e-23	1.01499e-21	4730.23	10763.5
LOC642846	-1.53168	4.86149e-23	1.06485e-21	635.554	219.973
RPL4	-0.696651	5.003e-23	1.09439e-21	36573.8	22563.9
PPARG	0.89498	5.20582e-23	1.13724e-21	858.423	1596.93
DLGAP5	-1.56441	5.8953e-23	1.28615e-21	1900.14	641.835
AUTS2	-2.43939	6.7397e-23	1.46841e-21	153.902	28.6342
GPR110	0.959264	6.85167e-23	1.49083e-21	2859.47	5557.78
SSRP1	-0.785404	7.48154e-23	1.62572e-21	4565.11	2646.62
RPL15	-0.497836	7.69221e-23	1.66929e-21	19833.7	14043.4
PDE9A	1.72131	7.96906e-23	1.72709e-21	47.8003	158.094
ADSL	-0.76946	8.08477e-23	1.74985e-21	1460.74	855.212
EPS8	0.72191	8.31037e-23	1.79631e-21	2941.89	4851.73
EEF1G	-0.809323	8.67541e-23	1.87275e-21	42720.8	24375.1
MCM4	-0.83014	9.36522e-23	2.019e-21	3942.1	2217.49
RPS21	-1.38279	9.76336e-23	2.10207e-21	293.432	111.445
RPS24	-0.795107	1.0014e-22	2.15321e-21	41086.1	23676.3
COL24A1	3.30716	1.26005e-22	2.70581e-21	34.1671	339.437
CASC5	-1.34691	1.32225e-22	2.83566e-21	2038.03	801.976
C1orf51	1.51825	1.49368e-22	3.19912e-21	420.169	1203.19
AP2B1	-0.695247	1.5833e-22	3.38665e-21	12343.5	7622.58
ESRP2	0.91743	1.62109e-22	3.46296e-21	1075.63	2029.83
LPIN2	0.684818	1.64487e-22	3.50921e-21	1805.18	2898.76
DAB2	-1.2829	1.70257e-22	3.62757e-21	947.765	388.858
AHCY	-1.22187	1.71147e-22	3.64182e-21	3492.32	1494.86
SLITRK6	3.90129	1.879e-22	3.99311e-21	5.82858	87.2179
RACGAP1	-1.20763	1.92928e-22	4.09466e-21	3894.16	1684.72
HNRNPUL1	-0.513965	1.94061e-22	4.1134e-21	10342.4	7242.24
SH3GLB2	1.01735	2.13647e-22	4.52269e-21	1079.25	2184.56
SLC27A2	2.33416	2.16631e-22	4.57996e-21	23.2155	116.751
NALCN	-1.6436	2.17369e-22	4.58966e-21	1756.07	561.581
CEP170B	0.721233	2.22003e-22	4.68146e-21	1883.78	3105.4
NR2F1	-1.91335	2.25578e-22	4.75074e-21	280.255	74.4556
TUFT1	1.06554	2.28861e-22	4.8137e-21	777.949	1629.01
MSH2	-1.04784	2.36828e-22	4.9749e-21	2264.6	1095.99
KDM1A	-0.699167	2.49266e-22	5.22948e-21	3875.31	2386.1
IDH2	-0.679914	2.49981e-22	5.23779e-21	1267.68	791.543
TUBE1	-1.50368	2.6352e-22	5.51443e-21	327.032	114.05
H2AFV	-1.02168	2.65653e-22	5.55198e-21	1263.34	620.444
MID2	0.986131	2.68822e-22	5.61106e-21	474.577	940.93
HLA-C	1.0625	2.82374e-22	5.88644e-21	9506.63	19856.9
RPL22	-0.835762	2.90095e-22	6.03973e-21	5651.41	3164.79
SERPINB2	1.91671	3.48952e-22	7.25591e-21	227.679	859.817
PERP	1.16023	3.5627e-22	7.3987e-21	720.61	1609.19
MROH6	1.85981	3.67317e-22	7.61845e-21	116.246	420.951
SMARCC1	-0.638313	3.69605e-22	7.64658e-21	9276.46	5958.93
SUSD1	0.932732	3.69369e-22	7.64658e-21	975.494	1860.63
ARHGEF37	2.27978	3.83753e-22	7.92928e-21	46.7442	227.297
AZIN1	-1.10175	4.00357e-22	8.26197e-21	2260.62	1051.64
ATP1B1	0.670464	4.12996e-22	8.51208e-21	2127.18	3384.77
RDH10	1.21472	4.35163e-22	8.95769e-21	211.221	488.028
CDK4	-1.01874	4.45603e-22	9.1611e-21	3810.6	1877.96
G2E3	-1.20121	4.53771e-22	9.31735e-21	1223.61	534.646
CHAF1A	-0.821915	4.57351e-22	9.37912e-21	2117.21	1198.63
AK1	1.31366	4.80086e-22	9.83307e-21	1286.96	3197.51
CNN2	-0.639093	4.926e-22	1.00768e-20	3666.1	2351.82
DBF4	-1.19004	5.07307e-22	1.03647e-20	1368.39	599.401
FOXM1	-1.47553	5.08258e-22	1.03712e-20	3608.31	1295.94
MYO3A	-1.70915	5.0997e-22	1.03933e-20	669.618	205.448
RPL34	-0.881618	5.19018e-22	1.05645e-20	5324.95	2888.97
ABCA7	1.26946	5.35662e-22	1.08898e-20	840.046	2025.83
SORL1	1.83806	5.69097e-22	1.15552e-20	38.1141	133.739
GJA1	-1.97592	5.76729e-22	1.16957e-20	561.39	143.969
BUB1	-1.52539	6.21422e-22	1.25865e-20	2465.59	855.631
ATP2B4	0.591063	6.24947e-22	1.26423e-20	4072.89	6132.95
RARRES2	3.62321	6.40951e-22	1.29501e-20	14.449	177.865
ABCA1	0.933867	6.4233e-22	1.29619e-20	1311.34	2507.22
CAT	0.61536	6.43543e-22	1.29705e-20	2174.89	3329.78
NPM1	-0.936608	7.528e-22	1.51539e-20	41241.8	21548.2
NOP56	-0.95418	7.56586e-22	1.52115e-20	2215.66	1143.81
MYBL1	-0.867247	7.63434e-22	1.53303e-20	4274.1	2341.1
KRT16P2	2.49072	7.86257e-22	1.57693e-20	19.249	108.275
HIST1H2BN	-1.27362	8.47094e-22	1.69688e-20	1882.65	778.524
FHOD1	1.21873	8.51047e-22	1.70064e-20	164.43	382.534
H2AFX	-1.23084	8.50435e-22	1.70064e-20	835.164	355.161
CHEK1	-1.37322	8.84294e-22	1.76493e-20	545.537	210.785
ILDR1	1.46562	9.00785e-22	1.79566e-20	134.315	370.686
ABCA12	0.945388	1.00759e-21	2.00613e-20	1900.41	3658.17
WDR12	-1.08724	1.02141e-21	2.03118e-20	1067.79	503.506
RAN	-0.776995	1.05595e-21	2.09733e-20	6429.26	3751.94
FDFT1	-0.691489	1.25444e-21	2.48855e-20	13751.6	8515.42
CTSE	2.82481	1.40751e-21	2.78885e-20	34.5892	245.807
SASH1	1.04987	1.41467e-21	2.79965e-20	267.762	554.572
KDM2A	0.757757	1.42659e-21	2.81984e-20	4541.03	7679.52
CDC6	-1.48381	1.4374e-21	2.83779e-20	1568.69	559.969
BLM	-1.57767	1.5062e-21	2.97003e-20	604.253	203.146
NUP37	-1.40071	1.51928e-21	2.99223e-20	718.457	270.766
ANO5	1.78625	1.57494e-21	3.09814e-20	76.3804	262.786
CCNA2	-1.52722	1.57702e-21	3.09851e-20	1949.41	675.814
INPP4A	0.768154	1.59214e-21	3.12447e-20	1181.69	2012.29
MARVELD2	0.821215	1.91791e-21	3.75928e-20	1015.81	1793.74
MARCKS	-1.03952	2.01025e-21	3.93558e-20	1497.55	728.931
CCNF	-1.63035	2.08016e-21	4.0676e-20	398.958	128.288
KDM7A	0.942773	2.09466e-21	4.09106e-20	713.175	1372.35
HLA-DPA1	2.21058	2.14474e-21	4.18391e-20	86.7956	402.376
LARS	-0.69464	2.2492e-21	4.38246e-20	4628.17	2859.14
MTERFD2	1.04273	2.61936e-21	5.09765e-20	650.703	1341.25
MTSS1L	1.16364	2.66525e-21	5.18081e-20	387.777	869.756
RPS11	-0.763192	2.77906e-21	5.39566e-20	38790.7	22851.7
COL5A1	-2.31775	2.78694e-21	5.40456e-20	1152.32	230.295
RBL1	-1.24981	2.89758e-21	5.61247e-20	725.317	303.994
PRSS8	0.874737	2.93075e-21	5.67003e-20	1011.2	1852.31
FHDC1	1.08383	2.95088e-21	5.70225e-20	279.012	591.554
RNPC3	1.47369	3.48246e-21	6.72156e-20	798.65	2220.73
ETV5	-0.932512	3.52475e-21	6.79519e-20	2475.04	1294.31
TRPC6	8.06439	3.62791e-21	6.98585e-20	1.10255	290.707
POT1	-1.04524	3.76413e-21	7.23966e-20	1049.16	508.328
POMT1	0.779147	3.89327e-21	7.47927e-20	914.047	1568.12
EPS8L1	1.17935	4.62077e-21	8.86647e-20	530.122	1200.82
TRPM4	1.2583	4.73396e-21	9.07306e-20	726.687	1738.74
MCM3	-0.985216	4.95857e-21	9.49245e-20	5071.24	2560.67
IFNGR1	1.18201	5.05104e-21	9.65819e-20	229.541	519.57
RAET1L	2.0417	5.41231e-21	1.0337e-19	96.704	397.69
C16orf89	8.01218	5.72402e-21	1.09196e-19	1.06379	279.713
VAV2	0.631181	5.73117e-21	1.09205e-19	2417.12	3741.36
HSD17B2	-3.64249	5.76773e-21	1.09774e-19	239.442	18.8961
DPYD	-1.01109	5.82926e-21	1.10817e-19	3205.29	1590.13
NUF2	-1.5403	6.01156e-21	1.1415e-19	806.852	276.947
MELK	-1.27446	6.37035e-21	1.20823e-19	1808.72	747.147
PIAS3	0.862416	6.82304e-21	1.2926e-19	1433.61	2605.92
CCNB2	-1.33983	6.93526e-21	1.31234e-19	993.101	392.517
SNTB1	1.24747	6.95021e-21	1.31365e-19	106.917	253.086
FUS	-0.533787	7.20765e-21	1.36074e-19	14652.5	10122.8
CDCA7L	-1.19502	7.24439e-21	1.36611e-19	616.248	268.003
CCNB1	-1.373	7.35003e-21	1.38444e-19	2468.04	952.12
RPS27	-0.875152	7.47407e-21	1.40619e-19	5501.95	2996.23
PVR	-1.10059	7.61754e-21	1.43154e-19	578.147	271.669
ELOVL5	-0.972492	8.14993e-21	1.52809e-19	1809.02	920.647
HIST1H4H	-1.65412	8.14408e-21	1.52809e-19	1015.42	322.393
SMAD9	2.03717	8.18119e-21	1.5322e-19	87.9388	361.686
SNED1	4.01507	8.74194e-21	1.63535e-19	5.09218	81.9349
PRR16	-2.9706	9.46606e-21	1.7688e-19	198.264	25.1348
GPNMB	3.28327	9.73739e-21	1.81742e-19	7.25672	70.7878
MASTL	-1.07229	9.84703e-21	1.8358e-19	1693.98	805.832
NETO2	-1.36101	1.09553e-20	2.04011e-19	1329.89	516.637
TUBB3	1.31031	1.10252e-20	2.05079e-19	2905.33	7205.53
DAPK1	-0.859982	1.13493e-20	2.10868e-19	2448.44	1349.52
COL7A1	1.58025	1.16731e-20	2.16638e-19	359.364	1074.72
GAA	1.08083	1.20562e-20	2.23496e-19	905.442	1914.46
EIF2S3	-0.745011	1.25354e-20	2.32118e-19	8208.5	4896.39
EIF3E	-0.731797	1.28045e-20	2.36833e-19	10869.5	6544
MET	-0.775627	1.46088e-20	2.699e-19	52004.9	30375.7
MAPK13	0.618024	1.47625e-20	2.72433e-19	1245.67	1909.66
PLD1	1.00446	1.53827e-20	2.83561e-19	661.077	1328.91
EIF4A1	-0.696299	1.57338e-20	2.89707e-19	7295.9	4501.2
ATP6V0A1	0.783501	1.59947e-20	2.9418e-19	740.892	1277.5
SHANK2	1.19288	1.64942e-20	3.03028e-19	1291	2951.68
IVNS1ABP	-0.743723	1.69105e-20	3.10328e-19	2112.34	1259.89
HIST1H2BB	-1.94372	1.71526e-20	3.1442e-19	846.715	220.082
LNX1	1.8846	1.74874e-20	3.202e-19	51.4957	189.984
AFF1	0.710792	1.76255e-20	3.22368e-19	4809.76	7874.46
LIPA	-0.998136	1.76811e-20	3.23025e-19	5789.9	2897.48
CNTN1	1.12668	1.79274e-20	3.2703e-19	239.099	522.585
GJB5	2.11663	1.79402e-20	3.2703e-19	97.0198	421.003
POLA1	-0.910698	1.86503e-20	3.39597e-19	1447.42	770.171
TAF4B	-1.73078	2.02253e-20	3.67867e-19	376.881	114.364
RPL41	-1.19666	2.02712e-20	3.68293e-19	17478	7622.37
RPS23	-0.920994	2.20185e-20	3.99596e-19	11985.8	6326.84
C9orf3	1.15078	2.23252e-20	4.04716e-19	362.484	805.768
TUBGCP4	-0.878289	2.51336e-20	4.55123e-19	1010.49	550.911
KCNC3	1.91062	2.57586e-20	4.65927e-19	207.139	778.438
C2CD2L	1.2787	2.60793e-20	4.71208e-19	164.976	400.526
NDC1	-1.14303	2.65225e-20	4.78689e-19	961.387	434.566
ZNF90	-1.92144	2.96565e-20	5.34664e-19	163.388	42.78
NT5E	-0.787921	3.26333e-20	5.87685e-19	33011.1	19116.9
ACSS3	-0.833569	3.31266e-20	5.95916e-19	1047.18	587.285
C19orf33	0.711846	3.46767e-20	6.23117e-19	7270.88	11909.5
NOLC1	-1.03795	3.68165e-20	6.60844e-19	5495	2676.39
KIF13A	0.906993	3.77064e-20	6.76078e-19	2384.37	4469.59
CTH	-1.09971	4.03547e-20	7.22773e-19	683.767	319.516
MAP4K4	-0.705318	4.14779e-20	7.42079e-19	22276.4	13663.3
UNG	-0.997773	4.29304e-20	7.67229e-19	1111.36	556.493
TP53	-0.820196	4.36732e-20	7.79655e-19	3365.11	1903.99
NUP160	-0.882791	4.5455e-20	8.10581e-19	1084.28	585.892
ACAA1	1.05	4.58789e-20	8.17252e-19	992.165	2051.95
PER3	0.921186	4.79019e-20	8.52362e-19	1348.94	2554.02
PIK3CB	0.608294	4.83832e-20	8.59994e-19	3362.87	5126.25
SLCO3A1	0.797786	4.94156e-20	8.77395e-19	912.61	1586.25
SAA1	2.01711	5.62813e-20	9.98217e-19	202.943	822.608
SEC24D	0.691856	5.77095e-20	1.02244e-18	2203.41	3558.43
YY1AP1	0.5125	5.81035e-20	1.02831e-18	5443.69	7764.42
HLA-A	0.67276	5.8519e-20	1.03455e-18	13439.2	21423.7
ERCC6-PGBD3	1.09675	5.92814e-20	1.0469e-18	475.656	1019.6
PARP1	-0.895733	5.94762e-20	1.04921e-18	9388.01	5043.71
CMSS1	-1.16735	6.78542e-20	1.19572e-18	1037.67	462.867
MFSD4	5.5187	7.04241e-20	1.23968e-18	2.14503	99.7099
MAD1L1	0.661904	7.33214e-20	1.28929e-18	925.807	1464.78
TSPAN14	0.730798	7.37516e-20	1.29547e-18	1464.57	2431.02
ABL2	-0.768478	7.52629e-20	1.3206e-18	3179.13	1865.54
FASN	-0.974919	7.82248e-20	1.37111e-18	25632.8	13038.7
ASNS	-1.15293	8.35259e-20	1.46246e-18	1822	819.329
PRICKLE1	-1.4879	9.29925e-20	1.62648e-18	1989.83	708.599
PROSER2	-1.27474	9.42958e-20	1.64752e-18	507.574	209.672
CCDC159	1.585	9.55395e-20	1.66747e-18	100.251	300.99
FAT2	1.55687	9.94524e-20	1.73392e-18	442.442	1301.52
VGLL1	1.34669	1.00014e-19	1.74185e-18	272.824	693.541
SCARB2	0.955494	1.05914e-19	1.84265e-18	2922.69	5665.86
MRRF	-0.841756	1.07438e-19	1.8672e-18	929.937	519.212
SLC20A2	0.966835	1.08225e-19	1.87888e-18	516.289	1007.74
BMF	3.03408	1.1547e-19	2.00254e-18	11.3277	92.6143
RPS14	-0.935286	1.22356e-19	2.11971e-18	8780.59	4588.14
UBE2S	-1.19652	1.23459e-19	2.13658e-18	1942.91	846.285
KIAA0232	0.828803	1.30152e-19	2.25002e-18	2831.58	5030.75
RAD54L	-1.84865	1.43149e-19	2.4721e-18	781.468	215.448
PCNXL4	-0.899732	1.46956e-19	2.53519e-18	3657.34	1961.72
HN1L	-0.949783	1.47344e-19	2.53921e-18	1211.85	627.404
IFI16	-0.71649	1.47786e-19	2.54416e-18	7128.06	4339.93
PLXNA2	1.32738	1.51525e-19	2.60579e-18	965.141	2422.3
WDR36	-0.739078	1.6643e-19	2.85912e-18	3961.4	2374.56
TBC1D1	-1.1009	1.69703e-19	2.9123e-18	1383.83	644.236
GAPDH	-0.826243	1.70163e-19	2.91714e-18	115176	64957.5
KIF20B	-1.25959	1.77647e-19	3.04225e-18	3275.82	1368.66
CPED1	-2.743	1.78642e-19	3.0561e-18	283.314	42.4635
CITED2	1.53801	1.84597e-19	3.15469e-18	503.76	1464.97
DDX11	-0.810531	2.0175e-19	3.44423e-18	2699.49	1540.67
ATL2	0.930191	2.0538e-19	3.50257e-18	662.138	1262.12
SH3BP5	1.4044	2.1037e-19	3.58393e-18	119.898	316.857
MTRR	-0.734206	2.14022e-19	3.64237e-18	1276.07	765.872
HMGCS1	-0.75542	2.16632e-19	3.68296e-18	6721.96	3980.31
DKC1	-0.848461	2.17761e-19	3.69832e-18	5307.47	2947.56
AURKA	-1.22695	2.32373e-19	3.94241e-18	3319.5	1417.36
EPHA10	1.75532	2.52571e-19	4.28066e-18	45.4342	153.334
BAG3	0.61299	2.60882e-19	4.41695e-18	5454.2	8342.79
TFPI	-0.983663	2.64147e-19	4.46762e-18	2981.44	1508.93
LYST	0.952027	2.66969e-19	4.5107e-18	3376.42	6532
SLK	0.824981	2.74639e-19	4.63553e-18	5994.53	10621.2
RPL7	-0.791521	2.86102e-19	4.82405e-18	12097.6	6986.1
RPL14	-0.643779	2.86806e-19	4.83094e-18	50043.6	32031.8
MAGI3	1.07927	3.02088e-19	5.08314e-18	813.158	1720.08
RRM2	-1.45442	3.08264e-19	5.18175e-18	3163.43	1153.68
SMC2	-1.03714	3.09255e-19	5.19307e-18	2616.64	1274.62
ARHGAP21	0.663089	3.10616e-19	5.21061e-18	6545.86	10367
CCDC41	-1.52319	3.18174e-19	5.33194e-18	401.647	139.539
SF3A3	-0.731101	3.41832e-19	5.72255e-18	5364.39	3231.52
KIAA0319	2.25329	3.63175e-19	6.07365e-18	30.1058	143.201
SDF4	0.61829	3.68634e-19	6.1524e-18	1548.41	2376.18
SMPDL3A	1.1858	3.68612e-19	6.1524e-18	265.587	605.688
REEP6	1.19528	3.83716e-19	6.39761e-18	147.015	337.892
CDCA8	-1.52289	3.915e-19	6.52076e-18	2230.12	774.63
ASAP2	-0.758826	4.02168e-19	6.69165e-18	10021.9	5921.05
FKBP9	0.713727	4.03421e-19	6.7057e-18	3367.22	5519.11
HMOX1	1.38321	4.06483e-19	6.74975e-18	188.979	492.071
FOXE1	2.49102	4.25269e-19	7.05456e-18	48.0766	270.412
THBS1	-0.925203	4.34999e-19	7.20868e-18	67643.4	35620.1
PLCH1	1.25058	4.71457e-19	7.80497e-18	256.117	609.848
HSPA1B	0.856909	4.79687e-19	7.93321e-18	32635.4	59110.1
SPINT1	0.768784	4.86249e-19	8.03364e-18	3887.87	6622.91
KIAA1524	-1.39784	5.13423e-19	8.47406e-18	1478.74	560.259
DARS	-0.837363	5.40937e-19	8.91921e-18	2415.52	1349.74
MPZL2	0.928413	5.65999e-19	9.32307e-18	297.932	565.599
RPL30	-0.969343	5.865e-19	9.65107e-18	10944.3	5587.25
NCOA1	0.790194	5.87571e-19	9.659e-18	1562.29	2703.59
PTPLB	0.908764	6.13826e-19	1.00805e-17	1909.38	3584.51
PKM	0.822365	6.38794e-19	1.04801e-17	82705.1	146246
RPL18	-0.733818	6.59841e-19	1.08145e-17	17765.7	10678.8
CAPRIN2	-0.715682	6.76618e-19	1.10784e-17	4165.98	2539.6
TIMP1	0.891499	6.80413e-19	1.11295e-17	2457.33	4560.17
MYD88	0.568077	7.13962e-19	1.16666e-17	2120.94	3144.91
KCTD3	-0.717423	7.25235e-19	1.1839e-17	2700.29	1640.91
DDAH2	0.997157	7.66594e-19	1.25017e-17	367.947	732.884
KIRREL	-1.0435	7.73214e-19	1.25972e-17	2413.71	1169.44
PTCH1	-1.04872	7.74809e-19	1.26106e-17	940.645	453.539
SERPINB5	1.0565	7.9668e-19	1.29537e-17	899.467	1869.98
RPS16	-0.754615	8.10739e-19	1.31693e-17	6958.53	4120.63
DENND1B	0.849226	8.19525e-19	1.32988e-17	577.412	1039.29
DNMBP	-0.620922	8.41821e-19	1.36471e-17	2514.11	1635.66
ATXN10	-0.663444	8.4924e-19	1.37403e-17	3747.39	2367.35
RPL27	-0.852629	8.48726e-19	1.37403e-17	9624.59	5326.68
PRMT1	-0.831262	8.83383e-19	1.42786e-17	4799.78	2695.75
NUP210	-1.11105	9.07535e-19	1.46545e-17	2818.11	1302.7
CPNE8	0.858084	9.31079e-19	1.50199e-17	1526.52	2767.6
COL21A1	2.9302	9.79293e-19	1.57822e-17	14.1062	109.145
GTSE1	-1.61001	9.89443e-19	1.59301e-17	676.76	221.449
GEMIN5	-0.802055	1.04468e-18	1.68029e-17	1015.56	584.118
YOD1	1.11575	1.04699e-18	1.68236e-17	346.852	753.807
MBIP	0.891579	1.07575e-18	1.72689e-17	610.547	1134.55
COTL1	-1.06953	1.09951e-18	1.76329e-17	1122.44	534.659
ABCA2	1.074	1.14812e-18	1.83945e-17	1271.95	2676.61
RPL36	-0.706061	1.3241e-18	2.11933e-17	10741.2	6581.79
ACO1	0.568341	1.40045e-18	2.23936e-17	1808.12	2680.87
BRCA2	-1.05546	1.53495e-18	2.45069e-17	1833.88	882.486
DAB2IP	0.93004	1.5356e-18	2.45069e-17	1332.99	2538.95
RFC5	-1.16089	1.56717e-18	2.49864e-17	1012.15	452.888
PTTG1	-1.18964	1.64098e-18	2.61378e-17	2530.56	1108.4
AHCYL2	0.776702	1.70535e-18	2.71367e-17	585.935	1004.5
SULT1A4	0.997417	1.72284e-18	2.73885e-17	1590.65	3176.51
ATAD2	-0.848032	1.72881e-18	2.74567e-17	3504.59	1946.81
STC1	-1.95107	1.79344e-18	2.84556e-17	319.625	83.6892
VILL	1.17331	1.94946e-18	3.09013e-17	726.704	1638.57
UBE2T	-1.50442	1.97485e-18	3.12735e-17	592.886	208.792
ZNF513	1.06266	1.99051e-18	3.14912e-17	331.193	693.299
LRRCC1	-1.23608	2.05678e-18	3.25082e-17	454.213	193.832
NF2	-0.704469	2.17859e-18	3.44004e-17	2185.36	1340.42
PPP1R10	-0.823647	2.22561e-18	3.5109e-17	1684.49	952.133
TAF1L	4.69008	2.28994e-18	3.60891e-17	23.9476	619.919
CASP2	-0.54971	2.36428e-18	3.72249e-17	3041.13	2077.01
SPOCK1	-1.96993	2.55269e-18	4.01528e-17	323.954	83.0104
CUEDC1	0.926495	2.56418e-18	4.02923e-17	1106.78	2102.55
HLA-F	1.1276	2.56647e-18	4.02923e-17	321.466	703.307
BSPRY	1.38083	2.88868e-18	4.53076e-17	152.279	395.582
BCKDHB	0.855059	2.93237e-18	4.59488e-17	979.71	1774.83
EPHB6	1.64811	3.21584e-18	5.03427e-17	74.6757	233.69
DOCK4	1.44058	3.26378e-18	5.10443e-17	128.833	350.063
GPR176	-2.00982	3.27037e-18	5.10988e-17	378.499	93.558
EHF	0.592352	3.40901e-18	5.32144e-17	4878.04	7357.46
AKTIP	1.03632	3.82888e-18	5.9655e-17	348.401	715.124
ARHGAP11B	-1.4672	3.82802e-18	5.9655e-17	1342.7	486.619
ARHGAP27	1.08752	3.90016e-18	6.07078e-17	382.761	812.318
SCAPER	0.860345	3.96273e-18	6.16233e-17	1220.58	2218.22
WDR76	-1.29694	4.22104e-18	6.5578e-17	1236.44	501.693
CYTH3	-0.812591	4.31445e-18	6.69657e-17	2004.3	1141.35
HIST2H2AC	-0.688032	4.36003e-18	6.76094e-17	13446.7	8345.94
HAUS6	-1.09236	4.41341e-18	6.83724e-17	907.473	425.916
NAP1L1	-0.886332	4.66177e-18	7.21518e-17	13062	7065.61
KRT13	4.17459	4.81417e-18	7.44404e-17	5.38285	98.1346
GRPR	-2.53158	5.2582e-18	8.12298e-17	193.061	33.4348
NCAPG2	-1.12333	5.77459e-18	8.91232e-17	3737.03	1714.68
SACS	-1.14808	5.86817e-18	9.04824e-17	3416.94	1541.16
RBMX	-0.635652	6.07545e-18	9.35905e-17	6123.5	3940.82
SGOL1	-1.4811	6.40788e-18	9.86188e-17	646.734	230.822
MCM10	-1.57981	6.58437e-18	1.0124e-16	922.738	308.784
FAXDC2	1.46899	6.8297e-18	1.04914e-16	144.89	400.714
LEPREL1	-1.92898	6.86229e-18	1.05316e-16	301.062	78.3078
KRT6B	7.16723	7.49957e-18	1.14989e-16	1.48821	208.907
MCM8	-1.12553	7.51535e-18	1.15123e-16	394.665	180.887
HSD17B4	0.555769	8.63736e-18	1.32187e-16	6577.88	9670.84
CCPG1	1.07209	8.71607e-18	1.33267e-16	1012.96	2131.17
CMTM7	-1.20686	8.93201e-18	1.36442e-16	1220.64	528.751
PPRC1	-0.781792	9.46408e-18	1.44435e-16	1894.79	1101.05
HIST2H2BE	-0.7765	9.57081e-18	1.45928e-16	18533.7	10821.5
RPL8	-0.85588	9.62563e-18	1.46628e-16	19862	10970.7
VDR	0.994729	9.79493e-18	1.49068e-16	306.089	608.774
PARPBP	-1.33266	1.00998e-17	1.53565e-16	591.53	235.179
MKL2	0.673704	1.02682e-17	1.55982e-16	2373.62	3789.05
COL28A1	3.45861	1.06371e-17	1.61436e-16	5.42725	60.9882
HIST1H4C	-1.37851	1.07744e-17	1.63368e-16	774.142	297.78
UCK2	-1.43622	1.21786e-17	1.8449e-16	610.024	224.432
BOD1	-0.981148	1.21925e-17	1.84529e-16	396.533	201.312
C10orf54	-2.10949	1.26954e-17	1.91964e-16	168.152	38.4716
DBI	-0.87021	1.30585e-17	1.97272e-16	4486.11	2455.06
MCM5	-1.07449	1.37077e-17	2.06889e-16	1008.56	477.273
CCDC69	1.17584	1.40917e-17	2.12489e-16	246.217	555.032
TRAPPC9	0.820224	1.42445e-17	2.14596e-16	1428.25	2523.13
GNB2L1	-0.765222	1.46671e-17	2.2076e-16	17015.1	10007.5
SLC37A1	0.75367	1.6039e-17	2.41188e-16	694.252	1169.39
SIX4	-1.44885	1.61662e-17	2.42878e-16	368.065	133.846
EFNB1	0.922794	1.63606e-17	2.45574e-16	360.072	682.349
RNASEH2A	-1.11221	1.69894e-17	2.54779e-16	1422.67	656.022
MAN2B2	0.788986	1.77545e-17	2.6601e-16	1447.11	2498.75
AIM1	0.531754	1.81249e-17	2.71312e-16	4828.49	6979.88
RPL39	-0.876092	1.8433e-17	2.75671e-16	11532	6280.01
GPRC5C	1.22954	1.92674e-17	2.87887e-16	193.908	454.319
EMP1	-0.554252	1.94588e-17	2.90484e-16	9419.94	6416.86
NEU1	0.804906	2.0178e-17	3.00946e-16	1360.34	2373.88
ODF2	-0.965099	2.05871e-17	3.06769e-16	2090.85	1073.42
RPL28	-0.872735	2.07702e-17	3.09217e-16	9908.1	5408.81
RPL13A	-0.711844	2.22324e-17	3.30685e-16	54206.1	33091.3
PXK	0.792262	2.22647e-17	3.30865e-16	947.577	1640.56
POLR1E	-1.45158	2.24795e-17	3.33755e-16	312.61	115.573
PRPS2	-0.761855	2.26246e-17	3.35605e-16	802.402	472.614
PLK1	-1.16113	2.30525e-17	3.41643e-16	2095.34	935.322
MTR	-0.581891	2.32228e-17	3.43857e-16	5259.26	3514.01
ELMSAN1	0.719191	2.4331e-17	3.5994e-16	2139.13	3522.85
SPATA5	-0.945972	2.47476e-17	3.65774e-16	987.837	514.283
BIRC5	-1.32145	2.722e-17	4.01954e-16	492.457	197.578
SKA3	-1.61182	2.79236e-17	4.11974e-16	774.479	253.096
FANCL	-0.930564	2.82515e-17	4.16437e-16	816.627	427.985
SORD	-0.956089	2.8329e-17	4.17204e-16	1211.08	625.019
ACAP3	1.20124	2.99518e-17	4.40708e-16	624.614	1435.58
TNFRSF11B	2.30961	3.03907e-17	4.46765e-16	47.5333	235.424
MGP	4.33583	3.1439e-17	4.61762e-16	5.03004	102.11
PAK3	-0.774582	3.22828e-17	4.73504e-16	1746.11	1022.15
TRIP13	-1.85324	3.22962e-17	4.73504e-16	474.723	130.292
NME7	-1.07997	3.23795e-17	4.74301e-16	875.866	414.809
PFKFB2	1.02152	3.28601e-17	4.80912e-16	302.809	614.404
NCL	-0.698114	3.30602e-17	4.8341e-16	45669.7	28151.7
TOB1	1.06305	3.33082e-17	4.86603e-16	1081.76	2262.23
NPNT	4.13122	3.3751e-17	4.92632e-16	3.9334	70.5346
PTHLH	4.15318	3.4786e-17	5.07288e-16	4.00914	70.6349
C1orf112	-1.32334	3.56195e-17	5.18982e-16	527.543	212.872
CENPU	-1.28347	3.61355e-17	5.26033e-16	1455.9	597.351
TTC6	1.89828	3.62195e-17	5.26788e-16	108.85	406.928
RPS5	-0.773377	3.65822e-17	5.31592e-16	7272.69	4251.48
PFKM	-0.651314	3.91591e-17	5.68535e-16	3295.64	2095.94
KAL1	-1.42345	4.0438e-17	5.86583e-16	1117.67	416.535
ST14	0.699925	4.15536e-17	6.02234e-16	4174.03	6777.55
AQP1	3.43931	4.32748e-17	6.26073e-16	7.63648	82.4123
RASSF4	2.69294	4.32372e-17	6.26073e-16	15.5613	100.752
CBX2	-2.06819	4.38909e-17	6.34426e-16	126.588	31.0078
USP6NL	0.710786	4.41694e-17	6.3789e-16	1946.26	3184.05
NCAPH	-1.59669	4.47105e-17	6.45136e-16	1038.45	342.268
NDC80	-1.51148	4.50293e-17	6.49165e-16	812.306	284.578
RPS15	-0.748767	4.53724e-17	6.53538e-16	23387.2	13915
BASP1	-1.53447	5.16443e-17	7.43225e-16	436.335	151.858
DDIT4L	4.14099	5.95483e-17	8.55473e-16	4.30931	77.0406
TIPARP	1.00473	5.95212e-17	8.55473e-16	3050.36	6122.77
HSD17B6	2.36917	6.00981e-17	8.62615e-16	36.5229	189.186
KHDRBS1	-0.547408	6.30761e-17	9.04569e-16	3748.61	2566.47
LAYN	-1.4876	6.43046e-17	9.21381e-16	523.603	186.914
NHS	0.61954	6.95133e-17	9.95145e-16	4998.08	7681.95
B3GNT2	0.981508	6.96231e-17	9.95847e-16	302.887	598.49
SH2D3A	-0.911212	6.9977e-17	1.00004e-15	744.987	394.801
CPM	1.38796	7.24737e-17	1.03392e-15	76.9943	199.48
STRA6	-4.3521	7.24235e-17	1.03392e-15	89.7068	4.52297
SRI	-0.669233	7.64702e-17	1.08998e-15	8674.01	5453
MVP	0.468683	8.07732e-17	1.15032e-15	4539.19	6281.43
SH3BP4	-0.70298	8.24718e-17	1.17349e-15	1994.33	1223.58
NEK2	-1.39078	9.10217e-17	1.29402e-15	909.347	345.744
ABCD3	0.640568	9.12832e-17	1.29662e-15	2630.13	4099.64
MDN1	-0.564677	9.20403e-17	1.30413e-15	4684.33	3169.92
NCAPG	-1.29542	9.20505e-17	1.30413e-15	1833.68	746.526
TPRN	1.71278	9.19322e-17	1.30413e-15	174.957	572.591
TRHDE	-2.30526	9.33284e-17	1.32109e-15	70.463	13.6822
HPCAL1	0.705419	9.62622e-17	1.36145e-15	1115.52	1818.83
CLCF1	-0.991634	9.64631e-17	1.36311e-15	717.057	360.979
TAF1A	-1.83021	9.77485e-17	1.38009e-15	154.083	43.4619
CAD	-0.853409	1.00297e-16	1.41486e-15	1534.71	847.476
RAD51AP1	-1.59646	1.01385e-16	1.42897e-15	579.77	191.753
LRRC37A3	1.10438	1.03447e-16	1.45679e-15	5084.29	10933.4
PAK6	1.19163	1.06123e-16	1.49319e-15	153.93	351.585
ZC3H12A	1.17728	1.07882e-16	1.51663e-15	465.726	1053.78
NME2	-0.772895	1.12952e-16	1.58655e-15	7230.1	4229.28
GINS2	-1.47703	1.13162e-16	1.58814e-15	319.516	113.946
FGF9	7.1215	1.13606e-16	1.59301e-15	1.06379	151.093
MICALCL	1.56449	1.20025e-16	1.68158e-15	44.1499	131.223
GMNN	-1.38862	1.23276e-16	1.72565e-15	703.177	267.633
ZFP36L2	1.04686	1.25843e-16	1.76009e-15	913.694	1887.21
POLR3D	-1.15079	1.2873e-16	1.79893e-15	377.718	171.233
PLK3	-0.940562	1.30234e-16	1.8184e-15	1431.41	746.63
SKA1	-1.91264	1.31217e-16	1.83056e-15	218.168	57.563
LAMA3	0.804112	1.31693e-16	1.83565e-15	102633	179202
SGK1	1.41019	1.40867e-16	1.96186e-15	74.9837	201.025
KMT2C	0.637545	1.43518e-16	1.99708e-15	15239.4	23709.5
TBC1D31	-1.54274	1.47311e-16	2.04812e-15	445.109	153.311
RPL27A	-0.6882	1.48563e-16	2.06378e-15	33898.7	21035.8
AATF	-0.628477	1.57298e-16	2.18327e-15	4081.86	2641.24
LGALSL	1.30696	1.59154e-16	2.20717e-15	136.276	336.891
C1S	1.34144	1.61362e-16	2.2359e-15	196.094	497.246
TJP3	1.49325	1.64386e-16	2.27588e-15	905.316	2548.12
LRP11	0.776869	1.64686e-16	2.27811e-15	426.251	728.954
SPINT2	0.494254	1.6556e-16	2.28827e-15	12270	17281.2
SPAG7	0.682617	1.72546e-16	2.38281e-15	745.048	1194.67
PLXND1	1.29236	1.76654e-16	2.4375e-15	314.061	768.685
NFE2L2	0.554162	1.76815e-16	2.43767e-15	3734.49	5485.26
LCA5	-1.25038	1.80266e-16	2.48316e-15	678.684	286.185
SDCBP2	1.6859	1.85813e-16	2.55537e-15	69.4637	223.98
TMEM98	-1.16333	1.8582e-16	2.55537e-15	313.072	140.586
CLN3	0.995765	1.92496e-16	2.64496e-15	797.04	1588.15
SPDL1	-1.4271	1.92907e-16	2.64839e-15	344.752	127.694
SPTSSB	6.2196	2.00181e-16	2.74596e-15	1.79044	134.323
LOC647859	1.16242	2.00686e-16	2.75059e-15	1526.79	3419.21
POLQ	-1.23379	2.03653e-16	2.78893e-15	1041.73	442.351
PLK4	-1.19539	2.04238e-16	2.7946e-15	1153.15	503.03
POLE	-0.736152	2.04427e-16	2.79486e-15	4579.55	2747.82
VWA1	1.36255	2.04775e-16	2.79729e-15	93.0699	238.943
IL17RC	0.994617	2.05958e-16	2.8111e-15	442.077	878.883
ADCY3	-0.962545	2.0719e-16	2.82556e-15	1045.93	534.597
BARD1	-0.955095	2.07923e-16	2.83321e-15	813.075	418.236
SFTPA2	9.90566	2.09623e-16	2.854e-15	10.4175	9965.16
USP32	0.510577	2.11464e-16	2.87668e-15	3469.09	4942.28
CCDC77	-1.17975	2.12232e-16	2.88474e-15	416.629	183.63
CGN	0.689284	2.15737e-16	2.92873e-15	3831.87	6179.47
CXADR	0.836329	2.15826e-16	2.92873e-15	502.679	899.445
KLF5	0.612322	2.19449e-16	2.97543e-15	8764.58	13401.4
RMDN2	1.36792	2.22457e-16	3.01374e-15	99.1584	257.377
CXorf49	-10.2624	2.29667e-16	3.10884e-15	272.101	0
GAB1	0.719239	2.34619e-16	3.17325e-15	1802.66	2968.22
ALAS1	0.599215	2.37589e-16	3.21078e-15	1145.62	1734.47
AFF4	0.43538	2.48058e-16	3.3495e-15	8684.37	11742.5
CENPE	-1.15621	2.50193e-16	3.37555e-15	4287.22	1923.81
PABPC4	-0.807187	2.54022e-16	3.42439e-15	5630.74	3216.27
MTHFD1L	-0.765853	2.61741e-16	3.52556e-15	1498.04	880.171
ARHGEF6	-1.27093	2.62524e-16	3.5332e-15	534.104	221.338
NBPF8	-0.639158	2.78496e-16	3.74508e-15	9227.05	5926.15
CLDN3	2.94585	2.79702e-16	3.75822e-15	12.2752	94.4614
RGS4	3.52195	2.95885e-16	3.97242e-15	16.8616	194.374
LY6E	0.849361	3.19272e-16	4.2829e-15	768.627	1383.97
CC2D1B	0.621563	3.23355e-16	4.33411e-15	987.14	1519.64
PDCD11	-0.81516	3.35612e-16	4.49473e-15	2112.66	1202.81
GLB1	0.651781	3.35954e-16	4.49564e-15	7216.68	11335.5
WDR75	-0.877227	3.39736e-16	4.54255e-15	1656.73	902.823
PCBP2	-0.471643	3.46625e-16	4.63089e-15	20290.1	14629.3
KIT	5.22055	3.48667e-16	4.65438e-15	2.16634	81.5188
USP34	0.569472	3.50022e-16	4.66867e-15	8101.08	12022.9
FANCA	-1.09801	3.58034e-16	4.77165e-15	1698.39	792.938
HIST1H3C	-2.2076	3.8073e-16	5.07001e-15	4039.77	873.816
POLR2M	-2.41926	3.87548e-16	5.15661e-15	463.016	87.3401
TXK	-2.46294	4.03275e-16	5.36153e-15	203.454	36.2496
KRT16P1	2.4955	4.28875e-16	5.69727e-15	54.164	306.04
MDFIC	0.778427	4.34206e-16	5.76342e-15	817.497	1404.35
ABR	0.601517	4.41703e-16	5.85818e-15	3778.83	5730.88
AKAP2	-0.799047	4.835e-16	6.40735e-15	2073.82	1191.29
C12orf75	-1.23912	5.06624e-16	6.70837e-15	715.655	302.173
DNAH2	1.23535	5.18373e-16	6.85841e-15	261.778	616.795
NAALADL2	2.2237	5.26711e-16	6.96311e-15	685.42	3201.34
THSD7A	1.17755	5.52194e-16	7.29412e-15	1486.5	3361.71
RAB11FIP1	0.794919	5.55272e-16	7.32887e-15	2892.51	5018.49
MFSD6	0.597293	5.56277e-16	7.33624e-15	2990.35	4524.3
NUP155	-0.835538	5.78581e-16	7.62425e-15	3111.48	1742.77
UBA52	-0.698213	5.84949e-16	7.70198e-15	11450.8	7054.32
MISP	0.717886	5.98786e-16	7.87785e-15	1233.11	2028.09
CDC45	-1.44254	6.03131e-16	7.92866e-15	438.635	161.902
IFI35	1.10743	6.07029e-16	7.97352e-15	183.776	394.787
DLG5	0.585052	6.27442e-16	8.23505e-15	4205.76	6307.36
RECK	-1.71012	6.28933e-16	8.24802e-15	224.779	67.9548
SMAD3	-0.785852	6.34206e-16	8.31054e-15	12313.9	7140.34
PREPL	0.768453	6.3483e-16	8.31207e-15	1232.25	2099.87
A2ML1	3.93849	6.50332e-16	8.50825e-15	6.21218	94.2499
AKAP12	-2.06757	6.80764e-16	8.89929e-15	546.169	130.339
TRIM16	0.700467	6.84338e-16	8.93889e-15	2273.98	3692.65
MITF	-0.90776	7.00388e-16	9.14126e-15	1568.17	835.519
TNC	1.31016	7.11493e-16	9.27882e-15	3373.89	8364.22
SKIL	-1.01516	7.18479e-16	9.36249e-15	1881.46	931.868
RUVBL2	-0.863609	7.20497e-16	9.38133e-15	1515.17	830.51
EEF1A1	-0.642073	7.50834e-16	9.7667e-15	248747	159392
RPL13AP20	-2.08286	7.51285e-16	9.7667e-15	264.298	62.1961
F5	2.20431	7.75212e-16	1.00698e-14	26.1585	119.831
SYT14	-1.82727	7.88824e-16	1.02385e-14	1420.68	400.107
LRRN1	-1.52966	8.54949e-16	1.1088e-14	2994.05	1037.21
KLHL4	4.6614	8.57415e-16	1.11112e-14	4.0343	101.155
HIST1H2BK	-0.783869	8.6091e-16	1.11477e-14	20092.4	11668.7
TNNT2	2.20997	8.7099e-16	1.12693e-14	26.963	124.88
IRX5	2.11273	8.73893e-16	1.12979e-14	18.5087	80.3031
FKTN	-1.04152	8.97193e-16	1.159e-14	585.863	284.867
LTBP1	0.749351	9.75767e-16	1.25952e-14	430.361	723.769
KHSRP	-0.631314	9.94278e-16	1.2824e-14	5411.46	3490.4
LAMP2	0.613642	1.0012e-15	1.29032e-14	4981.23	7621.25
HOPX	6.81438	1.06731e-15	1.37443e-14	1.11616	122.261
EXO1	-1.64669	1.08655e-15	1.39812e-14	1052.34	335.533
C12orf65	-1.11413	1.11376e-15	1.432e-14	624.53	290.316
NONO	-0.480755	1.15406e-15	1.48265e-14	8080.91	5791.77
RPL23	-0.675949	1.23136e-15	1.58072e-14	13067.2	8175.98
PLXNA3	0.969028	1.26123e-15	1.61781e-14	5860.33	11471.7
PRPF19	-0.728023	1.2743e-15	1.63329e-14	1943.44	1172.24
SHCBP1	-1.48966	1.2988e-15	1.6634e-14	410.836	146.258
TNS3	-0.938335	1.30819e-15	1.67412e-14	4164.82	2172.19
PLD3	0.780675	1.31442e-15	1.68078e-14	2107.12	3617.82
TUBB	-0.688557	1.35325e-15	1.72908e-14	20682.9	12830.9
TFDP1	-0.664032	1.381e-15	1.76316e-14	3022.97	1906.96
SERINC2	1.00484	1.40479e-15	1.79214e-14	723.496	1451.38
WWC2	-0.643086	1.41854e-15	1.80828e-14	2958.7	1893.66
TOP3A	-0.981411	1.44996e-15	1.8469e-14	458.572	231.106
SOD3	2.74749	1.46037e-15	1.85871e-14	16.319	109.229
ANO8	1.33968	1.46171e-15	1.85898e-14	256.862	649.904
EXOSC8	-1.07092	1.4827e-15	1.88422e-14	872.69	415.357
CSF2	1.69173	1.55564e-15	1.97537e-14	105.263	339.961
CNTLN	-1.16721	1.56831e-15	1.98992e-14	903.81	403.465
SRSF7	-0.628228	1.57363e-15	1.99388e-14	1562.58	1011.81
UTP14A	-0.698639	1.57386e-15	1.99388e-14	4940.37	3044.74
AGPAT5	-1.64354	1.57693e-15	1.99623e-14	348.479	110.753
SH3BGRL3	0.662983	1.5922e-15	2.01401e-14	4667.88	7390.17
C9orf152	4.16631	1.60186e-15	2.02466e-14	4.76095	84.6663
PDLIM1	-0.657111	1.64986e-15	2.08373e-14	2481.69	1571.68
VCAN	0.905773	1.68191e-15	2.12257e-14	5048.24	9458.97
SMC4	-0.943093	1.68757e-15	2.12807e-14	16956.3	8820.17
NDRG4	-1.9701	1.72691e-15	2.17602e-14	111.46	28.0292
SLC39A4	0.811107	1.74129e-15	2.19244e-14	626.858	1098.23
NDE1	-1.02232	1.76527e-15	2.22094e-14	1061.3	523.906
STEAP4	1.04774	1.79315e-15	2.25429e-14	1236.16	2554.39
KIF1C	0.518241	1.80785e-15	2.27103e-14	8227.11	11781
SP3	0.634882	1.85738e-15	2.33146e-14	3560.12	5528.42
PTCD3	-0.715522	1.86327e-15	2.33707e-14	1646.29	1003.79
MYRF	-1.58031	1.93861e-15	2.42971e-14	283.004	94.6728
RPL38	-0.816784	1.9778e-15	2.47694e-14	8493.56	4820.62
ORC6	-1.12096	2.12447e-15	2.65858e-14	481.435	222.285
SNX5	-0.767252	2.16297e-15	2.70471e-14	2233.84	1312.88
EPPK1	0.657362	2.23465e-15	2.7922e-14	2402.03	3789.22
POLD2	-0.879027	2.26467e-15	2.82756e-14	2729.52	1481.93
EREG	3.64806	2.49468e-15	3.11237e-14	6.09768	76.614
RPL6	-0.701816	2.52099e-15	3.14281e-14	18412.8	11318.6
TMPRSS11E	5.83818	2.52317e-15	3.14314e-14	1.42993	82.9185
EIF4B	-0.69056	2.57914e-15	3.21043e-14	21878.4	13554
NUDCD1	-1.34277	2.62862e-15	3.26953e-14	557.955	219.301
DMXL1	0.550937	2.74834e-15	3.41586e-14	2196.85	3220.38
EXPH5	0.827992	2.75512e-15	3.42169e-14	506.541	900.674
SUSD2	1.86327	2.76981e-15	3.43733e-14	50.228	182.595
BORA	-1.46533	2.8388e-15	3.52029e-14	466.679	168.044
YIF1B	1.11496	2.9323e-15	3.63348e-14	726.342	1575.06
MMD	-1.388	3.0069e-15	3.72311e-14	240.458	91.5877
PPIF	-1.0233	3.01832e-15	3.73443e-14	685.844	337.496
FZD7	-1.22991	3.09128e-15	3.82182e-14	488.79	207.379
HEATR1	-0.665115	3.34139e-15	4.12792e-14	1976.19	1246.4
VEZF1	0.400696	3.39751e-15	4.19409e-14	6974.37	9207.49
FAM216A	-2.78699	3.81998e-15	4.71207e-14	149.105	21.7907
ADCY6	0.906965	3.86698e-15	4.76647e-14	1288.66	2415.74
BCL2L15	2.61722	3.91028e-15	4.81622e-14	11.2404	68.2028
RNF43	1.22276	3.93548e-15	4.84362e-14	111.188	259.478
PPP1R13B	0.727717	4.1146e-15	5.06028e-14	536.717	890.395
LRPAP1	0.656113	4.14134e-15	5.08935e-14	861.605	1356.48
KIF18B	-1.39989	4.19551e-15	5.15206e-14	719.274	271.487
PATL1	-0.427829	4.21966e-15	5.17785e-14	3005.44	2233.73
RNF224	4.00663	4.22506e-15	5.18059e-14	6.89622	110.227
MAP7D3	-0.914293	4.28379e-15	5.24868e-14	2835.22	1505.09
MARK2	0.473454	4.28866e-15	5.25073e-14	1960.84	2720.52
MYBL2	-1.12115	4.3037e-15	5.26522e-14	1009.26	463.591
CYP4F12	1.98487	4.32233e-15	5.28407e-14	161.841	640.871
TMTC2	1.09317	4.45458e-15	5.44169e-14	184.294	394.034
UNC5B	2.84965	4.55286e-15	5.55761e-14	19.3226	138.933
TMEM87A	0.728584	4.62808e-15	5.64522e-14	1725.37	2858.21
HIST2H3D	-1.54669	4.82083e-15	5.87597e-14	581.978	198.223
SNRPA	-0.754139	5.00567e-15	6.09673e-14	1092.51	645.643
HHLA2	2.44068	5.18362e-15	6.30879e-14	20.673	112.54
SRSF3	-0.571509	5.23455e-15	6.36605e-14	3182.28	2142.75
SIAE	0.846034	5.35129e-15	6.50321e-14	821.595	1477.25
PHGDH	-1.49829	5.78334e-15	7.02306e-14	721.33	254.256
FASTKD2	-0.671983	5.88371e-15	7.13965e-14	1600.42	1004.83
ARMCX4	1.34183	6.11913e-15	7.41984e-14	138.851	353.012
GSTO1	-0.89435	6.12398e-15	7.42024e-14	1482.65	797.972
LRRC31	9.30344	6.13138e-15	7.42372e-14	0	126.818
ABI3BP	-1.15052	6.47012e-15	7.82808e-14	1273.42	574.479
LPIN1	-0.781908	6.69215e-15	8.09074e-14	2388.3	1390.45
FHL2	-0.975525	6.80787e-15	8.22459e-14	700.394	354.751
HMGA2	-0.628265	6.87788e-15	8.30306e-14	4208.71	2721.83
CDCA7	-1.72666	7.28496e-15	8.78802e-14	114.227	34.4057
KIFC2	1.25671	7.49183e-15	9.03093e-14	134.055	320.485
NFKB1	-0.563249	7.56561e-15	9.11317e-14	2857.23	1932.27
DEK	-0.859269	7.58535e-15	9.13025e-14	8041.17	4432.31
WNT7B	1.85327	7.67439e-15	9.23065e-14	39.3869	141.77
SMTN	-1.03395	7.84624e-15	9.43044e-14	1251.53	611.584
NOS3	1.64287	8.53673e-15	1.02528e-13	125.781	392.04
RHOF	-0.757372	8.57162e-15	1.02872e-13	3062.24	1809.33
MDC1	-0.603315	8.7251e-15	1.04637e-13	1423.47	936.658
GRN	0.624102	8.85402e-15	1.06106e-13	14027	21617.2
VWA2	1.67747	9.29642e-15	1.11326e-13	55.7585	177.458
HS3ST1	1.03043	9.31958e-15	1.11522e-13	371.534	757.335
COG5	0.515319	9.4437e-15	1.12925e-13	4137.69	5915.46
SUN1	0.765491	9.55114e-15	1.14127e-13	4447.43	7560.75
DNAH12	-2.74057	9.6136e-15	1.14789e-13	178.981	27.2308
ACADVL	0.667082	9.68888e-15	1.15604e-13	9512.44	15103.9
HIF1A	0.685218	9.9182e-15	1.18254e-13	18140.9	29171
RND3	-0.72014	1.04132e-14	1.24066e-13	2438.09	1480.58
ADAM22	-1.15783	1.0472e-14	1.24676e-13	343.318	152.333
DNM2	0.537049	1.05898e-14	1.25987e-13	10906.1	15824.9
MAN2A2	0.858499	1.09095e-14	1.29696e-13	482.317	874.673
INCENP	-0.709169	1.09563e-14	1.30158e-13	3716.43	2274.04
SGMS2	0.570905	1.11968e-14	1.3292e-13	1973	2930.31
ARID3B	-1.21304	1.13154e-14	1.34231e-13	373.305	161.211
ANXA1	0.565894	1.15151e-14	1.365e-13	8413.17	12455.4
FNDC4	1.15338	1.16975e-14	1.38422e-13	161.234	357.848
MOCOS	-0.628787	1.16939e-14	1.38422e-13	1901.21	1228.38
PFAS	-1.20326	1.17025e-14	1.38422e-13	415.969	180.251
SELPLG	1.61523	1.17339e-14	1.38693e-13	79.6399	244.801
IQCE	0.696091	1.23694e-14	1.46099e-13	720.114	1167.48
EIF3I	-0.593538	1.24172e-14	1.46558e-13	1678.38	1110.72
NFIX	-1.03329	1.30203e-14	1.53566e-13	1481.29	722.943
GART	-0.722628	1.3946e-14	1.64366e-13	5154.08	3122.49
KIAA1551	0.745397	1.46024e-14	1.71979e-13	3019.24	5064.35
CPA4	-1.5512	1.50921e-14	1.7762e-13	546.588	186.273
CEACAM1	0.70542	1.52351e-14	1.79173e-13	240.398	392.688
HIST2H2BC	1.58973	1.57847e-14	1.85505e-13	89.642	270.334
ACOT11	1.01367	1.62427e-14	1.9075e-13	266.018	537.133
TRIM25	-0.561217	1.72433e-14	2.02355e-13	2129.85	1440.94
CHMP2A	0.732778	1.77682e-14	2.08367e-13	1475.99	2454.34
GSTM4	-0.681187	1.78454e-14	2.09123e-13	880.633	550.003
CNGA1	-2.42071	1.82976e-14	2.14269e-13	63.6869	11.6579
PLCH2	2.46931	1.86858e-14	2.18658e-13	54.0063	299.569
RPL17	-0.704454	1.89702e-14	2.21829e-13	25302.8	15523.8
DENND5B	-1.2667	1.90887e-14	2.23055e-13	219.958	91.4651
GRB10	-0.672372	1.95673e-14	2.28485e-13	913.316	575.36
PWWP2B	1.57078	1.99985e-14	2.33354e-13	57.9441	172.519
CDKL5	0.686694	2.0398e-14	2.37846e-13	1371.1	2208.52
LRBA	0.564569	2.07228e-14	2.41462e-13	9758.59	14434.1
MSH6	-0.585866	2.17987e-14	2.53818e-13	6341.63	4225.53
SNRPD1	-0.87681	2.19859e-14	2.55816e-13	3996.76	2176.72
STK39	-0.613356	2.23248e-14	2.59575e-13	1443.56	945.401
L3MBTL3	-0.81981	2.27954e-14	2.64859e-13	1015.67	576.691
CD164	0.525229	2.31719e-14	2.69044e-13	1857.18	2670.08
NPRL3	-0.906345	2.3827e-14	2.76454e-13	589.087	312.834
ATP8B2	-3.14228	2.41936e-14	2.80509e-13	49.1237	6.01385
PBK	-1.58341	2.52119e-14	2.92109e-13	650.001	216.435
MLLT3	0.65292	2.52969e-14	2.92887e-13	772.802	1216.15
KLF2	1.29036	2.84667e-14	3.29355e-13	311.042	761.995
RFC3	-1.29479	2.89878e-14	3.35147e-13	496.391	202.33
OSR1	2.39315	2.91066e-14	3.36284e-13	35.2804	185.648
TMPRSS4	4.64576	3.03377e-14	3.50261e-13	2.23232	55.2372
PDK2	0.904461	3.05707e-14	3.52702e-13	1263.05	2363.72
SHROOM3	-0.579388	3.12471e-14	3.60253e-13	13752.7	9202.61
METTL7B	1.47148	3.25463e-14	3.74968e-13	86.2957	238.434
ADCY1	1.16682	3.27572e-14	3.77133e-13	83.4746	187.489
SYT17	1.92867	3.28754e-14	3.78228e-13	40.4782	154.853
DNA2	-1.24308	3.3935e-14	3.90145e-13	407.192	171.691
SLC22A18	1.38942	3.41141e-14	3.9193e-13	114.434	299.877
B3GNT7	-1.01815	3.46593e-14	3.97915e-13	586.951	290.214
SPTBN2	1.16822	3.52166e-14	4.04031e-13	1071.3	2406.08
ANXA8	0.752026	3.60918e-14	4.13782e-13	6529.1	10997.1
RPL26	-0.689733	3.63082e-14	4.15973e-13	32192.1	19955.8
RPS15A	-0.729595	3.64396e-14	4.17186e-13	7821.46	4713.87
ALDH2	0.852728	3.65027e-14	4.17617e-13	915.812	1652.13
ORC1	-1.19014	3.72873e-14	4.26297e-13	917.508	400.794
NRBP2	1.18626	3.7856e-14	4.32497e-13	235.646	537.229
TRAP1	-0.627973	3.93951e-14	4.49768e-13	1168.78	753.366
CLIC3	1.52926	3.96359e-14	4.52203e-13	189.516	545.796
CKS1B	-0.978788	4.05126e-14	4.61883e-13	1242.09	629.338
MAPRE2	0.678776	4.13143e-14	4.70696e-13	887.902	1419.73
COL14A1	1.93958	4.17394e-14	4.75209e-13	47.8743	183.659
PRKDC	-0.747064	4.3267e-14	4.9226e-13	12303.4	7329.27
SYTL5	2.42293	4.42526e-14	5.03124e-13	10.9072	58.5641
BRPF3	0.676769	4.44619e-14	5.05154e-13	1181.66	1889.96
DIEXF	-0.739819	4.45071e-14	5.05275e-13	1819.42	1091.28
SAV1	-0.669415	4.45342e-14	5.05275e-13	1445.75	906.47
ABCE1	-0.870092	4.51307e-14	5.11689e-13	2744.16	1501.77
OSBPL3	-0.468488	4.71021e-14	5.33672e-13	7734.85	5591.4
SORCS2	4.17777	4.80254e-14	5.43758e-13	5.76824	104.805
STIL	-1.02309	4.80722e-14	5.43913e-13	1722.04	847.749
CDCA5	-1.71006	4.94045e-14	5.58601e-13	201.497	61.3227
AKAP8L	0.58446	5.01598e-14	5.66751e-13	2318.95	3479.46
PTPN21	-0.604887	5.02522e-14	5.67404e-13	1306.84	857.563
USP10	-0.623688	5.18713e-14	5.85282e-13	2505.69	1624.68
NABP1	-1.19336	5.30301e-14	5.97946e-13	1448.46	635.454
CENPQ	-1.43631	5.3108e-14	5.98414e-13	319.326	118.074
NASP	-0.678193	5.52056e-14	6.21622e-13	3360.59	2101.61
FOSL2	0.888546	5.54413e-14	6.23848e-13	934.376	1729.76
MYZAP	1.83134	5.55355e-14	6.2448e-13	56.1981	199.863
NFXL1	-0.712256	5.69828e-14	6.40315e-13	557.178	340.192
EXOC6B	0.651093	5.87609e-14	6.59843e-13	1117.83	1755.93
ATP11C	-0.635542	6.07721e-14	6.81961e-13	1914.52	1231.15
RHBDD2	0.68434	6.19168e-14	6.94332e-13	1695.7	2723.13
GALNT7	-0.554501	6.26022e-14	7.01538e-13	4609.67	3138.98
FAM13A	0.711228	6.97625e-14	7.81245e-13	489.859	801.916
EVI2B	-1.4307	7.02843e-14	7.86552e-13	875.524	326.261
GRAMD2	2.68246	7.27245e-14	8.13305e-13	29.5586	189.92
ANKRD42	1.03112	7.48582e-14	8.36597e-13	213.688	435.528
METAP1	-0.605379	7.61377e-14	8.50316e-13	1981.33	1301.17
UMPS	-0.585358	7.73229e-14	8.62965e-13	1772.89	1180.56
RAD51B	-1.54127	7.83812e-14	8.74183e-13	155.096	53.3995
HNRNPM	-0.56889	7.84555e-14	8.74416e-13	5164.4	3482.65
SCAMP2	0.699779	8.02666e-14	8.93995e-13	1508.36	2448.29
AURKB	-1.68441	8.0333e-14	8.94127e-13	351.959	109.179
TRMT13	-1.15285	8.0639e-14	8.96924e-13	320.021	145.1
CLPTM1	0.550982	8.4261e-14	9.36576e-13	3457.92	5064.08
PDE10A	-1.70633	8.43204e-14	9.36602e-13	311.393	96.0217
ZNF431	0.985722	8.55747e-14	9.49891e-13	1480.58	2934.57
CEP152	-0.767567	8.60963e-14	9.55035e-13	1549.71	911.731
FAM72A	-1.58629	8.7003e-14	9.64439e-13	406.096	134.298
H1F0	0.821304	8.75012e-14	9.69307e-13	4109.82	7262.48
ULK3	1.11323	8.75653e-14	9.69363e-13	222.348	480.197
CXorf57	-1.54883	8.95712e-14	9.90901e-13	173.544	60.0746
RPS26	-0.780573	9.00802e-14	9.9586e-13	18055.4	10509
NEB	1.2653	9.06015e-14	1.00095e-12	461.982	1112.69
CATSPERB	2.89263	9.08445e-14	1.00296e-12	8.38237	62.0483
RNF150	-1.99686	9.12655e-14	1.00693e-12	605.177	151.269
OLFML2A	1.7604	9.15723e-14	1.00963e-12	374.05	1266.7
GPR108	0.688209	9.39518e-14	1.03517e-12	1077.4	1733.74
HTATIP2	0.724063	9.48581e-14	1.04446e-12	1509.3	2494.35
VLDLR	-1.20659	9.7479e-14	1.0726e-12	627.662	271.771
FNIP2	0.706946	9.85715e-14	1.08389e-12	399.822	655.086
DAZAP1	-0.531697	9.98115e-14	1.09679e-12	2884.25	1993.88
ANXA4	0.470263	1.0148e-13	1.11437e-12	3541.82	4907.29
LYNX1	1.84993	1.04068e-13	1.14204e-12	53.3752	191.332
GBA	0.760111	1.06815e-13	1.17139e-12	5626.01	9526.14
DCLK1	1.93717	1.09469e-13	1.1997e-12	22.7189	86.9914
EXOC6	0.84757	1.12237e-13	1.22921e-12	505.41	910.031
IER3	0.699284	1.12373e-13	1.22988e-12	2846.9	4625.91
SLC26A9	4.06647	1.1491e-13	1.25681e-12	3.61372	60.3357
IGFBP3	0.939714	1.20375e-13	1.31571e-12	782.321	1499.23
RXRA	0.895436	1.20978e-13	1.32141e-12	578.038	1075.24
ARPC2	-0.53485	1.24866e-13	1.36224e-12	13977.9	9648.14
DBF4B	-1.57084	1.24882e-13	1.36224e-12	291.661	97.5782
ANKFN1	4.05075	1.2637e-13	1.37756e-12	2.88914	49.1754
AGR3	8.98085	1.2959e-13	1.41172e-12	0.358445	195.911
AMY2B	2.10367	1.31231e-13	1.42865e-12	816.618	3510.23
RPL29	-0.778142	1.32673e-13	1.4434e-12	6578.62	3833.82
HIST1H4A	-2.31787	1.33169e-13	1.44783e-12	110.044	21.8272
EMC10	0.717633	1.39433e-13	1.51493e-12	469.663	771.552
TMED1	1.12612	1.49573e-13	1.62402e-12	131.42	286.253
KIF22	-0.785037	1.4979e-13	1.62531e-12	1037.46	601.619
ZDHHC7	-0.736736	1.56636e-13	1.69846e-12	1487.02	889.727
IKZF2	1.1444	1.57313e-13	1.70468e-12	302.081	669.09
NCOA2	0.45956	1.60149e-13	1.73426e-12	3217.78	4423.9
NLRP1	-1.45949	1.61857e-13	1.7516e-12	478.908	174.963
CD99	0.647406	1.62761e-13	1.76022e-12	24228.9	37952
EPHA4	1.19031	1.64287e-13	1.77555e-12	167.247	380.9
SNX29	0.751815	1.67755e-13	1.81184e-12	901.293	1518.12
PPP1R3C	1.75952	1.69473e-13	1.82919e-12	33.8823	115.009
HMGCR	-0.515656	1.74419e-13	1.88134e-12	5326.96	3726.01
KYNU	2.34477	1.75089e-13	1.88733e-12	54.6716	277.896
RPS17	-0.682499	1.78606e-13	1.92397e-12	118259	73682
HDAC2	-0.688559	1.83333e-13	1.97359e-12	5210.34	3232.61
CEP41	-0.863619	1.85248e-13	1.9929e-12	695.681	382.298
STYXL1	-0.644324	1.85478e-13	1.99407e-12	1284.4	818.791
SEC14L2	-1.43739	1.85857e-13	1.99684e-12	227.093	83.12
MYH10	-0.555686	1.86141e-13	1.99858e-12	2212.9	1505.5
NMU	-0.945412	1.9025e-13	2.04137e-12	1255.12	652.842
P2RY6	2.20575	1.92783e-13	2.06719e-12	16.4024	75.6276
ELK3	-0.420724	1.95672e-13	2.0968e-12	5421.07	4048.09
CEP57	-0.744683	2.00745e-13	2.14976e-12	961.222	573.475
FAM72B	-2.07889	2.07176e-13	2.21718e-12	337.322	80.5607
ABHD12	0.656325	2.10234e-13	2.24843e-12	512.301	806.916
TOM1L2	0.628157	2.12225e-13	2.26825e-12	1181.73	1825.48
EPN2	0.86161	2.12411e-13	2.26876e-12	715.913	1301.08
FAM198B	1.75989	2.13899e-13	2.28317e-12	30.5685	103.779
ADRBK2	-1.22175	2.14669e-13	2.2899e-12	289.17	123.017
TMEM106B	0.615053	2.1532e-13	2.29535e-12	2096.78	3211.79
AMOT	2.11271	2.21479e-13	2.35947e-12	14.0071	60.4838
TMA16	-0.96603	2.227e-13	2.37094e-12	420.34	216.335
HSPD1	-0.710106	2.3303e-13	2.47931e-12	18963.3	11591.3
MARS	-0.576527	2.34749e-13	2.49597e-12	5190.99	3480.36
MRPS27	-0.772686	2.3521e-13	2.49925e-12	1313.66	768.267
HMGN2	-0.646177	2.35362e-13	2.49926e-12	10531.4	6729.95
CCDC64B	1.51341	2.37819e-13	2.52151e-12	128.818	367.598
MKNK1	0.722719	2.37919e-13	2.52151e-12	619.158	1023.45
PRMT3	-0.709875	2.37767e-13	2.52151e-12	770.186	471.538
DCP2	-1.00249	2.39968e-13	2.54158e-12	638.813	320.207
LRP6	0.590011	2.52192e-13	2.66933e-12	3527.93	5310.68
PIGR	2.47501	2.5321e-13	2.67837e-12	21.7175	121.344
ITGBL1	-2.16938	2.5474e-13	2.69283e-12	390.81	86.1804
TACSTD2	0.805376	2.61023e-13	2.75746e-12	5989.69	10465.3
DDX12P	-1.381	2.6206e-13	2.76664e-12	607.392	234.058
KRT16P3	2.15834	2.67036e-13	2.81736e-12	39.7435	177.319
SH3RF2	0.719247	2.70201e-13	2.84892e-12	1351.07	2224.96
MEX3A	-2.55677	2.75112e-13	2.89883e-12	63.7878	11.3758
QKI	-0.590244	2.76461e-13	2.91118e-12	1172.11	780.087
MCFD2	-0.621336	2.81715e-13	2.96461e-12	2962.07	1924.48
TTF2	-0.840933	2.94308e-13	3.09513e-12	1023.2	570.432
RIMS3	1.91594	3.0088e-13	3.16222e-12	27.0477	101.879
NHP2	-0.706589	3.11715e-13	3.27401e-12	853.766	521.736
CNOT6	-0.475902	3.15191e-13	3.30839e-12	1634.55	1176.74
SNX21	1.38779	3.43475e-13	3.60298e-12	147.712	387.715
FLII	-0.565495	3.49902e-13	3.66805e-12	16147	10907
LIG1	-0.69891	3.58712e-13	3.758e-12	2012.25	1237.96
TRPV3	1.48399	3.67704e-13	3.84975e-12	86.3445	241.832
TPI1	-0.712189	3.73975e-13	3.9129e-12	39090.2	23858.6
B4GALT1	0.712952	3.83428e-13	4.0067e-12	3042	4985.03
CCP110	-0.915043	3.83355e-13	4.0067e-12	1054.2	560.18
GLI3	-0.827766	4.12689e-13	4.30972e-12	2108.06	1186.07
ST3GAL3	-1.39974	4.17771e-13	4.36002e-12	398.941	150.5
RAD51	-1.38137	4.27403e-13	4.4577e-12	508.308	194.232
YBX1	-0.619862	4.33565e-13	4.5191e-12	22546.5	14672
CAPG	0.716563	4.57652e-13	4.76714e-12	1852.1	3040.82
GAN	0.779926	4.64706e-13	4.83754e-12	562.473	965.459
AQP7	9.06264	4.79167e-13	4.98492e-12	0	106.848
RPS4X	-0.644861	4.88388e-13	5.07763e-12	37269.2	23832.2
FAM47E-STBD1	0.838655	4.97896e-13	5.1732e-12	452.74	810.291
PRLR	2.50797	4.99168e-13	5.18313e-12	22.8067	129.19
ENTPD8	4.02043	4.99902e-13	5.18747e-12	4.65414	75.8037
PLTP	1.1778	5.00987e-13	5.19544e-12	296.374	671.325
EEF2	-0.650717	5.01404e-13	5.19648e-12	29162.9	18572.9
LPCAT2	-0.679019	5.07681e-13	5.25822e-12	2408.21	1504.1
PHLPP1	-0.716415	5.08038e-13	5.2586e-12	1019.47	622.634
B2M	0.678953	5.09602e-13	5.26829e-12	50544.7	80924.2
RPS28	-0.905014	5.09617e-13	5.26829e-12	3897.71	2079.09
GLIPR1	-1.50194	5.24422e-13	5.41792e-12	531.051	187.476
PLEKHM1	0.594257	5.27693e-13	5.44829e-12	4544.64	6859.81
CBX5	-0.633218	5.40297e-13	5.57141e-12	3901.65	2513.76
SLC25A20	1.30332	5.4001e-13	5.57141e-12	108.413	267.7
TIMELESS	-0.73275	5.43552e-13	5.60145e-12	1759.86	1058.56
MRPS18C	-0.700615	5.49718e-13	5.66144e-12	853.865	525.255
PKIB	1.57697	5.57342e-13	5.73636e-12	67.0973	199.73
RPL13	-0.727635	5.58399e-13	5.74364e-12	3362.68	2027.68
ACVR2B	-1.40712	5.59183e-13	5.74809e-12	384.618	144.312
DTD1	-0.67412	5.64613e-13	5.80028e-12	543.068	341.66
TBL1X	-1.59148	5.85664e-13	6.01277e-12	212.54	70.8797
CCND2	-1.01605	5.95108e-13	6.1059e-12	827.768	409.095
PRMT5	-0.714134	6.08103e-13	6.23533e-12	2218.33	1350.51
P4HTM	1.04	6.11414e-13	6.26537e-12	319.731	657.49
PRDM8	-1.16783	6.23138e-13	6.38152e-12	334.692	148.998
FRMD8	1.094	6.42651e-13	6.57725e-12	145.507	309.467
ELP3	-0.596879	6.70669e-13	6.85972e-12	1320.5	873.206
PFKFB3	-0.936649	6.71649e-13	6.86547e-12	952.025	497.204
RDH13	0.920647	6.73006e-13	6.87505e-12	190.147	361.06
FABP5	-1.43349	6.84023e-13	6.98325e-12	983.504	364.508
EIF3D	-0.533374	7.03791e-13	7.18059e-12	4822.88	3329.33
PDP1	-0.472952	7.35376e-13	7.49819e-12	3748.98	2701.35
HSPA1A	0.678089	7.56897e-13	7.71283e-12	18875.6	30202.1
CDK6	-0.732669	7.66484e-13	7.80567e-12	1594.19	957.179
CDC25C	-1.53978	7.83993e-13	7.97902e-12	195.756	66.8004
FLNA	-0.712898	8.08193e-13	8.22022e-12	76526.3	46684.9
PGBD5	1.64873	8.14348e-13	8.27769e-12	24.8699	77.2877
HIST1H2AB	-1.66564	8.17706e-13	8.30668e-12	297.832	93.4031
DPP9	-0.749311	8.22478e-13	8.34999e-12	5612.76	3335.91
KIAA0586	-0.760773	8.2483e-13	8.36869e-12	863.37	510.074
PAPLN	2.26675	8.30942e-13	8.42548e-12	37.0793	178.343
FAM111B	-1.21568	8.49083e-13	8.60411e-12	708.223	304.731
STBD1	1.72094	8.59914e-13	8.70848e-12	36.3064	120.345
LEMD3	-0.430867	8.6454e-13	8.74993e-12	2408.33	1784.63
RIF1	-0.605294	8.7011e-13	8.80088e-12	5895.28	3877.8
PLXDC1	4.60986	8.91909e-13	9.01581e-12	2.19149	52.8657
MANBA	0.657017	8.97112e-13	9.06282e-12	1573.74	2481.7
EIF5A	-0.630189	9.00367e-13	9.0901e-12	10018.5	6471.71
CLK2	-0.516413	9.03545e-13	9.11658e-12	1356.08	948.937
DFFA	-0.741563	9.22259e-13	9.29969e-12	1109.25	661.61
RPL13AP5	-0.818489	9.44933e-13	9.52247e-12	1312.61	742.007
SLC44A4	0.815924	9.522e-13	9.5898e-12	1116.37	1964.31
USP1	-0.942353	9.56587e-13	9.62808e-12	1548.11	804.677
WARS	-0.541936	1.0094e-12	1.01535e-11	3283.13	2255.28
GTF2H3	-0.965139	1.01451e-12	1.01985e-11	781.328	400.322
CSPG4	2.72871	1.01939e-12	1.02414e-11	28.2083	186.82
CD3EAP	-0.924464	1.02442e-12	1.02856e-11	513.085	270.353
CXCL10	5.12132	1.03929e-12	1.04285e-11	2.48602	87.7617
BUB3	-0.773997	1.04451e-12	1.04745e-11	1521.73	889.834
RPIA	-1.48963	1.07137e-12	1.07307e-11	421.419	148.832
SNRPE	-0.859999	1.07137e-12	1.07307e-11	664.652	368.282
PEAR1	-2.36565	1.09688e-12	1.09795e-11	169.264	32.4843
ALDH7A1	-0.703497	1.09827e-12	1.09867e-11	3125.28	1918.51
MKS1	-0.874413	1.14246e-12	1.14218e-11	287.32	155.87
BRAF	0.504179	1.17049e-12	1.1695e-11	2499.45	3545.64
CKAP2L	-1.09604	1.17624e-12	1.17452e-11	808.965	378.067
KLF6	0.825869	1.21157e-12	1.20907e-11	10528.2	18665.7
PWP1	-0.754113	1.2452e-12	1.24187e-11	2044.13	1213.02
TACC3	-0.976753	1.25911e-12	1.25498e-11	1340.65	679.365
EXOSC2	-0.799013	1.26416e-12	1.25925e-11	597.158	343.995
OSGIN1	1.54039	1.28399e-12	1.27822e-11	38.9139	113.001
PTK2B	-0.684766	1.30805e-12	1.30138e-11	1809.3	1124.41
PSD4	0.80367	1.32171e-12	1.31418e-11	325.533	566.919
TYMP	1.18801	1.35447e-12	1.34594e-11	113.042	257.462
FGFR3	2.36698	1.35595e-12	1.34659e-11	10.9208	55.5534
NEDD1	-0.828637	1.35844e-12	1.34825e-11	3015.19	1698.65
LOC102724788	4.33547	1.36748e-12	1.3564e-11	2.23232	44.4341
ZNF641	0.971716	1.41555e-12	1.40324e-11	218.267	428.264
KCP	1.57398	1.41739e-12	1.40421e-11	169.22	503.554
GOLGA3	0.517756	1.41888e-12	1.40483e-11	2436.92	3488.98
CNTROB	-0.764697	1.44507e-12	1.4299e-11	1591.34	936.667
RYBP	0.584669	1.49063e-12	1.4741e-11	1077.91	1619.22
C11orf30	-0.679622	1.57051e-12	1.55215e-11	2545.63	1590.7
LGR6	3.83416	1.60009e-12	1.58044e-11	4.06152	57.4454
NPTN	0.55674	1.60761e-12	1.58691e-11	1762.12	2589.57
PFKP	-0.798936	1.65416e-12	1.63188e-11	9848.43	5659.77
CEP120	-0.656363	1.67394e-12	1.6504e-11	878.078	555.945
ATP11B	0.494911	1.68919e-12	1.66443e-11	4449.9	6272.23
PNPLA3	-7.37638	1.73264e-12	1.70622e-11	131.815	0.725304
LRRC4	3.98692	1.77722e-12	1.74907e-11	2.91044	45.6905
ARNTL2	-0.608883	1.78671e-12	1.75736e-11	2386.76	1563.72
PLEKHG6	1.47467	1.78921e-12	1.75877e-11	147.665	410.205
CDS1	0.618765	1.80471e-12	1.77294e-11	638.197	977.728
RAD52	-1.21786	1.83253e-12	1.79919e-11	263.579	114.023
PRPF4	-0.862234	1.88418e-12	1.84879e-11	1108.81	610.337
IL6	2.5205	1.88787e-12	1.85131e-11	23.9976	139.007
CEP128	-0.984788	1.89814e-12	1.86027e-11	728.299	369.076
RAPGEFL1	2.04952	1.97243e-12	1.93192e-11	23.1025	96.4488
HIST1H1E	-0.652429	1.98435e-12	1.94244e-11	14897.8	9479.43
ZC3H7B	-0.532864	2.00734e-12	1.96377e-11	3689.45	2548.58
CD109	0.486254	2.02977e-12	1.98453e-11	7079.26	9915.17
SMAD6	1.62349	2.03458e-12	1.98805e-11	99.4156	306.35
DNAH7	1.92019	2.03625e-12	1.9885e-11	61.966	234.971
ANTXR2	-0.60824	2.14763e-12	2.09602e-11	1065.05	697.782
ERBB2	0.582439	2.15945e-12	2.1063e-11	4837.35	7241.14
ERV3-1	0.902873	2.16415e-12	2.10963e-11	383.403	717.552
LPPR2	1.09722	2.17232e-12	2.11634e-11	141.401	301.675
CDH3	0.522596	2.17955e-12	2.12212e-11	11570.4	16618.2
UBE2D1	-0.720418	2.18456e-12	2.12573e-11	825.402	500.034
FNDC3A	-0.535341	2.18793e-12	2.12776e-11	4750.42	3279.65
NOC3L	-1.1008	2.20786e-12	2.14586e-11	883.4	412.826
ACTA2	-0.737811	2.21211e-12	2.14872e-11	1218.45	728.503
PLXNB3	1.07043	2.22068e-12	2.15577e-11	473.816	995.098
HIPK2	0.441112	2.22268e-12	2.15644e-11	6463.29	8771.7
NPEPPS	0.416735	2.25524e-12	2.18673e-11	13732.9	18332
GNL3L	-0.564514	2.29168e-12	2.22075e-11	1180.44	798.513
GARS	-0.638001	2.29882e-12	2.22635e-11	23338.4	14996.5
ACSL3	-0.58299	2.33759e-12	2.26257e-11	4408.1	2943.36
CHI3L1	8.3273	2.46613e-12	2.38557e-11	0	63.5159
RAB25	0.546455	2.47745e-12	2.39512e-11	1941.12	2837.18
ETFDH	0.746771	2.49057e-12	2.40637e-11	351.665	590.027
XRCC2	-1.81202	2.52553e-12	2.43872e-11	128.23	37.0478
LAPTM4B	-0.583943	2.54948e-12	2.46039e-11	916.125	610.852
NUP153	-0.469166	2.58087e-12	2.48923e-11	5762.84	4162.87
KIAA2018	0.422696	2.61494e-12	2.52056e-11	5566.8	7461.92
RRN3	-0.58948	2.61643e-12	2.52056e-11	613.011	407.868
RABGAP1	0.583641	2.63789e-12	2.53975e-11	3048.88	4571.02
ANKRD12	0.782615	2.66369e-12	2.56307e-11	2373.99	4085.93
PCSK9	-1.15067	2.71525e-12	2.61116e-11	1741.94	783.341
GOLGB1	0.598273	2.86897e-12	2.75737e-11	9118.26	13805.9
METRNL	1.22575	2.87213e-12	2.75879e-11	133.705	312.134
TES	-0.609423	2.96088e-12	2.84238e-11	4113.79	2695.68
DCAF17	-0.584005	2.97924e-12	2.85833e-11	1660.04	1109.89
PHYHD1	0.804158	3.04674e-12	2.92138e-11	423.357	739.355
SIL1	0.439142	3.07349e-12	2.9453e-11	1292.8	1751.89
RAB9A	0.927267	3.08351e-12	2.95319e-11	345.858	656.994
PDGFC	-0.755344	3.09506e-12	2.96252e-11	1338.27	790.969
PSAP	0.575402	3.20632e-12	3.06722e-11	27643.1	41187.2
GPX1	0.730118	3.21761e-12	3.07623e-11	2824.56	4682.65
LOC730268	-1.00957	3.27825e-12	3.13238e-11	690.069	341.864
FAM46B	1.97158	3.35436e-12	3.20324e-11	55.1318	216.063
FAM76A	1.09646	3.67873e-12	3.50969e-11	134.923	289.558
FILIP1L	-0.766899	3.67955e-12	3.50969e-11	2064.9	1213.81
ZFAND3	0.566282	3.74245e-12	3.56762e-11	2082.69	3085.3
APLP2	0.50577	3.76716e-12	3.58908e-11	11811.9	16771.7
PLEKHH3	1.152	3.77783e-12	3.59716e-11	120.722	267.618
CYB561	1.27901	3.88775e-12	3.69968e-11	136.926	330.979
ACTN1	-0.517035	3.97111e-12	3.77681e-11	6023.35	4206.28
PKP4	-0.406111	4.21897e-12	4.01022e-11	4290.42	3239.21
CYP4X1	2.66809	4.39783e-12	4.17781e-11	13.746	86.9267
PPAT	-0.920175	4.42811e-12	4.20414e-11	365.901	194.083
RORA	1.08171	4.50113e-12	4.271e-11	206.709	437.358
FITM2	1.46625	4.87914e-12	4.62701e-11	46.5812	129.399
CST3	0.674929	4.97033e-12	4.71075e-11	1605.45	2560.9
POP1	-0.884764	5.15899e-12	4.88675e-11	721.327	391.64
CSE1L	-0.841944	5.16759e-12	4.89207e-11	4854.82	2709.03
MYOM3	1.78763	5.22304e-12	4.9417e-11	58.2558	200.94
UBASH3B	-0.969206	5.71555e-12	5.40457e-11	344.095	174.976
LTBP3	-0.891338	5.78312e-12	5.46531e-11	5940.13	3201.27
PPIH	-0.916424	5.83032e-12	5.50675e-11	508.203	268.84
PHF14	-0.704262	5.85933e-12	5.53096e-11	3333.83	2048.73
ID3	1.29141	5.94115e-12	5.60175e-11	403.178	987.932
RAB3IP	0.74334	5.93877e-12	5.60175e-11	1069.04	1790.56
TRUB1	-0.650327	5.98767e-12	5.64237e-11	933.994	594.298
BCL2L11	1.27957	6.04154e-12	5.68987e-11	176.934	429.976
PSENEN	0.682337	6.04848e-12	5.69313e-11	522.004	840.291
ROS1	3.1274	6.06378e-12	5.70426e-11	4.30546	36.9325
RPS20	-0.65959	6.08175e-12	5.71789e-11	19547.3	12371.2
USP13	-0.63851	6.11386e-12	5.74478e-11	889.928	571.662
EIF3M	-0.652424	6.12812e-12	5.75489e-11	3560.51	2264.48
TSPAN4	-1.03345	6.20918e-12	5.82768e-11	498.381	243.208
TOX2	-2.08643	6.32036e-12	5.92863e-11	224.899	53.1942
NES	-0.777627	6.34351e-12	5.94695e-11	627.853	366.08
TMC4	1.11333	6.49541e-12	6.08588e-11	711.697	1539.09
PPAP2B	-0.959255	6.54688e-12	6.1306e-11	402.296	207.196
LRP4	1.58255	6.74529e-12	6.31279e-11	43.5179	130.245
HIST1H4B	-1.17161	6.8027e-12	6.36289e-11	425.58	187.413
ARHGEF10	-0.620588	6.82735e-12	6.38231e-11	2315.17	1506.77
DGKH	-0.681302	7.08163e-12	6.61624e-11	1043.81	653.345
MCM9	0.876422	7.10425e-12	6.63359e-11	300.834	552.509
PRKX	-0.728417	7.13349e-12	6.65712e-11	458.141	275.224
GTF2H2B	-0.725747	7.26812e-12	6.77889e-11	678.365	408.789
LYN	0.826866	7.34359e-12	6.8454e-11	1127.88	2001.03
PLCG2	-0.96958	7.41781e-12	6.91066e-11	337.597	170.775
HIST1H3A	-1.37696	7.42417e-12	6.91265e-11	471.75	180.65
ERCC2	-0.740555	7.7414e-12	7.20394e-11	1331.54	797.289
RUVBL1	-0.796541	7.91889e-12	7.36493e-11	1718.23	987.456
FUT8	-0.524433	8.12666e-12	7.55388e-11	1959.09	1359.79
UHRF2	-0.690603	8.37055e-12	7.77618e-11	2111.65	1310.79
CLMN	-0.719545	8.47764e-12	7.8712e-11	1884.85	1143.87
MGAT2	-0.728238	8.65389e-12	8.0303e-11	1975.47	1190.47
POR	0.589421	8.78518e-12	8.14753e-11	1196.18	1796.86
WNK1	0.380617	9.115e-12	8.44863e-11	30902.4	40235.5
SERTAD2	0.636461	9.19226e-12	8.51543e-11	635.284	987.409
MYLIP	1.06477	9.25239e-12	8.56629e-11	119.572	251.316
IGSF9	1.30647	9.27574e-12	8.58307e-11	155.641	384.066
SLC22A3	-1.77295	9.31997e-12	8.61913e-11	241.156	71.0509
NPC2	-0.627475	9.48325e-12	8.76519e-11	10841.6	7015.53
BACE2	-0.605366	9.94289e-12	9.18486e-11	1793.12	1177.99
CNTNAP3	1.04462	9.98375e-12	9.21741e-11	269.855	558.185
PHLDA3	0.948981	1.01073e-11	9.3262e-11	263.387	508.329
DKK1	-1.29767	1.01497e-11	9.36008e-11	1646.57	669.198
BCCIP	-0.764482	1.01922e-11	9.38873e-11	1463.04	862.027
DNMT1	-0.612578	1.0192e-11	9.38873e-11	13707.4	8964.63
TK1	-1.03999	1.04732e-11	9.64216e-11	653.5	316.749
ANKRD18B	-0.90636	1.05233e-11	9.68283e-11	477.914	255.111
LOC146880	1.091	1.08049e-11	9.93639e-11	1257.44	2680.8
NME1	-0.914967	1.08123e-11	9.93766e-11	1165.05	616.832
PPFIBP1	-0.724633	1.14369e-11	1.05058e-10	2386.19	1445.75
FMN1	0.828262	1.14575e-11	1.05189e-10	2605.88	4627.81
SNORD3B-2	-1.03434	1.16915e-11	1.07277e-10	3951.86	1928.77
RILP	1.72109	1.17831e-11	1.08057e-10	38.426	126.284
ZNF330	-0.787061	1.22253e-11	1.12049e-10	1251.61	725.161
GATA3	-1.04188	1.22739e-11	1.12369e-10	1790.14	869.472
KPNA2	-0.919986	1.22674e-11	1.12369e-10	6293.63	3325.73
NARG2	-0.636712	1.24604e-11	1.14013e-10	1081.69	695.571
BYSL	-1.0513	1.24774e-11	1.14105e-10	218.812	105.623
TOPBP1	-0.645262	1.26166e-11	1.15314e-10	3991.11	2550.42
RNF149	0.650457	1.26295e-11	1.15367e-10	941.125	1477.84
ADAM19	-1.64847	1.27321e-11	1.16239e-10	133.254	41.9628
PLOD1	0.629803	1.28955e-11	1.17666e-10	3501.21	5416.3
SSH3	0.836838	1.30393e-11	1.18912e-10	771.648	1377.79
HECTD3	0.625258	1.31078e-11	1.1947e-10	799.626	1232.12
RFC4	-1.10749	1.31926e-11	1.20177e-10	837.306	388.624
TPMT	0.826912	1.32403e-11	1.20544e-10	802.407	1423
KIAA1324	2.59711	1.35383e-11	1.23188e-10	13.0365	78.7386
SRPK2	0.507006	1.35548e-11	1.2327e-10	2357.63	3348.41
MAP7D2	1.67153	1.36026e-11	1.23637e-10	52.5053	167.877
EFNA1	1.13245	1.39706e-11	1.26911e-10	139.858	306.316
LZTS3	1.48564	1.46074e-11	1.32622e-10	39.4626	109.791
ARHGEF25	-2.26879	1.48551e-11	1.34797e-10	113.472	23.1745
NAB2	1.24178	1.52545e-11	1.38345e-10	152.19	360.076
ITGA6	0.741897	1.53218e-11	1.38878e-10	20256.3	33875.3
RUSC2	-0.700662	1.5416e-11	1.39655e-10	1267.41	778.208
CLSTN1	0.563161	1.54645e-11	1.40017e-10	11261.8	16636.2
RAD51C	-0.796138	1.59848e-11	1.44648e-10	735.117	424.039
TFCP2L1	1.40515	1.64823e-11	1.49067e-10	51.1714	135.753
ATP6V0D1	0.6467	1.66545e-11	1.50485e-10	764.773	1195.56
SLC16A7	-1.18312	1.66573e-11	1.50485e-10	125.011	55.0268
MBOAT2	0.66127	1.6769e-11	1.5141e-10	1431.8	2262.61
ZWINT	-0.981019	1.7029e-11	1.53673e-10	970.712	491.517
LPAL2	-1.5193	1.73816e-11	1.56769e-10	245.646	85.5993
MX1	0.652117	1.75346e-11	1.58062e-10	1484.22	2333.85
LIG4	0.826431	1.76367e-11	1.58895e-10	570.618	1012.42
KIAA0101	-1.158	1.80087e-11	1.62158e-10	517.112	230.919
GSK3B	0.4701	1.82994e-11	1.64685e-10	3574.25	4948.33
TLK1	0.50995	1.84521e-11	1.65967e-10	4341.6	6183.51
AGPS	-0.588063	1.84936e-11	1.6625e-10	4529.35	3012.63
C18orf32	0.887273	1.92195e-11	1.72681e-10	473.53	875.552
SLC22A18AS	2.7233	1.92989e-11	1.73299e-10	15.8304	104.444
CLIC2	1.27489	1.93556e-11	1.73714e-10	348.118	841.75
ARMC4	-1.67847	1.93694e-11	1.73742e-10	76.4644	23.9838
MCOLN1	0.836615	1.95245e-11	1.75037e-10	394.069	702.128
MID1	-0.633265	1.98704e-11	1.78041e-10	1124.36	724.015
CUX1	0.545459	1.99203e-11	1.78391e-10	4463.06	6513.44
PCDH1	0.735558	2.0148e-11	1.80332e-10	2877.63	4789.26
DENND6B	1.68262	2.05331e-11	1.83678e-10	44.2194	141.919
IL4R	0.635666	2.10384e-11	1.88096e-10	1267.84	1969.02
CCDC40	1.41902	2.10901e-11	1.88456e-10	58.4184	156.559
RPL9	-0.572659	2.22708e-11	1.98897e-10	35275.9	23716
SIRT7	0.686189	2.24704e-11	2.00571e-10	381.018	612.375
RPS13	-0.79375	2.2999e-11	2.05178e-10	1879.7	1081.93
PAXIP1	-0.556505	2.30522e-11	2.0554e-10	1688.4	1148.63
EDRF1	-0.621939	2.31378e-11	2.06192e-10	1349.01	878.53
WIPF1	-0.821833	2.34729e-11	2.09064e-10	663.678	374.348
RRM1	-0.871795	2.36129e-11	2.10197e-10	3662.99	2001.37
DUT	-0.93293	2.40273e-11	2.1377e-10	489.378	256.331
NOM1	-0.581713	2.47897e-11	2.20434e-10	1089.23	729.568
SLC27A4	0.966332	2.49331e-11	2.21588e-10	440.227	858.702
PEX5	-0.566779	2.54795e-11	2.26322e-10	1349.25	910.087
MRPS18B	-0.700888	2.55531e-11	2.26853e-10	910.068	558.844
ADAMTS6	-1.08598	2.55945e-11	2.27098e-10	387.209	182.21
SLC4A3	-1.32887	2.6395e-11	2.34073e-10	238.699	94.4693
NOL8	-0.659763	2.79099e-11	2.47374e-10	1208.74	765.514
CD68	0.599361	2.82827e-11	2.50543e-10	7603.2	11520.4
TECPR1	0.75419	2.90787e-11	2.57317e-10	271.168	456.488
ZBTB7C	4.57582	2.90642e-11	2.57317e-10	1.79044	42.8661
CTNNAL1	-0.894463	2.92929e-11	2.59073e-10	1841.69	989.065
DNAH11	1.20602	2.98065e-11	2.63473e-10	162.942	378.234
ELOVL4	0.933709	3.11872e-11	2.75529e-10	479.405	916.142
COL8A1	-0.809279	3.15208e-11	2.78326e-10	1905.5	1088.7
SEC31A	0.343544	3.24471e-11	2.86351e-10	8707.7	11045.6
HMGB3	-0.759519	3.32956e-11	2.93682e-10	1672.31	989.687
TRA2B	-0.491034	3.35292e-11	2.95583e-10	3948.11	2808.01
DNAJA1	0.661547	3.38698e-11	2.98425e-10	7622.67	12059.2
SMC3	-0.682868	3.41308e-11	3.00564e-10	6982.92	4350.65
VAV1	-0.945156	3.41587e-11	3.00648e-10	297.845	153.738
KHDRBS3	-1.16557	3.51149e-11	3.08898e-10	264.182	117.88
GPX3	1.15891	3.52035e-11	3.09511e-10	925.502	2066.11
RRP1B	-0.548021	3.60672e-11	3.16936e-10	1955.04	1337.91
H2AFY2	-0.7902	3.65406e-11	3.20924e-10	519.044	299.037
RHOQ	-0.664412	3.69643e-11	3.24471e-10	717.961	451.91
ZNF433	1.1876	3.76121e-11	3.29981e-10	85.302	195.179
NCOR1	0.436959	3.7744e-11	3.30961e-10	11120	15055.8
POLR3B	-0.55409	3.92138e-11	3.43665e-10	2191.48	1491.85
ACER2	1.53614	4.00568e-11	3.50866e-10	56.4266	163.615
PER2	0.677941	4.0808e-11	3.57255e-10	459.749	733.458
RYR1	1.31296	4.10938e-11	3.59565e-10	48.8138	121.759
PTOV1	0.602339	4.20713e-11	3.67922e-10	1944.86	2951.87
NADK	0.703234	4.28092e-11	3.74176e-10	597.731	971.99
RGL1	0.837246	4.35291e-11	3.80265e-10	150.677	271.033
IPO9	-0.523914	4.48038e-11	3.91193e-10	4081.64	2836.29
VARS	-0.598046	4.59565e-11	4.01043e-10	2308.74	1522.41
KRTAP2-3	-2.49529	4.71338e-11	4.11099e-10	195.762	34.4456
HIST1H2BC	-0.642682	4.75975e-11	4.14922e-10	13638.7	8736.95
ANXA7	0.533147	4.76985e-11	4.15582e-10	2429.13	3513.09
RPP30	-0.755285	4.83938e-11	4.21416e-10	800.161	474.71
F8A1	0.601736	4.8657e-11	4.23484e-10	2648.9	4017.9
ASH1L	0.511614	4.88785e-11	4.25186e-10	6168.04	8794.76
TLN1	-0.457205	4.98351e-11	4.33278e-10	7452.16	5424.49
FAM115C	1.14384	5.00639e-11	4.35037e-10	190.945	423.913
SUV39H2	-1.222	5.0174e-11	4.35762e-10	182.285	78.5977
CLNS1A	-0.662784	5.27846e-11	4.57951e-10	928.522	586.242
UBB	0.369427	5.27637e-11	4.57951e-10	33357.5	43091.7
EPB41L5	0.670627	5.3513e-11	4.64024e-10	777.883	1240.61
LOC102723773	-0.759619	5.66527e-11	4.9099e-10	337.012	199.85
ALCAM	-0.487919	5.67102e-11	4.91229e-10	14523.5	10356
EFCAB4A	1.98356	5.70642e-11	4.94034e-10	20.5819	81.4793
CCBE1	-2.23129	5.76157e-11	4.98546e-10	169.011	36.3776
ULK2	-0.783182	5.77285e-11	4.99259e-10	472.615	273.341
AACS	-0.57813	5.85179e-11	5.05819e-10	1887.77	1262.66
CCDC68	1.1315	5.93259e-11	5.12534e-10	243.512	533.612
NFATC2	2.17148	6.00854e-11	5.18822e-10	10.1728	46.4495
MAP3K13	0.928265	6.01925e-11	5.19473e-10	604.311	1151.19
ELF1	0.452137	6.09917e-11	5.26094e-10	3543.37	4846.44
TDP1	-0.835235	6.1756e-11	5.32406e-10	674.483	376.841
TTC27	-0.68508	6.27042e-11	5.40297e-10	978.248	607.62
ZZEF1	0.486931	6.2857e-11	5.41329e-10	2414.63	3382.14
FRMD4B	0.692533	6.34927e-11	5.46517e-10	503.015	813.717
ATF1	-0.704655	6.58219e-11	5.66268e-10	1037.83	635.562
CHML	-0.673353	6.65485e-11	5.72219e-10	543.8	342.009
ADAP2	1.81701	6.67764e-11	5.73878e-10	20.2681	70.8781
KIAA0020	-0.652692	6.72417e-11	5.77574e-10	3011.62	1917.05
ZNF337	-0.93485	6.73981e-11	5.78615e-10	296.138	154.69
MND1	-1.87395	6.78213e-11	5.81944e-10	217.434	58.4313
ELP2	-0.695889	6.83111e-11	5.8584e-10	707.256	437.744
ERN2	7.11665	6.89687e-11	5.9117e-10	0.730497	100.459
KPNB1	-0.625141	7.04123e-11	6.03229e-10	18597	12056.2
KRT19	0.542914	7.06453e-11	6.0491e-10	64369.7	93779
C6orf106	0.49124	7.08507e-11	6.06352e-10	1390.01	1952.41
CENPN	-1.19529	7.099e-11	6.07227e-10	516.371	224.52
PLEKHO1	-2.17669	7.14522e-11	6.10862e-10	129.521	28.6904
CKMT1B	1.01756	7.1872e-11	6.14131e-10	1486.4	3008.81
DHFR	-1.19358	7.26971e-11	6.20619e-10	907.122	395.416
NOMO3	0.51165	7.27069e-11	6.20619e-10	6154.45	8772.59
RPSAP52	-1.73193	7.40693e-11	6.31919e-10	259.765	77.3469
C1QBP	-0.781625	7.51915e-11	6.4116e-10	2155.36	1251.84
PPARGC1A	2.95565	7.64025e-11	6.51148e-10	5.41186	42.3936
TFAP4	-1.23172	7.66557e-11	6.52967e-10	230.041	97.4383
SMYD5	-0.730725	7.67217e-11	6.5319e-10	739.688	446.039
LAMB3	0.530098	7.76231e-11	6.60521e-10	44823.2	64722.1
ERCC6	0.577329	7.77563e-11	6.61311e-10	1700.65	2536.95
TOX	-2.40656	7.87026e-11	6.69013e-10	103.987	20.2002
NOP14	-0.502359	7.95439e-11	6.75815e-10	2480.48	1752.16
LOC102724229	2.10717	8.07631e-11	6.85817e-10	44.1749	191.171
ARSE	1.431	8.20469e-11	6.9614e-10	45.6576	123.087
FBXL5	0.696036	8.20636e-11	6.9614e-10	779.885	1262.44
STK4	-0.730066	8.24324e-11	6.98908e-10	1128.37	679.866
B3GALNT2	-0.563376	8.37865e-11	7.10021e-10	1037.61	699.779
SYDE1	-2.10498	8.59183e-11	7.2771e-10	130.655	30.5474
IL18	-0.690189	8.84694e-11	7.48931e-10	1124.61	696.857
CDKN3	-1.07243	9.10145e-11	7.70079e-10	731.026	347.107
NR1H3	1.63109	9.11786e-11	7.7107e-10	50.7765	157.351
PCCB	0.704198	9.13401e-11	7.72038e-10	983.096	1599.8
QTRTD1	-0.717121	9.51746e-11	8.04034e-10	841.277	511.076
TRAF2	-0.944279	9.72175e-11	8.2087e-10	507.685	264.053
PDZD2	-0.716502	1.00414e-10	8.47312e-10	1228.68	746.579
TGOLN2	0.547444	1.00452e-10	8.47312e-10	6467.7	9451.59
C15orf62	2.8319	1.01833e-10	8.58518e-10	7.24284	51.2405
ZNF594	-1.32003	1.033e-10	8.70436e-10	363.884	147.353
CALD1	-0.667842	1.03577e-10	8.7232e-10	6466.19	4073.04
PLEKHS1	2.24883	1.0465e-10	8.80909e-10	10.6031	50.7304
ADAMTS16	-6.13181	1.04855e-10	8.82178e-10	82.7883	1.08796
RPL24	-0.532932	1.07951e-10	9.0776e-10	8621	5957.33
CCDC15	-1.32788	1.08318e-10	9.10378e-10	169.338	67.5122
TARS	-0.628196	1.11686e-10	9.38206e-10	9671.59	6257.22
SEH1L	-0.721963	1.1247e-10	9.44314e-10	1253.74	760.786
AGA	0.660618	1.13439e-10	9.51955e-10	608.973	963.627
DDX10	-0.777072	1.18121e-10	9.9074e-10	1062.15	620.206
SIPA1L2	1.70821	1.21046e-10	1.01476e-09	16.6351	55.4955
GOPC	-0.63007	1.21975e-10	1.02202e-09	1963.14	1268.12
MED17	-0.701444	1.23038e-10	1.03041e-09	742.868	458.341
HADH	-0.587054	1.24066e-10	1.03848e-09	1868.31	1241.11
MXD1	1.31021	1.27818e-10	1.06934e-09	132.651	330.416
SIRT2	0.621823	1.32642e-10	1.10913e-09	571.237	877.195
ARNT	0.553785	1.3285e-10	1.11031e-09	1216.37	1785.72
CCT2	-0.647364	1.3295e-10	1.11058e-09	6680.42	4264.31
CDC7	-1.29958	1.33183e-10	1.11196e-09	497.184	202.121
SAMD4A	-0.797393	1.35462e-10	1.13041e-09	1826.91	1051.05
RNF219	-0.776736	1.3646e-10	1.13816e-09	650.424	381.138
CHAF1B	-0.716186	1.38426e-10	1.15397e-09	1163.57	708.879
LOC113230	4.23187	1.38965e-10	1.15787e-09	2.90838	54.4151
GSG2	-1.52719	1.39535e-10	1.16204e-09	213.911	74.009
KIAA1683	1.27046	1.46675e-10	1.22033e-09	150.039	362.701
TSR1	-0.581064	1.46758e-10	1.22033e-09	2044.34	1366
ZNF512B	0.705699	1.46705e-10	1.22033e-09	971.267	1583.48
C2orf44	-1.53666	1.47656e-10	1.22718e-09	114.222	38.8205
DARS2	-0.739316	1.47869e-10	1.22832e-09	1000.27	599.023
PCK2	-0.939533	1.51117e-10	1.25467e-09	404.864	210.77
FANCG	-0.748409	1.52689e-10	1.2668e-09	805.467	478.361
RPL7L1	-0.609541	1.52733e-10	1.2668e-09	1277.07	836.067
DMPK	0.841874	1.54256e-10	1.27879e-09	459.911	824.593
STAC	-1.00926	1.54607e-10	1.28105e-09	667.973	330.762
CCNT1	-0.516937	1.55307e-10	1.2862e-09	1744.95	1221.19
MGST3	0.420416	1.57743e-10	1.30571e-09	1816.4	2430.68
CCDC18	-1.0693	1.59039e-10	1.31578e-09	538.117	257.991
ECE1	0.48932	1.61167e-10	1.33272e-09	4244.98	5956.71
SMN1	-0.539565	1.63057e-10	1.34766e-09	12669.6	8716.99
PRICKLE2	0.782028	1.6326e-10	1.34866e-09	492.764	847.222
PARP9	0.529611	1.66404e-10	1.37394e-09	2358.54	3405.65
SMURF2	-0.418313	1.68503e-10	1.39057e-09	20532.1	15362.1
KIAA2026	0.565437	1.68954e-10	1.3936e-09	2687.3	3979.79
FREM1	5.49051	1.70563e-10	1.40616e-09	1.06379	48.601
SCAMP4	0.786259	1.73396e-10	1.4288e-09	287.533	495.598
MAGT1	0.600702	1.75277e-10	1.44357e-09	1433.32	2174.93
PSD3	-0.623403	1.76985e-10	1.45691e-09	1224.47	795.275
GRB7	-1.00924	1.82601e-10	1.50191e-09	490.317	243.883
SLAMF7	-0.76951	1.82635e-10	1.50191e-09	451.068	265.297
PKN1	-0.605459	1.83012e-10	1.50425e-09	2457.79	1613.03
HLA-DQB1	1.04928	1.89521e-10	1.55698e-09	311.342	643.717
FSCN2	2.10897	1.90641e-10	1.5654e-09	27.9934	120.838
[truncated: 14,408 more rows]
