# Supplementary material for: Identification of a set of genes potentially responsible for resistance to ferroptosis in lung adenocarcinoma cancer stem cells
Source: Cell Death Dis. 2024 Apr 29;15(4):303. doi: 10.1038/s41419-024-06667-w (PMC11059184; doi:10.1038/s41419-024-06667-w)
Supplement: Supplementary file 3 — Table S2 [file 41419_2024_6667_MOESM3_ESM.xlsx]

## Sheet: Sheet1
Table S2_Differential Expressed Genes (DEGs) in PUC30 3Dvs2D
genes	log2FoldChange	pvalue	padj	mean_PUC30_2D	mean_PUC30_3D
DUSP4	-3.16064	0	0	8236.99	922.201
TGFB2	-7.51297	0	0	8740.91	48.5932
GAS6	-4.84909	1.89381e-301	1.16495e-297	5086.79	177.547
LRRK2	5.59339	1.5264e-249	7.04204e-246	39.0065	1868.27
SMURF2	-2.65387	1.67043e-240	6.16521e-237	25917.4	4120.38
APCDD1	4.88239	4.53799e-237	1.39573e-233	241.664	7110.49
CAV1	-5.0067	7.70782e-224	2.032e-220	5439.71	169.2
FGD6	-2.25115	4.34219e-223	1.00164e-219	3875.58	816.678
NT5E	-3.10827	3.29703e-206	6.76037e-203	30860.5	3580.17
SDPR	-3.0309	1.92752e-204	3.55704e-201	2005.26	244.233
ABCA3	5.21643	1.33762e-192	2.24403e-189	404.124	14998.2
SLC37A2	-4.28161	1.49292e-188	2.29586e-185	6067.57	311.826
GLS	2.08403	5.87736e-185	8.34314e-182	3231.66	13702.3
KRT7	-2.93868	8.96985e-159	1.18235e-155	14239.8	1856.37
AXL	-3.24771	2.72577e-158	3.35342e-155	7315.59	770.052
RAB27B	3.20368	4.99632e-158	5.76263e-155	726.603	6695.02
AGT	4.29808	9.188e-158	9.97384e-155	189.047	3712.85
RBMS2	-2.29629	1.66989e-151	1.712e-148	15513.4	3159.1
IL1R1	3.60541	3.69841e-150	3.59213e-147	728.374	8857.41
ANKRD1	-8.03688	1.2931e-142	1.19314e-139	4232.57	16.262
PTPN14	-1.91189	4.0435e-141	3.55327e-138	6225.26	1654.98
AMOTL2	-2.23769	7.30345e-140	6.12626e-137	5310.67	1125.16
DPP4	3.71671	2.66792e-139	2.1406e-136	147.42	1928.75
CYR61	-4.02475	3.95233e-136	3.03901e-133	5775.92	355.485
MFSD2A	4.75037	1.30486e-134	9.63196e-132	184.168	4945.9
OGFRL1	-2.42265	1.42896e-131	1.01423e-128	17318.8	3230.89
FLNB	-2.08204	2.87927e-131	1.96793e-128	50416.2	11908
EPHA2	-2.58935	4.03375e-127	2.65853e-124	9795.83	1629.48
FGFBP1	3.85251	1.44809e-126	9.21486e-124	100.397	1437.49
LPHN3	7.29999	2.97203e-125	1.82819e-122	13.585	2139.06
WWC3	2.03814	1.02544e-118	6.10436e-116	2342.55	9608.22
ACSL1	2.84903	2.02821e-118	1.16964e-115	1175.01	8465.16
SAV1	-1.92008	2.21141e-118	1.23664e-115	8478.8	2239.86
CTGF	-6.55695	3.91924e-115	2.12722e-112	2196.87	23.1325
SCEL	-2.0695	4.9116e-114	2.58968e-111	16440.8	3917.97
SCN9A	3.04878	3.0952e-111	1.58663e-108	119.862	979.515
MALL	2.29082	1.23621e-110	6.16566e-108	3026.62	14809.3
HHIPL2	4.21049	1.18922e-108	5.77523e-106	48.3212	880.862
MMP13	5.5076	5.21543e-107	2.46784e-104	79.2366	3586.12
GCLC	2.24943	6.5298e-100	3.01252e-97	6088.06	28956.8
PTPRJ	-1.77319	4.81304e-99	2.16634e-96	9009.68	2635.38
MYLK	-2.50794	1.33106e-98	5.84844e-96	1486.34	261.327
TUBB2A	3.191	3.00983e-98	1.29171e-95	196.758	1789.72
FLJ22447	7.31232	1.08989e-97	4.5711e-95	15.7206	2400.13
ABCB6	2.28777	1.26711e-96	5.1963e-94	219.059	1059.32
PAEP	3.32429	6.62798e-96	2.65897e-93	5523.16	55313.7
WWC2	-1.46802	9.78694e-96	3.84273e-93	2343.16	847.532
APBB2	-2.08442	1.8417e-95	7.08056e-93	3489.75	823.941
CCDC64	3.34827	2.23559e-95	8.41951e-93	100.053	1010.73
TINAGL1	-2.63598	1.1194e-94	4.13147e-92	1506.53	242.693
ROR1	-2.05375	1.37243e-93	4.96605e-91	1186.12	284.632
MSRB1	2.60017	2.73832e-93	9.71789e-91	399.965	2421.46
PITPNC1	2.07108	2.18255e-91	7.5994e-89	325.351	1370.58
CTSA	1.8654	2.17484e-89	7.43233e-87	1060.01	3858.37
LPIN2	-1.17907	7.29041e-89	2.44613e-86	9850.51	4352.09
HMGA1	-2.68428	8.34326e-88	2.7494e-85	22741.5	3538.17
BCL6	2.50043	1.79469e-86	5.8104e-84	414.009	2335.82
PIP4K2C	1.71591	3.7359e-86	1.18866e-83	1176.81	3864.25
MCM2	-1.67545	8.86207e-85	2.77188e-82	2513.27	787.11
FAM46C	2.03762	2.61495e-84	8.04273e-82	1538.8	6323.04
ROS1	5.558	3.47242e-82	1.05049e-79	23.8462	1100.29
APOBEC3B	-2.87996	6.61631e-82	1.96931e-79	1109.59	150.636
LEPR	-2.64985	2.03943e-81	5.97392e-79	1231.19	196.622
CP	6.30983	9.14158e-81	2.63592e-78	13.502	1037.81
IL37	3.32804	4.37718e-80	1.24272e-77	108.251	1085.61
ITPR1	2.43753	5.16238e-80	1.44343e-77	283.596	1524.91
SAMD5	4.53909	1.41433e-79	3.89554e-77	21.3481	487.73
TTC39A	2.53659	2.9951e-79	8.12816e-77	164.554	951.706
ARHGEF26	-2.97361	2.0558e-78	5.49823e-76	539.799	69.4498
DYSF	-2.32291	2.87932e-77	7.59072e-75	3074.81	614.199
ANKRD33B	-3.09173	3.04212e-76	7.90695e-74	469.214	54.9026
IGFBP2	1.44894	1.18018e-75	3.02487e-73	942.186	2570.41
GPD1L	1.4882	1.35003e-75	3.4128e-73	723.49	2029.96
PHLDA1	-2.38531	1.48345e-75	3.69941e-73	24514.5	4692.26
NCAPD2	-1.71077	1.67145e-75	4.11266e-73	5572.12	1703.54
XBP1	1.66502	4.58983e-75	1.11448e-72	2943.87	9339.69
GAN	1.75509	5.38578e-75	1.29077e-72	606.381	2041.95
XKRX	3.55755	1.82336e-74	4.31388e-72	118.494	1388.13
MYBL1	-2.83332	2.7498e-74	6.4234e-72	1128.31	159.29
ANO1	-2.26195	4.02757e-74	9.2906e-72	5379.24	1121.55
FOXA1	2.15825	4.85504e-74	1.10611e-71	1420.76	6340.22
ENPEP	3.81211	6.86153e-74	1.54418e-71	49.9869	700.648
SLC6A14	3.62614	3.20584e-73	7.12779e-71	158.902	1954.57
STK39	-1.7079	6.31845e-73	1.3881e-70	3927.69	1203.37
PON3	2.26162	3.38181e-72	7.34211e-70	128.705	613.372
MAGED1	1.49033	1.74719e-71	3.74915e-69	1912.35	5373.45
MPZL3	2.25202	8.11543e-71	1.7214e-68	589.245	2811.54
NAPSA	2.13666	1.35617e-70	2.84396e-68	7078.23	31123.6
MID1IP1	2.19071	2.75786e-70	5.71839e-68	1974.59	9018.9
GALNT12	-1.78477	7.95737e-70	1.63162e-67	1444.7	419.969
PDE4B	4.26048	1.04576e-69	2.12071e-67	24.1169	472.919
PRSS23	-1.66888	2.25927e-69	4.53181e-67	6437.73	2026.41
FNIP2	2.12195	2.83064e-69	5.61684e-67	706.534	3068.98
AGA	1.51132	3.12515e-69	6.13527e-67	697.721	1992.29
DKK1	-6.79432	4.9378e-69	9.5918e-67	785.563	7.05036
ARAP1	1.44707	9.13195e-69	1.75543e-66	1877.54	5113.54
FOSL1	-3.59555	7.16496e-68	1.36311e-65	5021.91	415.292
CAV2	-2.49757	2.13957e-67	4.02894e-65	3320.87	587.748
MCM7	-1.34024	4.78747e-67	8.92403e-65	2513.48	992.953
ENTPD3	4.65089	5.00002e-67	9.22703e-65	25.4164	647.658
WARS	1.61337	5.81732e-67	1.0629e-64	1551.08	4749.24
C10orf54	-3.49489	6.36931e-67	1.15235e-64	645.723	57.0628
NCAPD3	-1.77187	9.69232e-67	1.73653e-64	1804.17	529.127
FBLN1	-2.89301	2.34371e-66	4.15874e-64	954.131	128.548
C1S	4.42583	3.65724e-66	6.42769e-64	84.8823	1829.65
NEU1	2.26944	3.79903e-66	6.6139e-64	270.289	1301.55
SMAD3	-1.43106	2.14474e-65	3.69898e-63	10254.1	3802.34
STBD1	2.6172	2.17737e-65	3.72049e-63	251.626	1549.68
PITPNM3	-2.29752	2.42975e-65	4.11364e-63	1616.78	328.759
CCND1	-1.86245	2.89221e-65	4.85208e-63	65369.7	17977.5
UNC13B	1.51152	1.67756e-64	2.78898e-62	285.02	810.623
VEGFC	-2.8656	7.8743e-64	1.29743e-61	1449.59	199.309
STAT3	1.43108	8.84607e-64	1.44465e-61	2433.01	6557.11
DDIT4L	4.20156	2.0298e-63	3.28578e-61	24.1457	454.363
BTBD9	1.6488	2.76638e-63	4.4392e-61	622.649	1946.26
CDKL2	3.15433	7.81993e-63	1.24404e-60	59.9721	525.273
ARHGAP20	-4.14366	1.97435e-62	3.11407e-60	1344.86	76.3608
ECM1	3.01997	2.94149e-62	4.60019e-60	66.4017	534.936
HMOX1	3.81457	2.57252e-61	3.98935e-59	45.346	635.905
NMT2	-1.90622	4.07874e-61	6.27242e-59	689.594	183.77
HMGCS1	2.14368	4.90171e-61	7.47572e-59	1842.32	8147.95
KIAA0754	-2.5439	5.09881e-61	7.71257e-59	1574.1	271.334
NALCN	-3.2285	5.19278e-61	7.79086e-59	690.448	73.6258
TTLL11	-3.32331	1.60182e-60	2.38387e-58	4106.77	410.843
FAM115C	4.5953	1.72359e-60	2.54457e-58	25.016	590.727
RDH10	2.89217	2.26781e-60	3.32144e-58	3942.06	29266.7
PSIP1	-1.30961	3.14799e-60	4.57426e-58	1938.69	780.863
MMD	-2.19536	3.42541e-60	4.93847e-58	2062.39	450.682
CPEB4	1.92093	5.50276e-60	7.87194e-58	274.22	1038.52
COL8A1	3.90497	5.85976e-60	8.31815e-58	89.4989	1346.52
TSHZ1	1.64766	9.48507e-60	1.33616e-57	697.929	2183.26
ATP6V0D1	1.9913	1.4631e-59	2.04546e-57	412.036	1637.26
RND3	-2.17279	1.62485e-59	2.25451e-57	697.819	153.766
RALGPS2	-1.45868	1.85358e-59	2.55269e-57	2809.33	1023.39
ANXA3	-2.0998	2.67615e-59	3.65819e-57	4066.39	949.739
KIF22	-1.58847	5.35363e-59	7.2644e-57	1976.44	657.175
CKS1B	-2.05043	1.72994e-58	2.33025e-56	1586.78	384.087
STK10	-1.44343	1.90113e-58	2.54228e-56	2031.33	747.135
ALDH7A1	-1.48067	2.62055e-58	3.4791e-56	2106.27	756.243
DHCR7	1.6865	2.65212e-58	3.49588e-56	2067.59	6656.48
TMEM45B	2.28277	2.76973e-58	3.62501e-56	502.386	2450.14
ARHGAP29	-1.72057	5.67194e-58	7.37113e-56	4975.43	1511.25
SOGA2	-1.80935	6.33506e-58	8.17533e-56	880.503	251.216
S1PR3	2.97417	1.49647e-57	1.91777e-55	172.867	1350.99
TBC1D16	1.41333	1.57881e-57	2.00934e-55	1373.36	3655.68
SUPT6H	0.88115	2.22013e-57	2.80618e-55	1895.28	3486.16
RALGAPA2	1.41921	2.67455e-57	3.35756e-55	2424.92	6476.75
RAP2A	1.35876	2.8543e-57	3.55901e-55	1313.19	3366.06
F2R	-2.55195	3.32123e-57	4.11342e-55	381.466	64.8827
GALNT4	1.61989	3.90829e-57	4.80824e-55	613.559	1888.49
SEMA3C	-2.36035	4.02493e-57	4.91894e-55	1793.66	349.637
PTHLH	4.59825	1.27707e-56	1.55047e-54	20.2721	483.828
ALOX15B	3.38215	1.2937e-56	1.56039e-54	198.372	2064.75
SCIN	2.31018	1.84839e-56	2.21495e-54	543.461	2698.06
LMNB1	-1.67591	1.9441e-56	2.3146e-54	3468.28	1085.6
ADORA2B	-1.49307	2.08064e-56	2.46128e-54	1004.55	357.419
MPRIP	-1.93317	2.25877e-56	2.65499e-54	45245.4	11847.5
E2F7	-2.52662	3.26083e-56	3.80857e-54	644.025	112.754
EDIL3	-2.3063	3.45834e-56	4.01385e-54	1875.68	380.245
ANLN	-2.44095	4.93679e-56	5.69397e-54	12291.3	2264.2
EMP1	-2.26931	5.20203e-56	5.96262e-54	8200.95	1701.31
MBNL1	-1.00926	5.93584e-56	6.76173e-54	8372.53	4161.94
PRC1	-2.11027	7.14024e-56	8.0838e-54	2397.7	555.893
SC5D	1.83265	1.08744e-55	1.22364e-53	921.069	3284.21
GPRC5A	-2.10825	1.71643e-55	1.91969e-53	22619	5246.65
ACO1	-1.47395	2.06891e-55	2.29998e-53	31604.4	11377.4
HMGB3	2.02786	2.83037e-55	3.12764e-53	4534.9	18495.4
TM7SF2	1.97506	5.05475e-55	5.5524e-53	209.93	823.027
HGD	5.61102	6.75842e-55	7.37987e-53	9.85741	464.732
SELENBP1	1.71837	7.91333e-55	8.59015e-53	701.94	2310.93
WEE1	-1.72874	1.01893e-54	1.09961e-52	1113.03	336.237
GGCX	1.08875	1.46704e-54	1.574e-52	1263.34	2686.84
PLEKHG3	-1.65863	1.91918e-54	2.04719e-52	2379.74	754.555
HRH1	2.22576	2.74807e-54	2.91454e-52	476.769	2231.97
KRT80	-2.17876	2.80059e-54	2.95326e-52	1946.75	430.039
KRT81	-4.83169	3.12685e-54	3.27858e-52	382.778	13.6178
ANKRD50	1.22515	3.862e-53	4.02652e-51	3677.84	8592.48
AHCYL2	1.5551	6.11478e-53	6.33944e-51	1136.59	3344.61
ITGA6	-1.91365	8.41705e-53	8.67756e-51	5955.35	1581.24
SFN	1.21057	1.39525e-52	1.43044e-50	1189.92	2753.86
DSP	2.79092	2.01765e-52	2.05711e-50	50.1875	352.999
IRF2BPL	1.54773	3.64338e-52	3.69423e-50	2165.33	6330.15
GPR126	-1.64446	5.29152e-52	5.33605e-50	5145.52	1647.58
FKBP10	1.09951	5.8879e-52	5.90518e-50	1534.96	3288.64
CNOT6L	-1.59831	8.37624e-52	8.35541e-50	3151.39	1042.06
SNX21	2.31908	8.59488e-52	8.52741e-50	147.415	734.149
ACPP	2.77879	2.74636e-51	2.71024e-49	47.752	323.587
SQLE	1.78123	2.79008e-51	2.73873e-49	1114.8	3837.09
DDB2	-2.01849	4.43298e-51	4.31757e-49	693.26	172.217
NIPAL2	1.47027	4.44531e-51	4.31757e-49	363.483	1003.52
PON2	1.82559	5.26895e-51	5.09074e-49	1701.53	6032.25
ASPM	-2.54585	8.25347e-51	7.93279e-49	7408.44	1268.81
B3GNT9	1.88775	9.70014e-51	9.27494e-49	104.451	384.153
LRRC20	-2.01667	1.08486e-50	1.03195e-48	1202.05	298.257
ABLIM1	0.809302	1.11271e-50	1.05302e-48	2290.13	4016.45
SLC4A7	-1.45416	1.80801e-50	1.7023e-48	3750.74	1369.71
SIPA1L2	2.74632	2.19741e-50	2.05843e-48	65.4105	436.388
ACP2	1.44577	2.4838e-50	2.31495e-48	471.579	1278.59
SMC2	-1.53554	2.49715e-50	2.3157e-48	1806.22	623.016
NRP2	-3.87327	2.75029e-50	2.5377e-48	715.733	48.5659
DLC1	-1.89278	3.11174e-50	2.85692e-48	1175.26	317.202
HSPA5	1.50408	3.96798e-50	3.62501e-48	19876.5	56378
CEP44	-1.67253	4.23218e-50	3.84732e-48	1014.27	318.751
PARP9	2.12829	4.43375e-50	4.01081e-48	681.452	2975.99
FANCI	-1.95252	4.80321e-50	4.32383e-48	1094.32	283.349
NT5C2	-1.09279	5.12951e-50	4.59514e-48	3500.15	1641.73
TRIP10	-1.13284	6.55131e-50	5.84048e-48	1688.67	770.919
ARHGEF28	-3.56709	8.74903e-50	7.76224e-48	226.538	18.5411
MIA3	1.13724	1.01312e-49	8.94547e-48	1951.99	4294.4
APOD	3.10313	1.10599e-49	9.71903e-48	62.496	536.599
AKR1C1	3.98457	1.14735e-49	1.00347e-47	28.3326	446.209
CLN3	1.63256	1.30586e-49	1.13672e-47	637.732	1971.9
MUC1	2.74159	3.37436e-49	2.9235e-47	2236.92	14956.2
ENC1	-1.94259	3.44154e-49	2.96777e-47	4095.35	1067.34
PLXNA1	-1.2298	5.98627e-49	5.13817e-47	24778.9	10564.6
TMEM63B	1.27107	7.5481e-49	6.44874e-47	1966.23	4739.34
KIF14	-2.26916	9.6832e-49	8.19696e-47	1800.33	374.364
TP53INP2	2.49075	9.65496e-49	8.19696e-47	138.458	776.317
ATP2C2	1.94153	1.0163e-48	8.56382e-47	475.517	1823.17
SNTB1	1.82231	1.08977e-48	9.14118e-47	1475.11	5216.75
PTK2	-0.680127	1.84899e-48	1.54395e-46	4751.5	2965.35
DYRK3	2.32123	1.86722e-48	1.55215e-46	90.9387	455.952
DHCR24	1.65115	2.57399e-48	2.13007e-46	7414.53	23287.9
GCNT1	1.65773	2.63346e-48	2.16955e-46	241.702	761.709
SORBS2	-4.41963	2.84738e-48	2.33256e-46	449.967	21.1867
WLS	0.944337	2.85661e-48	2.33256e-46	1810.12	3483.33
ASRGL1	3.37166	3.26752e-48	2.65633e-46	87.202	899.952
PROS1	1.09787	3.42352e-48	2.77095e-46	1090.77	2336.61
HM13	1.21051	3.69397e-48	2.97679e-46	1628.83	3765.35
RAB22A	1.22977	3.79392e-48	3.04404e-46	2497.97	5855.08
DTL	-1.87792	4.93622e-48	3.94342e-46	1515.14	412.356
FAM46A	2.1401	5.71304e-48	4.54433e-46	149.282	661.617
AJUBA	-1.61284	7.99237e-48	6.33009e-46	6958.17	2274.94
PRR11	-2.25957	8.2122e-48	6.47641e-46	2393.14	499.748
ZNF395	-1.54747	1.48809e-47	1.16856e-45	2141.44	732.082
CNTRL	-1.8443	1.84788e-47	1.44495e-45	711.831	199.04
UBE2C	-1.86919	2.09406e-47	1.63054e-45	1237.77	339.138
ITGB5	-1.03785	2.50229e-47	1.94022e-45	9127.96	4445.16
MCM5	-1.34537	2.76181e-47	2.13248e-45	1236.82	485.767
FHOD3	-1.93738	2.82654e-47	2.17337e-45	1630.74	425.527
NF2	-1.7849	3.34802e-47	2.56367e-45	8182.13	2374.9
STMN1	-2.19492	3.65867e-47	2.78996e-45	1668.11	364.449
MPP5	-1.37499	5.06427e-47	3.84593e-45	6676.69	2574.48
SEC14L1	-0.912393	5.64801e-47	4.27165e-45	4249.33	2259.31
DAPK1	-2.05577	6.44371e-47	4.83383e-45	1598.61	384.637
FGL1	7.91265	6.4276e-47	4.83383e-45	9.58166	2181.6
HMGCR	1.44676	8.45399e-47	6.31619e-45	1914.85	5227.18
CNTD2	4.02112	9.17497e-47	6.82721e-45	22.3143	361.829
SH3PXD2A	2.1717	1.23008e-46	9.11639e-45	1289.88	5807.87
EPDR1	1.76614	1.77613e-46	1.31107e-44	1895.42	6445.46
PCDH9	4.93216	1.98368e-46	1.45844e-44	12.3593	373.543
KIF20A	-1.87504	2.05057e-46	1.50163e-44	2090.69	570.158
ERBB2IP	-1.07129	5.45406e-46	3.96257e-44	11224.7	5342.05
PTTG1	-2.38298	5.45302e-46	3.96257e-44	1670.6	320.657
ALB	7.71454	6.08918e-46	4.40666e-44	4.67005	960.295
ATAD2	-1.44186	8.80915e-46	6.35016e-44	3855.84	1420.1
COTL1	-1.51053	1.21646e-45	8.73485e-44	3113.89	1092.89
IGFL1	-3.60444	1.74239e-45	1.24629e-43	451.076	36.8798
VPS18	1.84678	2.32587e-45	1.6572e-43	362.629	1302.2
SQSTM1	1.49269	2.62211e-45	1.86109e-43	16545.7	46560.6
SLC7A2	2.31127	2.72691e-45	1.92806e-43	1095.68	5439.44
EPB41	1.21211	3.02796e-45	2.13274e-43	1007.55	2328.36
C16orf89	2.36151	3.93196e-45	2.75895e-43	255.442	1314.79
GLDN	1.7528	3.99476e-45	2.7924e-43	759.265	2555.68
EPB41L2	-1.31646	4.75659e-45	3.31238e-43	1316.77	529.654
PAWR	-1.51648	6.38963e-45	4.43287e-43	3409.44	1192.47
FTL	1.79613	7.91685e-45	5.47182e-43	10586.8	36765.6
ARHGEF37	4.72132	8.10144e-45	5.5785e-43	11.8653	305.951
TUBB	-1.06377	2.18121e-44	1.49636e-42	23009.9	11008.2
NKD2	-2.16952	2.99866e-44	2.04953e-42	2963.55	658.281
UCK2	-2.06685	3.10856e-44	2.11681e-42	1123.81	268.324
PRDM8	-1.59042	4.12195e-44	2.79656e-42	1359.71	452.983
LOC100506411	-2.41601	5.65628e-44	3.82348e-42	387.158	72.4806
UACA	-1.93262	7.26759e-44	4.89475e-42	415.235	109.24
ITGA1	2.17398	1.14215e-43	7.66446e-42	734.384	3310.64
THSD4	-1.67103	1.20409e-43	8.05081e-42	1974.64	620.814
FHL1	-2.36857	1.25347e-43	8.35071e-42	1090.2	211.758
SH2D4A	-1.25152	1.4602e-43	9.69298e-42	3298.64	1383.75
GPNMB	3.17161	1.88101e-43	1.24416e-41	69.8267	632.395
ARSB	1.46112	2.06724e-43	1.36246e-41	340.308	937.809
HLA-A	1.46202	2.1715e-43	1.42608e-41	2971.89	8188.54
GPX2	3.92513	4.21755e-43	2.75995e-41	26.9243	400.456
CRYBG3	1.06849	4.6318e-43	3.02032e-41	1705.46	3571.55
INPP4B	-1.54526	5.08579e-43	3.30469e-41	1134.17	388.63
SH3TC2	-4.31265	5.66191e-43	3.66614e-41	223.339	11.3194
TOP2A	-2.10441	5.70918e-43	3.68382e-41	10630.1	2472.63
ARHGAP35	0.911691	5.87778e-43	3.77939e-41	3921.32	7370.35
G2E3	-1.61786	8.72213e-43	5.58882e-41	2375.61	775.015
TNS4	-2.80428	8.82664e-43	5.63622e-41	3146.34	450.997
ITGAV	-1.04393	1.06911e-42	6.80322e-41	16222.6	7867.86
LAMP1	0.784585	1.24285e-42	7.88165e-41	2963.79	5103.84
SEPP1	2.76685	1.269e-42	8.0199e-41	142.847	974.659
PDLIM5	-1.19225	1.88069e-42	1.18452e-40	9041.86	3957.63
MANSC1	1.68843	2.53564e-42	1.59159e-40	317.99	1023.58
ANXA1	-1.29686	2.55255e-42	1.59677e-40	5739.41	2337.99
UBE2S	-1.73703	2.81025e-42	1.75204e-40	4045.76	1214.41
PIP4K2A	1.47727	3.20414e-42	1.99088e-40	1529.39	4259.67
PRKAB1	-1.15253	3.92202e-42	2.42876e-40	1007.78	453.268
CYBRD1	-1.99845	4.94708e-42	3.05329e-40	493.092	123.607
NUSAP1	-1.9214	6.33437e-42	3.89648e-40	1771.44	468.24
BUB1	-2.06078	9.35666e-42	5.73647e-40	3133.43	751.324
MMP16	2.07487	9.81774e-42	5.99923e-40	157.974	660.315
CTSC	1.30609	1.23159e-41	7.50093e-40	2489.43	6155
NOV	2.76179	1.40516e-41	8.52988e-40	84.2244	572.466
TYMS	-2.10927	1.86082e-41	1.12589e-39	1626.17	377.074
KNTC1	-1.99583	2.03909e-41	1.22972e-39	2323.23	583.174
EFHD2	-1.94291	2.09502e-41	1.25933e-39	5874.97	1528.6
KRT19	-1.42619	2.24543e-41	1.34536e-39	10257.4	3817
PTPRE	1.50502	3.06427e-41	1.83004e-39	925.999	2623.41
IL18	-3.55975	6.14599e-41	3.65865e-39	198.339	17.249
CHPF	1.36534	6.94308e-41	4.11986e-39	1881.43	4847.38
MAP3K9	-1.2489	7.85749e-41	4.64751e-39	3516.13	1479.26
CARD6	3.39919	1.17545e-40	6.93027e-39	22.2062	233.992
MSMO1	1.79051	1.60862e-40	9.45398e-39	2687.31	9304.11
IGFBP4	-2.00879	1.63439e-40	9.57496e-39	4228.12	1050.8
HECTD3	1.49269	1.71415e-40	1.00104e-38	289.3	813.653
GOT1	1.3546	1.83605e-40	1.06885e-38	1374.45	3516.23
TRIM59	-1.63452	2.1185e-40	1.2294e-38	869.3	280.724
NUF2	-2.51494	2.82579e-40	1.63471e-38	706.095	124.063
PLAU	-1.87809	2.84387e-40	1.64002e-38	23136.3	6293.97
KIF23	-2.06566	3.05099e-40	1.75398e-38	1515.02	362.749
ECT2	-1.44911	3.78723e-40	2.17048e-38	3733.18	1368.28
CCNB2	-1.97733	3.83638e-40	2.19184e-38	908.977	231.535
HOXD-AS1	2.87965	5.38209e-40	3.06547e-38	178.262	1308.33
DDR2	2.84107	6.25625e-40	3.54499e-38	87.3412	628.515
HMGA2	-1.40055	6.26243e-40	3.54499e-38	8047.26	3049.88
PCYOX1	1.3137	6.84984e-40	3.86565e-38	1236.44	3077.73
GOLPH3	0.65478	7.05716e-40	3.97051e-38	2631.01	4142.78
LZTS3	1.73998	7.46132e-40	4.17246e-38	131.109	434.695
TIMP1	1.62395	7.45579e-40	4.17246e-38	1431.54	4411.16
CASC5	-2.36665	8.4356e-40	4.70304e-38	3263.31	633.156
TGM2	-1.73692	1.38802e-39	7.71522e-38	8271.48	2482.04
GNAS	0.698954	1.39499e-39	7.73069e-38	8743.48	14193.1
PRIM1	-2.65684	1.52933e-39	8.4498e-38	236.604	37.4519
PTPRD	-1.89023	1.58176e-39	8.71337e-38	1038.57	280.571
EFCAB4B	1.84003	1.66581e-39	9.14908e-38	704.049	2513.52
LSS	1.64086	1.91893e-39	1.0508e-37	1238.28	3857.69
LTBP1	-1.43322	2.1993e-39	1.20076e-37	1157.3	428.963
CENPF	-2.01794	2.26624e-39	1.23366e-37	7201.76	1778.13
ANO5	2.04626	2.33007e-39	1.26097e-37	418.203	1724.36
RAB3D	1.28765	2.32756e-39	1.26097e-37	1540.88	3761.37
RGS16	4.70882	2.44162e-39	1.31747e-37	20.2088	520.017
GALNT10	-1.27953	2.47208e-39	1.32616e-37	17927.9	7384.72
SPAG5	-1.78797	2.46726e-39	1.32616e-37	1753.43	508.154
ACADSB	1.41129	2.57757e-39	1.37874e-37	275.426	732.683
PRR15	1.97263	2.76418e-39	1.47428e-37	198.709	781.729
RBL2	0.895893	3.12318e-39	1.66095e-37	1001.08	1866.2
MCCC1	1.44477	3.20069e-39	1.69728e-37	594.187	1609.83
FAM53C	1.26762	3.35318e-39	1.77305e-37	938.49	2264.4
SMAD6	-3.14095	3.49143e-39	1.84088e-37	372.418	42.6892
MGST1	1.07924	3.95076e-39	2.07713e-37	5716.41	12082.2
ADAMTS12	-2.64728	3.98274e-39	2.088e-37	443.622	70.1416
SPRY1	-2.14262	4.34866e-39	2.27337e-37	3542.33	803.038
FYN	2.58364	6.2259e-39	3.24556e-37	59.1512	359.008
SLC26A9	4.88009	7.3682e-39	3.83022e-37	15.7911	452.439
HJURP	-2.17753	8.12446e-39	4.21148e-37	1313.95	290.824
DEPDC1B	-2.38287	1.01443e-38	5.24377e-37	624	119.569
CRELD2	1.13449	1.54479e-38	7.96301e-37	306.192	671.916
C1orf116	-1.23435	1.60713e-38	8.2613e-37	11430.3	4859.63
SGOL1	-1.94486	1.78107e-38	9.12997e-37	568.449	148.389
ZNF185	-1.34486	2.56565e-38	1.31154e-36	673.187	265.196
SLC16A5	-1.49319	3.58377e-38	1.82693e-36	2592.92	920.45
ATP1B1	-1.20619	3.66874e-38	1.8651e-36	10864.1	4709.34
TM4SF1	-1.61675	3.82442e-38	1.9389e-36	11834.2	3859.69
PACSIN3	-1.43832	3.88235e-38	1.96287e-36	1397.79	515.641
NUP107	-1.11763	3.99097e-38	2.01228e-36	4528.36	2087.28
DEPDC1	-2.2949	4.05683e-38	2.03437e-36	1636.13	334.005
TBXAS1	2.62858	4.05441e-38	2.03437e-36	57.3354	351.241
SLC25A51	1.23912	4.15734e-38	2.07912e-36	437.742	1030.46
KDELC2	-1.78865	4.41205e-38	2.20054e-36	3277.42	949.003
CKAP5	-1.07105	4.4493e-38	2.21314e-36	6510.51	3100.7
DIAPH3	-2.17221	4.67767e-38	2.32048e-36	1029.68	228.572
NAPG	1.1717	5.03948e-38	2.49326e-36	877.869	1981.62
F3	-1.65553	5.55273e-38	2.73984e-36	872.141	276.134
NDE1	-1.41768	5.94375e-38	2.92496e-36	2069.48	775.394
MTUS1	1.68623	6.78068e-38	3.32794e-36	1490.57	4794.25
BRIP1	-2.13183	6.94003e-38	3.39712e-36	911.74	208.007
IQGAP3	-2.40338	8.18669e-38	3.99675e-36	3944.68	746.073
LOC154761	4.48638	8.59335e-38	4.18421e-36	10.6613	229.372
CDT1	-1.68204	9.57661e-38	4.65071e-36	786.541	245.512
NPC1	0.955851	1.24638e-37	6.03693e-36	1241.38	2408.43
KIF3A	1.46509	1.64905e-37	7.96639e-36	333.976	920.382
LRP2	7.50248	2.3253e-37	1.12039e-35	2.73428	445.28
CYP7B1	2.6894	2.69121e-37	1.29332e-35	93.5825	602.85
TPX2	-1.82583	2.81814e-37	1.35081e-35	3135.5	885.271
MANEAL	1.78551	2.93062e-37	1.40108e-35	168.323	581.079
DSEL	1.38656	3.36092e-37	1.60265e-35	707.39	1847.24
ATP6AP1	1.08879	3.79261e-37	1.80384e-35	622.389	1321.59
CDK2	-1.20547	3.91882e-37	1.85431e-35	1033.44	448.841
STXBP1	1.61111	3.91155e-37	1.85431e-35	834.921	2546.36
MANBA	1.26959	4.1586e-37	1.96273e-35	361.317	872.838
LMNB2	-1.31006	6.89968e-37	3.24813e-35	6133.03	2473.46
ALDH3B1	-1.69847	7.17283e-37	3.36813e-35	1134.89	350.495
GLB1	1.09067	7.76966e-37	3.63912e-35	661.499	1407.2
HYOU1	1.15829	7.79685e-37	3.64261e-35	3295.35	7356.09
LATS2	-1.23814	7.91557e-37	3.68874e-35	876.092	371.66
RASA1	-1.24269	1.08595e-36	5.04788e-35	4117.62	1741.47
HMGB2	-2.69258	1.11775e-36	5.18266e-35	3244.14	501.574
SCARB2	1.24748	1.26455e-36	5.84862e-35	4063.08	9648.23
IDI1	1.68654	1.55955e-36	7.19498e-35	718.527	2317.46
MCM3	-1.17433	1.91749e-36	8.82426e-35	2269.75	1005.96
MTHFD1L	-1.04196	2.18774e-36	1.00429e-34	1444.81	701.08
PELI2	1.9394	2.88003e-36	1.31881e-34	354.795	1362.32
TLE4	3.05736	4.11408e-36	1.87924e-34	77.5655	638.745
ID1	-3.2268	4.35067e-36	1.9824e-34	570.413	61.0734
UBE2D4	1.46087	4.59002e-36	2.08631e-34	350.938	963.325
FZD7	-1.96837	5.68272e-36	2.57663e-34	772.642	197.484
PPARG	-1.58449	7.04718e-36	3.18747e-34	1468.25	489.017
CIT	-1.73294	7.57719e-36	3.41881e-34	4140.8	1245.87
EMC10	1.34745	8.18547e-36	3.68426e-34	1712.64	4356.59
BIRC5	-1.7524	8.26383e-36	3.71048e-34	1985.54	589.299
WIPI1	1.37186	9.21777e-36	4.12876e-34	425.181	1105.09
LPCAT1	1.43064	1.04016e-35	4.64771e-34	12413.3	33458.5
ASCC3	0.912406	1.06447e-35	4.74488e-34	3747.24	7052.75
PHACTR2	-1.04485	1.33797e-35	5.9496e-34	3659.53	1774.45
CD274	-2.54943	1.66235e-35	7.37427e-34	5166.05	882.48
FLVCR2	2.03396	2.04685e-35	9.05818e-34	119.17	484.845
TMPO	-1.2504	3.54827e-35	1.5665e-33	3463.87	1456.56
CDH7	4.281	3.8897e-35	1.71314e-33	8.6534	157.117
CYSTM1	1.9944	5.81031e-35	2.55294e-33	121.421	486.895
AMIGO2	-2.26561	7.00381e-35	3.07003e-33	5264.68	1094.87
SNX30	1.32904	7.17535e-35	3.13777e-33	806.615	2024.44
KCNMB4	1.62135	9.07372e-35	3.95854e-33	291.904	898.045
CD9	-1.04617	1.15142e-34	4.9996e-33	12722.7	6162.11
SLIT2	-2.49598	1.14895e-34	4.9996e-33	461.381	81.989
LPAR1	-1.77292	1.18243e-34	5.12219e-33	2757.26	807.637
IFI6	2.35774	1.22662e-34	5.30118e-33	420.015	2152.39
MET	-1.63593	1.24222e-34	5.35604e-33	29313.9	9433.01
LTA4H	0.791294	1.29078e-34	5.55248e-33	1590.26	2756.87
SIAE	1.22307	1.41839e-34	6.08721e-33	247.748	580.238
SGK223	-1.81856	1.74165e-34	7.45717e-33	1353.97	383.899
MAFF	-1.58297	1.81326e-34	7.74581e-33	894.695	298.773
PPM1K	1.82834	1.87626e-34	7.99642e-33	384.354	1362.32
AURKB	-2.09019	2.00737e-34	8.53548e-33	515.275	121.415
GTSE1	-2.07504	2.02702e-34	8.59924e-33	1125.67	267.715
SPC24	-2.33408	2.42007e-34	1.02431e-32	290.834	57.386
NXN	-1.70594	2.69159e-34	1.13663e-32	989.22	303.66
ZADH2	0.895155	2.94713e-34	1.2417e-32	1208.58	2244.26
HMGB1	-1.25007	3.25817e-34	1.36962e-32	6523.14	2742.46
CTNNAL1	-2.30046	4.18371e-34	1.75469e-32	2837.13	576.179
SPRY4	1.71229	4.79224e-34	2.00535e-32	5313.67	17410.6
KAT2B	1.07615	5.2491e-34	2.19156e-32	487.098	1026.35
SLCO4C1	2.85481	5.30756e-34	2.21096e-32	133.637	967.481
EPHX1	1.26289	5.38277e-34	2.23725e-32	1150.1	2757.28
TMEM150C	2.7315	5.47323e-34	2.26973e-32	77.8128	515.141
LONRF2	2.40685	6.18839e-34	2.56055e-32	360.326	1910.13
TMOD3	-1.09613	6.9396e-34	2.86495e-32	7109.1	3327.55
CALR	0.91973	7.02468e-34	2.8936e-32	10031.3	18976.5
TRIOBP	-0.954123	7.18594e-34	2.95344e-32	3846.52	1985.46
HIST1H2AJ	-2.01847	7.27916e-34	2.9851e-32	940.773	232.496
PLK4	-1.82444	7.56488e-34	3.09539e-32	1219.67	344.741
IFI30	2.60148	9.41941e-34	3.8457e-32	113.403	684.516
ALCAM	-0.870414	1.24115e-33	5.05611e-32	17018	9309.39
HIST1H2AC	-1.19755	1.50328e-33	6.11045e-32	1418.48	618.054
MVD	1.60464	1.60773e-33	6.52068e-32	294.418	896.613
CNTNAP3	-2.43569	1.74883e-33	7.0774e-32	632.018	117.345
RNF169	-1.04066	1.90885e-33	7.70806e-32	3619.53	1759.39
WDR55	0.779295	1.96895e-33	7.9334e-32	608.015	1046.88
STIM2	1.53575	2.37936e-33	9.56615e-32	738.289	2138.96
CDC25C	-2.40623	2.41704e-33	9.69654e-32	355.055	67.3263
C1R	3.31873	2.49917e-33	1.00043e-31	74.053	737.425
SMAD5	0.720989	2.56468e-33	1.02443e-31	2614.58	4314.28
DOCK4	2.07546	2.72789e-33	1.08727e-31	55.3633	230.554
CEBPD	2.28769	3.18156e-33	1.26536e-31	1036.28	5056.03
KIF2C	-2.01622	3.25136e-33	1.29034e-31	1206.73	298.739
KIRREL	-1.45634	4.11934e-33	1.6313e-31	3274.51	1193.2
SAMHD1	1.66652	4.33717e-33	1.71323e-31	499.603	1581.79
TTK	-2.04045	4.34481e-33	1.71323e-31	686.761	167.325
GRIN2A	4.5698	4.5265e-33	1.78106e-31	21.5696	509.56
INCENP	-1.38636	4.78114e-33	1.87726e-31	1366.75	523.119
RTTN	-1.64724	5.37625e-33	2.10644e-31	456.407	145.91
RAB43	1.44766	5.40632e-33	2.11373e-31	3560.53	9710.29
ARHGAP19	-1.32505	5.42763e-33	2.11758e-31	998.51	398.87
TACC1	-0.851732	5.51113e-33	2.14562e-31	1822.02	1010.43
ENDOD1	1.40112	5.53792e-33	2.15151e-31	473.126	1250.73
WDR81	1.1546	6.39797e-33	2.48042e-31	335.868	745.817
EHF	1.95765	6.66475e-33	2.57843e-31	424.174	1650.74
SEC31A	0.665949	7.57182e-33	2.92323e-31	3969.47	6298.16
MFSD6	1.12172	7.60206e-33	2.92878e-31	816.612	1776.34
LGALS3	1.1548	8.53019e-33	3.2795e-31	5641.41	12562.3
SLC43A2	3.19029	9.05242e-33	3.47304e-31	33.4892	298.407
SYT12	1.18758	9.11494e-33	3.48977e-31	2114.16	4814.04
DLGAP5	-1.91214	9.87746e-33	3.77389e-31	2474.25	657.781
SCP2	0.974471	1.02517e-32	3.90877e-31	1667.91	3279.05
TMEM104	1.54758	1.18911e-32	4.52449e-31	408.431	1192.01
PSRC1	-2.10114	1.22518e-32	4.65217e-31	400.014	93.8596
KIF15	-2.13264	1.48749e-32	5.63657e-31	632.171	143.965
CYP27A1	2.62499	1.65628e-32	6.26332e-31	141.539	872.272
TFRC	-1.40069	1.66298e-32	6.27578e-31	6220.97	2356.03
IRS2	-1.56806	2.02495e-32	7.62619e-31	2575.36	867.411
TOX3	1.91857	2.25073e-32	8.45927e-31	1297.05	4900.64
CENPA	-2.02836	2.35078e-32	8.81735e-31	485.103	119.809
ADAM19	-1.81172	3.07093e-32	1.14951e-30	1278.18	364.929
CA11	2.59493	3.34454e-32	1.24939e-30	207.678	1255.64
HSPB8	2.60571	3.93094e-32	1.46549e-30	46.5009	277.918
CCNA2	-2.00361	4.03606e-32	1.50164e-30	2023.5	504.819
AKAP13	0.973959	4.9769e-32	1.84796e-30	3123.61	6129.26
TIMELESS	-1.04192	5.00601e-32	1.85504e-30	1300.77	632.622
CKAP2	-1.67468	5.35038e-32	1.97868e-30	2506.17	785.599
ATP11A	0.987507	6.39112e-32	2.35883e-30	18177.6	36035.5
GRAMD3	-1.23422	7.1789e-32	2.6443e-30	4075.53	1732.89
WDHD1	-1.29219	8.01461e-32	2.94625e-30	1957.68	799.711
LTBP2	-2.62537	8.4508e-32	3.10042e-30	1274.36	206.619
DPP9	-1.16567	8.61443e-32	3.15418e-30	4913.91	2190.68
AASS	2.1483	8.71394e-32	3.1843e-30	154.069	678.968
KIF11	-1.61938	9.3569e-32	3.41249e-30	2168.47	706.168
RIPK4	1.7386	9.4715e-32	3.44748e-30	1062	3541.81
TMEM70	1.327	1.06553e-31	3.87071e-30	379.622	954.639
ANP32B	-1.081	1.12894e-31	4.09301e-30	2276.01	1075.9
ETS1	-1.36928	1.1537e-31	4.17458e-30	1520.22	588.418
HNMT	-2.22105	1.24502e-31	4.4962e-30	225.791	48.1433
S100A10	-0.820233	1.26781e-31	4.56958e-30	6613.18	3745.72
SFTPA2	10.0697	1.34132e-31	4.82508e-30	25.9026	27806.7
UBE2T	-1.85826	1.38051e-31	4.95642e-30	457.239	126.019
CCNJL	1.25345	1.48123e-31	5.30769e-30	996.459	2370.35
MTBP	-1.78731	1.54531e-31	5.52658e-30	344.973	100.076
SLC27A2	2.13183	1.67827e-31	5.9905e-30	180.37	790.167
GOLGA3	0.66648	1.7051e-31	6.0745e-30	4114.56	6527.8
PCM1	0.937369	1.73115e-31	6.15541e-30	2735.79	5237.19
CYP1B1	1.85331	2.11311e-31	7.49911e-30	4473.4	16162
FOXQ1	2.37775	3.5503e-31	1.25753e-29	1257.97	6537.64
HIST1H2BJ	-2.03305	4.12303e-31	1.45759e-29	696.579	170.904
SSR4	1.27045	4.34264e-31	1.5323e-29	862.169	2079.1
PTTG1IP	-1.02922	4.53258e-31	1.59626e-29	12140.1	5949.72
MT2A	-3.35041	4.87231e-31	1.71264e-29	4732.65	463.982
CELF2	-1.23957	5.18231e-31	1.81814e-29	3450.43	1461.94
GNPTAB	1.07788	5.54994e-31	1.94343e-29	538.595	1139.35
NEK2	-2.18046	6.11472e-31	2.13714e-29	881.172	195.147
ATP13A4	4.37378	6.40382e-31	2.23395e-29	22.5792	468.4
FAM83D	-2.06732	9.75715e-31	3.39601e-29	550.104	131.485
TRIM2	1.437	9.77175e-31	3.39601e-29	2706.85	7327.09
FLCN	1.35882	1.1603e-30	4.02483e-29	376.625	965.492
FANCD2	-2.13908	1.18713e-30	4.1102e-29	835.771	189.914
NAGLU	0.978148	1.24057e-30	4.28716e-29	637.661	1256.38
APBA1	2.97063	1.24623e-30	4.29867e-29	27.3285	213.429
ZDHHC7	-1.05182	1.38327e-30	4.76247e-29	3484.56	1681.12
ATP2B4	1.22692	1.54904e-30	5.32329e-29	4962.25	11615.2
SYTL4	-2.10733	1.59877e-30	5.48396e-29	220.165	50.6425
DENND3	-1.45134	1.70118e-30	5.82442e-29	2620.28	957.779
PPAP2B	-1.75259	1.70465e-30	5.82549e-29	423.742	125.407
CAPN5	1.50077	1.97674e-30	6.74285e-29	300.21	845.096
ZNF704	-2.03172	2.16721e-30	7.37892e-29	858.074	210.121
ALDH3A2	-0.790237	2.26881e-30	7.71063e-29	3060.44	1770.47
SREBF2	1.00241	2.3424e-30	7.94608e-29	5577.93	11175.4
SLC38A7	1.63571	2.4258e-30	8.21391e-29	184.045	567.955
NUAK1	-1.51372	3.03321e-30	1.02518e-28	1191.4	416.887
ACAT2	1.72284	3.05142e-30	1.02945e-28	334.033	1105.65
TCTA	1.41386	3.15549e-30	1.06262e-28	124.455	330.724
C1RL	1.4505	3.19687e-30	1.07459e-28	652.163	1779.86
ZBTB47	1.30559	3.205e-30	1.07536e-28	502.848	1241.45
TBC1D5	-0.868412	3.73841e-30	1.25206e-28	1548.8	846.786
NUDCD1	-1.13744	4.25352e-30	1.422e-28	1140.72	519.033
SLC15A2	2.67606	4.4727e-30	1.49257e-28	51.3332	328.468
C1orf210	2.03696	4.65219e-30	1.54967e-28	167.677	686.033
ENTPD7	1.09023	5.23508e-30	1.74069e-28	425.747	906.03
SLC9A7	-1.25974	5.83497e-30	1.93666e-28	1811.19	756.661
ORC6	-1.95053	5.88603e-30	1.9501e-28	229.69	60.2537
KIAA1804	-0.984327	5.94755e-30	1.96695e-28	860.233	434.843
PIK3R3	1.82558	6.0543e-30	1.99868e-28	181.61	639.276
CENPH	-2.00076	6.32137e-30	2.08312e-28	291.431	73.5235
KIF18B	-2.37241	7.07929e-30	2.32872e-28	1208.99	234.003
CCND3	1.26755	7.93354e-30	2.60508e-28	437.985	1053.74
ABCG2	-1.79367	8.65205e-30	2.83094e-28	415.278	118.821
HIST1H2BN	-1.65488	8.64632e-30	2.83094e-28	508.01	161.209
PRICKLE1	-1.98524	9.62684e-30	3.14431e-28	673.912	169.535
SEC24A	0.884901	9.96679e-30	3.2496e-28	2038.73	3766.05
PRKAR2A	1.27408	1.06084e-29	3.45268e-28	1337.39	3235.07
HSPG2	-2.0087	1.10243e-29	3.58175e-28	34802.5	8648.37
AKAP12	-2.06976	1.21123e-29	3.92829e-28	1106.9	264.134
PRKCZ	-1.12839	1.21479e-29	3.93292e-28	1084.68	496.282
PHACTR3	-3.69527	1.33255e-29	4.30665e-28	239.175	18.3305
NCEH1	-1.35332	1.8414e-29	5.94076e-28	5031.26	1969.71
LAMP3	1.70427	2.05416e-29	6.61562e-28	1553.38	5057.53
ARL6IP1	-1.09359	2.75316e-29	8.85137e-28	9216.78	4320.12
AKT3	-0.825308	2.77278e-29	8.89894e-28	1911.8	1079.12
REEP6	1.8206	3.22504e-29	1.03324e-27	387.784	1371.98
PDPK1	0.638396	3.29924e-29	1.05519e-27	3026.15	4706.35
ZDHHC21	1.65417	3.64203e-29	1.1628e-27	1796.27	5650.39
C1R-2	3.19592	3.6695e-29	1.16955e-27	100.026	915.465
SUN1	-0.92655	4.88501e-29	1.55428e-27	6637.24	3492.8
LIG1	-1.31518	5.02491e-29	1.59603e-27	998.411	400.702
RPS6KC1	0.875643	5.04129e-29	1.59849e-27	668.328	1226.4
SPATA5	-1.01686	5.66822e-29	1.79419e-27	1092.81	538.826
ULK2	-1.37381	6.00569e-29	1.89776e-27	452.614	174.497
AKR1C3	2.14122	6.09208e-29	1.92177e-27	90.25	395.748
BDKRB2	1.81596	6.13398e-29	1.93168e-27	142.186	500.699
GADD45G	3.89318	6.78891e-29	2.13429e-27	21.3301	318.005
HMMR	-2.28651	7.34044e-29	2.30375e-27	1055.12	216.295
MIR100HG	-1.95197	7.8449e-29	2.45789e-27	4104.33	1061.52
MAP7D3	-1.33069	8.55359e-29	2.67539e-27	538.353	213.519
PREP	-0.995628	9.7137e-29	3.03311e-27	898.282	450.433
GBA	1.03072	1.63987e-28	5.11186e-27	814.651	1661.62
MICAL3	-1.62307	1.723e-28	5.36192e-27	3487.76	1132.55
SLC35A4	1.21531	1.96397e-28	6.10152e-27	724.637	1682.24
LAMC2	-2.2096	2.10378e-28	6.52491e-27	59003.6	12756.7
NEURL1B	-1.8332	2.50186e-28	7.74652e-27	1266.09	355.798
PLXNA2	1.53819	2.5244e-28	7.80324e-27	740.761	2151.55
C11orf68	-1.35805	3.41773e-28	1.05469e-26	965.58	377.609
AZGP1	1.40886	3.47181e-28	1.0696e-26	1030.78	2738.86
SLC7A11	1.48123	3.91865e-28	1.20525e-26	3665.78	10236.7
OS9	0.823713	3.95e-28	1.21287e-26	2286.07	4047.02
ZBTB43	0.989818	5.07443e-28	1.55554e-26	633.75	1260.51
SMAP2	1.38051	5.1361e-28	1.57183e-26	338.846	880.929
INHBB	-2.01533	5.17708e-28	1.58175e-26	3385.38	837.962
DGAT2	2.12012	6.06919e-28	1.85125e-26	86.5698	379.576
MIR4435-1HG	-1.32356	7.90052e-28	2.40588e-26	817.193	325.815
ALAS1	1.05507	8.09354e-28	2.4606e-26	775.309	1614.17
RBMS3	-1.46802	8.83913e-28	2.68285e-26	1557.84	563.25
MELK	-1.58316	9.14e-28	2.76962e-26	2074.26	692.953
PHLPP1	-1.14631	1.01828e-27	3.08056e-26	1503.79	679.108
PSD3	-0.936562	1.03939e-27	3.13926e-26	8377.35	4376.62
MIS18BP1	-1.16867	1.1324e-27	3.41458e-26	3713.08	1651.77
MGLL	-1.26493	1.20052e-27	3.61409e-26	14771.4	6147.03
MAGI1	-1.24476	1.22788e-27	3.69044e-26	1386.77	584.832
CHKA	-1.43304	1.48962e-27	4.46982e-26	591.686	218.739
NDC1	-1.33332	1.5726e-27	4.71118e-26	1597.82	634.623
RECK	-1.95361	1.76356e-27	5.27469e-26	283.099	74.1115
DNAJC3	1.18964	1.85917e-27	5.55165e-26	2703.99	6168.82
PBK	-2.0673	1.9561e-27	5.83163e-26	582.969	138.989
BOK	2.12129	2.06501e-27	6.1464e-26	71.688	310.507
SIL1	0.900992	2.08635e-27	6.19993e-26	532.514	994.55
DHDDS	1.15201	2.19766e-27	6.52019e-26	450.426	1002.07
SEC61A1	1.20052	2.26472e-27	6.70836e-26	6765.53	15548.5
HLA-DQB1	1.72951	2.5293e-27	7.48007e-26	242.748	802.208
HDAC7	-1.45971	2.64597e-27	7.81259e-26	2127.95	773.846
MRE11A	-1.31382	2.73738e-27	8.06958e-26	759.221	305.34
NRSN2	1.23601	2.84022e-27	8.35941e-26	636.331	1498.5
PRR16	-2.31237	3.1105e-27	9.1403e-26	509.164	102.288
SECTM1	1.33251	3.274e-27	9.60545e-26	277.73	697.498
RACGAP1	-1.66146	3.45528e-27	1.01212e-25	828.016	262.569
MATN3	-4.9159	3.55281e-27	1.03904e-25	134.863	4.43182
AKIRIN1	0.624823	3.59197e-27	1.04883e-25	1216.18	1876.56
ARHGAP11A	-1.61828	3.68724e-27	1.07495e-25	2186.42	712.683
PRELID2	-2.16136	3.69712e-27	1.07613e-25	653.497	146.214
PAPSS2	1.23958	3.90946e-27	1.13615e-25	557.51	1318.11
ELMO2	0.863156	3.97841e-27	1.15436e-25	519.352	948.124
TXLNA	0.79794	4.07984e-27	1.18194e-25	1681.97	2923.64
SERPINE1	-2.45586	4.28659e-27	1.23989e-25	421.174	77.3812
TCN2	2.05712	5.61673e-27	1.62208e-25	117.352	491.549
TK1	-1.42965	5.80488e-27	1.6738e-25	2005.65	745.164
PNRC1	1.39862	5.87451e-27	1.69123e-25	971.892	2562.35
HSPH1	1.23994	5.95687e-27	1.71228e-25	1518.73	3585.78
HP	9.20607	5.98443e-27	1.71752e-25	10.6776	6206.81
KNSTRN	-1.77969	6.70224e-27	1.92055e-25	745.546	217.33
SLCO1B3	1.504	6.85777e-27	1.96207e-25	285.853	808.108
NAV3	-3.10426	7.23144e-27	2.06577e-25	179.847	20.8733
FST	-5.06742	7.8167e-27	2.22951e-25	123.706	3.92448
CEP55	-1.5759	7.86003e-27	2.23841e-25	1497.09	502.163
PHLDB2	-1.45016	8.12692e-27	2.31085e-25	813.12	298.538
BARD1	-1.22073	8.41019e-27	2.38772e-25	1235.61	531.328
TANK	0.931268	8.48059e-27	2.40401e-25	472.639	899.482
COPA	0.752203	8.74556e-27	2.47532e-25	5151.75	8681.2
FAM188A	1.03257	8.93487e-27	2.52502e-25	377.156	772.289
CKAP2L	-1.85676	9.57117e-27	2.70071e-25	1327.64	367.021
CTSD	1.05491	9.63912e-27	2.71573e-25	12242.9	25435.1
CTNS	1.39857	1.05644e-26	2.97189e-25	116.598	304.827
TEX2	1.06245	1.10226e-26	3.09134e-25	503.039	1048.41
TMEM87A	0.970857	1.10105e-26	3.09134e-25	1170.18	2296.86
TMEM245	-1.07099	1.1629e-26	3.25648e-25	5120.08	2438.29
CDCA5	-1.49328	1.20368e-26	3.36557e-25	802.258	286.043
ITCH	-0.768839	1.20804e-26	3.37263e-25	3761.4	2209.33
GPX8	-1.58779	1.21966e-26	3.39993e-25	1053.3	350.154
PRR15L	6.44273	1.33253e-26	3.70898e-25	2.34502	210.377
CDCA4	-1.21709	1.34049e-26	3.72552e-25	674.726	290.705
MTX3	-0.880399	1.3635e-26	3.78378e-25	1447.64	787.612
GLUL	1.51797	1.40292e-26	3.8873e-25	3644.85	10439.7
CDK6	-1.31875	1.62999e-26	4.50972e-25	627.276	252.531
PMM2	0.884305	1.6974e-26	4.6892e-25	1327.05	2450.67
MARCH4	-5.15073	1.89937e-26	5.23931e-25	159.898	4.67613
PHIP	-0.749545	2.16362e-26	5.95931e-25	4006.56	2383.04
DOCK7	-0.820376	2.24325e-26	6.16943e-25	1208.82	686.228
SEC14L4	5.36807	2.25094e-26	6.18138e-25	4.1402	159.377
ABHD5	1.14543	2.27349e-26	6.23402e-25	473.693	1046.92
SEPW1	1.7719	2.33225e-26	6.38565e-25	759.591	2595.51
LAMC1	-0.966801	2.50177e-26	6.83967e-25	13080.6	6692.95
FRAS1	-1.8331	2.59591e-26	7.08654e-25	318.043	89.0406
TSPAN14	1.15959	2.65965e-26	7.2498e-25	562.066	1254
ISG20	1.95029	2.69817e-26	7.34397e-25	170.499	660.275
CLCN5	1.15235	2.78497e-26	7.56903e-25	187.433	420.126
SERPINB8	1.22868	2.87942e-26	7.81425e-25	295.666	693.962
SPTB	1.2452	3.04357e-26	8.24759e-25	25549	60562.8
SERPINF2	2.80242	3.20731e-26	8.67855e-25	61.5172	426.926
POLR3H	1.37921	3.29549e-26	8.90409e-25	254.906	658.743
TRIM29	2.96351	3.33714e-26	9.00345e-25	21.3084	167.663
CDK1	-1.91741	3.55589e-26	9.57961e-25	1897.04	503.103
VPS9D1	1.43949	4.20007e-26	1.12986e-24	330.346	894.109
JADE1	-0.785098	4.27258e-26	1.14769e-24	1545.71	899.328
PCYT2	0.966936	4.30102e-26	1.15365e-24	517.966	1012.91
TTPAL	0.999572	4.41877e-26	1.18351e-24	367.826	732.837
CDKN3	-1.70404	4.52439e-26	1.20731e-24	1218.77	374.488
HERC6	1.60499	4.52727e-26	1.20731e-24	411.16	1249.86
KBTBD11	1.46271	4.52678e-26	1.20731e-24	1201.02	3304.65
PPIB	0.75127	4.70489e-26	1.25287e-24	2586.47	4351.24
FAM102B	-1.82863	5.0633e-26	1.34637e-24	191.146	53.9536
SLC28A3	5.16444	5.83856e-26	1.55028e-24	10.2216	364.331
C12orf49	1.6883	6.22436e-26	1.65035e-24	1910.02	6154.53
PHF19	-1.37782	6.46304e-26	1.71118e-24	1531.15	589.613
SNX12	0.868039	6.90179e-26	1.82472e-24	526.776	961.305
GGT1	1.70153	7.12846e-26	1.88196e-24	296.668	962.072
TFAP4	-1.03816	7.29277e-26	1.92258e-24	710.418	345.94
CASP8	0.830962	7.63594e-26	2.01018e-24	436.096	775.339
PHF20L1	0.768123	7.77085e-26	2.04278e-24	1047.15	1783.69
MYH14	1.39174	9.03127e-26	2.37074e-24	229.913	599.902
ABHD17C	0.741397	9.22508e-26	2.41818e-24	1281.98	2144.33
FUT3	1.39728	9.86762e-26	2.58294e-24	469.128	1236.89
RASD1	3.21593	9.95645e-26	2.6025e-24	36.1123	336.398
ST3GAL1	1.53922	1.02817e-25	2.68371e-24	3759.66	10927.2
HGSNAT	0.810825	1.07523e-25	2.80258e-24	2138.3	3750.61
CDCA8	-1.86217	1.17429e-25	3.05646e-24	812.576	223.996
MED13L	0.89723	1.17867e-25	3.06355e-24	1601.02	2979
NEDD9	-2.22083	1.20498e-25	3.12753e-24	423.042	90.8248
ZCRB1	-1.1942	1.22636e-25	3.17854e-24	655.356	286.968
MASTL	-1.4112	1.3739e-25	3.55596e-24	770.289	290.418
ABAT	2.29957	1.47409e-25	3.80993e-24	83.4816	406.403
KIF20B	-1.77613	1.55203e-25	4.00576e-24	1664.05	485.802
MCM6	-1.18432	1.58161e-25	4.07641e-24	1578.17	694.895
MARCH3	2.88548	1.604e-25	4.12835e-24	41.4687	304.159
PROSER2	-1.57333	1.69634e-25	4.35992e-24	664.885	223.923
LRP11	-0.80634	1.80836e-25	4.64137e-24	2053.11	1173.21
SH2D3A	-1.27779	1.84732e-25	4.73478e-24	1679.05	692.722
CDC42SE1	0.597387	1.92997e-25	4.93975e-24	1706.16	2578.21
TP53I3	1.07946	1.94136e-25	4.96203e-24	521.739	1100.44
CHPF2	1.11427	1.95212e-25	4.98263e-24	859.558	1858.51
USPL1	-1.40439	2.03104e-25	5.17691e-24	757.736	287.937
AGR2	1.69815	2.11554e-25	5.38484e-24	12474.1	40477.6
CCR1	5.69483	2.14548e-25	5.45354e-24	5.32253	272.465
TP53INP1	1.34138	2.49484e-25	6.33284e-24	346.25	877.979
OSGIN1	1.68232	2.49955e-25	6.3361e-24	103.028	327.552
BSCL2	1.40828	2.51495e-25	6.36638e-24	280.707	746.404
SAPCD2	-1.15827	2.54174e-25	6.42539e-24	1223.08	547.664
PNKD	1.22992	2.64926e-25	6.68802e-24	626.165	1468.75
FGF19	-5.49447	2.70654e-25	6.8233e-24	498.392	10.9535
LOC81691	-2.53245	2.76186e-25	6.95326e-24	131.362	22.7223
LRPAP1	0.778011	2.96413e-25	7.45231e-24	1423.98	2436.13
ZDHHC20	-0.78942	3.03638e-25	7.62359e-24	4740.76	2743.86
GINS1	-1.63883	3.23168e-25	8.10291e-24	520.825	167.591
CLIC2	2.18696	3.26892e-25	8.18516e-24	94.8427	433.861
WHSC1	-1.25711	4.2115e-25	1.0531e-23	9571.01	4004.6
RIPK1	0.854045	4.31107e-25	1.07654e-23	606.883	1094.64
GREB1L	-2.24481	4.32892e-25	1.07954e-23	167.398	35.611
PNPLA2	-0.959636	4.79537e-25	1.19425e-23	2309.73	1187.47
ESPL1	-1.77689	5.77404e-25	1.43604e-23	618.778	180.772
SRD5A3	1.87818	5.83907e-25	1.45026e-23	647.909	2382.1
PAQR3	1.36525	6.12772e-25	1.51991e-23	1197.57	3086.14
KIAA1524	-1.49751	6.23662e-25	1.54484e-23	757.841	268.577
AURKA	-1.59941	6.42301e-25	1.58675e-23	975.342	322.928
LAMA3	-1.03964	6.41614e-25	1.58675e-23	8908.1	4333.31
RHBDD1	-1.04096	6.64133e-25	1.63849e-23	702.497	341.51
TOM1	1.40245	6.8532e-25	1.6885e-23	245.561	647.128
KIAA1432	-0.905115	6.91252e-25	1.70085e-23	1530.59	817.565
MMS22L	-1.39608	7.74965e-25	1.90429e-23	1292.65	492.042
LGMN	1.29605	8.97281e-25	2.20192e-23	3120.67	7662.47
HHATL	4.54462	9.03102e-25	2.21326e-23	7.35215	170.592
MCM8	-1.21977	9.24551e-25	2.26282e-23	318.367	137.21
SHCBP1	-1.48292	9.64913e-25	2.35848e-23	662.485	236.952
HIPK3	0.83316	9.67225e-25	2.361e-23	3635.1	6475.17
COL17A1	-1.81373	1.00621e-24	2.45291e-23	257.492	73.3057
P4HB	1.00297	1.10414e-24	2.6881e-23	15970	32006.5
BPNT1	0.843948	1.13407e-24	2.75732e-23	577.417	1033.49
DTX2	-1.18338	1.21575e-24	2.95203e-23	2795.39	1230.71
NAP1L1	-0.835665	1.21794e-24	2.95348e-23	3513.36	1968.29
P4HA2	0.906666	1.22353e-24	2.96313e-23	1226.31	2298.43
HIST1H2AM	-1.74926	1.26972e-24	3.07095e-23	1003.13	298.338
SKP2	-1.29386	1.37739e-24	3.32701e-23	729.146	298.225
STX6	0.886438	1.38789e-24	3.348e-23	1377.87	2546.9
ATP13A1	1.23564	1.49494e-24	3.60153e-23	671.968	1577.8
MITF	-1.23073	1.63615e-24	3.93657e-23	1008.06	430.448
PIK3R1	1.12227	1.6844e-24	4.04213e-23	473.038	1029.94
RAD51AP1	-1.86835	1.68239e-24	4.04213e-23	501.891	137.651
TNFAIP2	-1.87135	1.79253e-24	4.29603e-23	5028.85	1374.27
SLC34A2	4.31715	2.18016e-24	5.21824e-23	10889.5	217067
MCAM	-1.78142	2.2653e-24	5.41501e-23	204.129	59.4214
EFNA1	1.86003	2.46376e-24	5.8818e-23	263.103	955.488
POLH	-1.18412	2.56983e-24	6.12709e-23	983.676	433.995
NCDN	1.05737	3.08146e-24	7.33745e-23	555.605	1151.67
PTGS2	1.57824	3.2873e-24	7.8175e-23	13959.5	41687.6
KIFC1	-1.73123	3.52875e-24	8.38089e-23	1053.12	317.826
CHI3L1	7.30673	3.64952e-24	8.65658e-23	2.08179	281.315
FXYD3	1.71946	4.18302e-24	9.90931e-23	130.802	433.445
HEATR5A	0.851814	4.21037e-24	9.9613e-23	1193.32	2151.32
IGFBP7	-2.05365	4.25957e-24	1.00648e-22	962.53	232.237
MSH6	-0.741289	4.31836e-24	1.01907e-22	2483.03	1482.96
RHBDD2	1.04007	4.64403e-24	1.09452e-22	518.577	1065.18
MPDU1	1.03977	4.85261e-24	1.14222e-22	573.859	1180.13
APBB1	-1.85369	5.25891e-24	1.23628e-22	257.85	70.7786
CYP51A1	1.58932	5.47213e-24	1.28477e-22	1378.79	4152.4
POLD1	-1.13527	5.726e-24	1.34266e-22	1278.94	581.579
ABCA5	2.40979	6.00152e-24	1.40548e-22	102.157	540.248
ITGB4	-1.52359	6.21631e-24	1.45394e-22	37521.5	13051
TBC1D24	1.22699	6.4139e-24	1.49825e-22	787.349	1841.96
CDCA2	-1.71142	6.48057e-24	1.51192e-22	840.5	257.654
POC1A	-1.36041	6.8625e-24	1.59731e-22	361.599	141.938
TPMT	1.63693	6.86391e-24	1.59731e-22	126.237	392.462
DNAJB1	-0.738644	8.0913e-24	1.88057e-22	3502.14	2100.63
HIST2H2BE	-1.23406	8.50573e-24	1.9744e-22	3358.84	1427.75
ATP6V0A2	0.819923	8.61932e-24	1.99825e-22	413.628	733.343
AIF1L	-1.34043	8.95832e-24	2.07424e-22	357.906	142.285
STMN3	-1.63303	9.21985e-24	2.13212e-22	955.596	307.817
TBC1D8	-1.31319	9.25858e-24	2.13839e-22	1491.75	600.753
FANCG	-1.28531	9.39241e-24	2.16659e-22	668.147	274.689
CCNYL1	1.30527	9.80333e-24	2.25856e-22	573.486	1415.45
SPRED1	-0.851238	9.93861e-24	2.28687e-22	7375.68	4088.94
GUCY1A2	-1.83313	1.17471e-23	2.69963e-22	976.446	273.904
PLEKHA4	2.71304	1.19231e-23	2.73668e-22	61.0359	395.962
ADD3	-1.21517	1.20111e-23	2.75346e-22	1948.23	839.595
SCML2	-3.63784	1.21225e-23	2.77555e-22	97.1559	8.12438
SCN1A	7.64533	1.22949e-23	2.81152e-22	3.20653	633.471
SHC2	2.53591	1.43549e-23	3.27854e-22	86.9662	504.743
EXOSC9	-1.2617	1.44686e-23	3.30041e-22	447.715	186.924
CD44	1.55316	1.49661e-23	3.40968e-22	4428.55	12997.2
GPR108	0.995356	1.50442e-23	3.42325e-22	586.083	1167.57
PPP2R3A	1.06807	1.6794e-23	3.81669e-22	1969.36	4127.49
GK	2.1808	1.76985e-23	4.01731e-22	136.953	622.374
FAM84B	-1.02174	1.77483e-23	4.02369e-22	10683.5	5262.05
FXR1	-0.717345	1.85409e-23	4.19819e-22	3316.94	2018.93
BUB1B	-1.42117	1.89402e-23	4.28336e-22	1803.2	672.869
TACC3	-1.60526	2.00126e-23	4.52036e-22	2808.48	923.304
SLC6A8	1.35469	2.01671e-23	4.54968e-22	148.418	377.591
NAV2	-1.16409	2.12586e-23	4.79007e-22	8363.9	3732.01
IQCE	1.15604	2.72508e-23	6.13275e-22	425.873	945.704
HIST1H3C	-1.90797	2.9241e-23	6.57265e-22	2111.99	562.974
IL6R	1.20808	3.19135e-23	7.16463e-22	697.705	1610.35
NUDT16L1	1.2859	3.26918e-23	7.32154e-22	658.606	1606.08
PFAS	-1.53097	3.26549e-23	7.32154e-22	473.302	164.023
C4orf21	-2.2264	3.48692e-23	7.79972e-22	782.742	167.611
EZH2	-1.24847	3.49341e-23	7.8022e-22	554.395	234.168
HOPX	-1.89587	3.49649e-23	7.8022e-22	3782.72	1016.9
ZNF507	-0.681402	3.7556e-23	8.37026e-22	1597.36	995.489
BAHD1	0.869427	3.79652e-23	8.45125e-22	1306	2386.48
CMAHP	2.49121	3.91667e-23	8.70821e-22	235.8	1322.76
HIST1H2BD	-0.979144	4.04166e-23	8.9753e-22	1575.15	798.942
SIX4	-0.974686	4.21105e-23	9.34023e-22	2997.48	1526.9
HIST2H2AB	-1.62579	4.31302e-23	9.55491e-22	638.931	207.378
CTH	-1.93445	4.48562e-23	9.92539e-22	720.11	188.264
FSTL1	-2.67766	4.49709e-23	9.93884e-22	250.557	39.2609
FAM63A	1.51987	4.54073e-23	1.00233e-21	67.5827	192.702
ZC3H6	-1.19525	4.74384e-23	1.04591e-21	1363.06	596.601
ALG1	1.0588	5.03172e-23	1.10806e-21	604.745	1258.13
CCNB1	-1.71774	5.56354e-23	1.22371e-21	3052.15	928.417
DNTTIP1	1.5785	5.82089e-23	1.27879e-21	384.331	1147.77
SETD8	-0.779294	5.91149e-23	1.29715e-21	951.108	555.843
DCP2	-1.30264	5.9455e-23	1.30307e-21	2937.02	1192.27
HS3ST5	4.9766	6.28208e-23	1.3752e-21	14.6304	464.133
SERPINA1	1.66753	6.71858e-23	1.46901e-21	6261.3	19890.5
LY6K	-3.22721	6.92865e-23	1.51315e-21	126.058	13.5308
SPOPL	-0.79123	7.0917e-23	1.54693e-21	1368.68	791.686
THAP9-AS1	-1.2713	7.50059e-23	1.63419e-21	751.184	309.797
WDR34	-0.902769	8.37382e-23	1.82229e-21	973.245	521.71
PRSS8	1.01772	8.41501e-23	1.8291e-21	2530.32	5121.48
SYN3	8.02046	9.69136e-23	2.10405e-21	1.35545	360.103
FEZF1-AS1	3.64022	1.00919e-22	2.18844e-21	25.1583	310.244
RNF41	-0.966403	1.0965e-22	2.37497e-21	2577.22	1321.01
TNFRSF21	1.16461	1.10373e-22	2.38784e-21	2775.85	6223.65
SIGIRR	1.87323	1.10816e-22	2.39462e-21	108.217	395.698
ST8SIA4	1.41288	1.12527e-22	2.42875e-21	536.328	1428.19
C5	1.0766	1.12764e-22	2.43102e-21	257.974	541.804
LYPD1	1.96116	1.22799e-22	2.64426e-21	37.4047	149.887
IFNGR2	-1.11321	1.27759e-22	2.74787e-21	3528.98	1631.88
LEPRE1	0.86723	1.36491e-22	2.93225e-21	430.646	785.145
SLC38A10	1.01482	1.37834e-22	2.95767e-21	3001.78	6062.34
LYPD6	-3.88243	1.4011e-22	2.99952e-21	115.702	7.87113
TUBB4B	-0.911821	1.39948e-22	2.99952e-21	7522.16	3998.33
ATP6V1C2	5.25729	1.50622e-22	3.22083e-21	3.90949	146.605
OXR1	-0.812111	1.53731e-22	3.28351e-21	1364.27	777.038
DAGLB	-1.15078	1.84643e-22	3.93919e-21	1204.69	542.647
ACBD7	-3.18128	1.85929e-22	3.96204e-21	127.316	13.7504
HECW2	3.09828	1.87707e-22	3.99532e-21	14.2158	121.919
IFITM10	1.49685	1.91437e-22	4.07002e-21	224.855	633.819
CDC14B	0.798168	2.03476e-22	4.32099e-21	758.181	1316.05
LARS	-0.798382	2.10075e-22	4.456e-21	2206.38	1268.63
QKI	-0.86682	2.38976e-22	5.06323e-21	5999.59	3290.12
PGPEP1	0.948205	2.44871e-22	5.18216e-21	620.089	1195.14
BRCA1	-1.42606	2.69929e-22	5.70593e-21	707.299	262.991
RRM1	-1.33382	3.09223e-22	6.52906e-21	2279.22	904.862
POR	0.984514	3.1182e-22	6.57636e-21	387.229	764.522
PELI1	1.3393	3.37058e-22	7.10053e-21	550.554	1391.37
SLPI	1.34446	3.55743e-22	7.48562e-21	211.456	540.767
LTN1	-0.683673	3.63028e-22	7.6302e-21	2386.63	1488.67
CCDC50	-1.08213	3.677e-22	7.7196e-21	993.006	470.266
ATG4A	1.62872	3.68658e-22	7.73092e-21	287.363	889.577
NAGK	1.43168	3.78589e-22	7.93017e-21	130.016	351.006
FHL2	-1.24626	3.80068e-22	7.95213e-21	1576.51	665.055
RHOBTB3	-0.879845	3.86852e-22	8.0849e-21	2831.69	1538.83
FOXO4	1.74272	4.16921e-22	8.70346e-21	60.5839	203.753
FAM72C	-2.77113	4.38265e-22	9.1387e-21	383.116	56.577
NARG2	-0.955062	4.53656e-22	9.44894e-21	1100.6	567.828
PARVA	-0.933519	4.61711e-22	9.60587e-21	2997.92	1570.44
BLM	-1.51799	4.63461e-22	9.63143e-21	451.68	158.008
NEGR1	-5.19313	4.87604e-22	1.01218e-20	108.792	2.83259
TMEM63C	2.66437	4.9526e-22	1.02691e-20	72.8419	460.501
ZNF850	-1.90267	5.09502e-22	1.05526e-20	601.415	161.284
STARD8	-2.91445	5.13276e-22	1.06188e-20	148.608	19.4982
LOC100996760	-4.60609	5.38452e-22	1.11272e-20	99.673	3.85965
MON1A	1.77938	5.83095e-22	1.20363e-20	52.047	177.043
FASN	1.30039	5.95318e-22	1.22749e-20	13438.4	33095.3
CNPY2	1.23121	6.2492e-22	1.28708e-20	347.981	815.984
ABCA12	2.0426	6.62862e-22	1.36371e-20	96.2467	395.265
TSPAN12	2.18013	6.85964e-22	1.40966e-20	90.2476	408.566
RNF19A	0.972018	6.98116e-22	1.43304e-20	1101.26	2159.23
POLR2F	1.53051	6.98926e-22	1.43311e-20	203.861	583.579
POLE2	-1.75748	7.68573e-22	1.57417e-20	422.985	125.853
ATXN1	0.972972	8.01142e-22	1.63905e-20	1967.72	3861.18
MTHFD1	-0.737935	8.2038e-22	1.67628e-20	3877.94	2325.14
SFTPA1	10.0428	8.21153e-22	1.67628e-20	112.675	118833
OAT	-0.806203	8.39683e-22	1.71221e-20	7365.04	4211.21
PGM5	-3.26439	8.65093e-22	1.76208e-20	477.086	49.9059
BCL2L1	-0.880366	9.73257e-22	1.98021e-20	6490.95	3527.51
SLC25A40	-1.126	9.81668e-22	1.99512e-20	455.561	209.868
AGL	0.862632	1.0133e-21	2.05715e-20	918.12	1666.76
CYB561	1.04647	1.04926e-21	2.1278e-20	1250.3	2584.29
SGOL2	-1.78985	1.09714e-21	2.22247e-20	878.542	254.428
LMBRD1	1.09179	1.11898e-21	2.26174e-20	252.411	541.679
XRRA1	1.12893	1.11843e-21	2.26174e-20	315.414	687.284
PITPNM1	0.698441	1.13222e-21	2.28598e-20	897.539	1454.75
SEC24D	0.887488	1.21132e-21	2.44304e-20	4796.17	8873.47
LBH	2.35338	1.29281e-21	2.60453e-20	147.599	756.322
FAM98A	0.997952	1.3759e-21	2.76891e-20	589.815	1179.3
CERS2	0.756391	1.40066e-21	2.81566e-20	4502.75	7607.1
MYO18A	-1.21522	1.46131e-21	2.93438e-20	5428.83	2337.66
TMC7	-1.55084	1.58566e-21	3.18063e-20	1077.86	368.135
TKT	-0.964263	1.72188e-21	3.45011e-20	16220.3	8312
IRX5	1.64668	1.74939e-21	3.50143e-20	319.08	999.706
SLC45A4	0.888539	1.75473e-21	3.50831e-20	1167.55	2156.55
SURF4	0.958061	1.77579e-21	3.54658e-20	4619.18	8974.73
KIF1B	0.599082	1.83789e-21	3.66665e-20	1737.59	2630.26
RABAC1	1.17592	1.85646e-21	3.69969e-20	825.219	1865.5
RAD54B	-1.97991	1.93325e-21	3.84856e-20	535.023	136.034
RTKN2	-2.26136	1.9424e-21	3.86262e-20	279.213	58.7271
PPP4R1L	3.416	1.99568e-21	3.9643e-20	14.5203	151.031
NIM1K	3.70812	2.03186e-21	4.03183e-20	13.3505	171.181
DNMBP	-0.868038	2.05483e-21	4.07302e-20	1674.02	917.853
USP38	0.971653	2.16914e-21	4.29499e-20	1340.61	2627.92
MKI67	-1.63225	2.25697e-21	4.4641e-20	10968.2	3538.27
SLC45A3	-0.974389	2.34241e-21	4.62813e-20	938.878	478.329
NAF1	-0.955434	2.35345e-21	4.64498e-20	378.65	195.391
NR2C1	-1.36568	2.6148e-21	5.15529e-20	535.743	207.998
EDN2	4.75901	2.62791e-21	5.17561e-20	21.0344	563.816
LOC100288637	-2.66493	2.66391e-21	5.24091e-20	765.932	121.038
DYNC1LI1	0.814263	2.77989e-21	5.46328e-20	478.382	841.806
PKMYT1	-1.46587	2.93272e-21	5.75749e-20	1231.79	446.435
FAM64A	-1.89549	3.15555e-21	6.18836e-20	279.791	75.2352
SRGAP2	-0.950817	3.3373e-21	6.53785e-20	2638.86	1364.66
ALG3	0.965619	3.48924e-21	6.82826e-20	412.903	804.347
IRGQ	1.0273	3.74355e-21	7.31816e-20	885.599	1801.45
JTB	1.29244	3.86908e-21	7.55555e-20	1570.35	3845.8
SMARCA1	0.852884	3.90715e-21	7.62184e-20	771.94	1394.33
AHNAK	-1.11685	3.99544e-21	7.78584e-20	50399.6	23239.3
HADHB	0.71359	4.06593e-21	7.91485e-20	1123.26	1842.37
APEX2	-1.1237	4.10898e-21	7.99021e-20	895.971	411.207
TMEM194A	-1.1163	4.31867e-21	8.38914e-20	1823.72	841.812
TNFSF15	1.55219	4.3535e-21	8.44789e-20	390.931	1148.85
NET1	-0.977779	4.44607e-21	8.61846e-20	4969.9	2523.86
PAQR8	-1.97614	4.65094e-21	9.00613e-20	397.134	101.083
HIBADH	-0.81172	4.73713e-21	9.16341e-20	2539.37	1447.16
HLTF	-1.08979	4.8179e-21	9.3099e-20	2020.95	950.421
MDFIC	0.733343	5.29422e-21	1.02196e-19	1517.52	2523.83
S100A14	1.09958	5.44742e-21	1.05044e-19	1643.34	3523.18
HIST1H2AK	-1.536	5.45988e-21	1.05174e-19	341.577	118.374
PTPN22	3.19723	5.49012e-21	1.05646e-19	27.2963	252.112
GON4L	0.886003	5.60295e-21	1.07705e-19	1742.24	3218.67
RAD54L	-1.92319	6.42567e-21	1.23392e-19	414.578	109.57
SRGAP2D	-1.2297	6.70885e-21	1.28696e-19	582.542	250.127
PNPLA8	1.08651	7.13504e-21	1.36729e-19	397.135	846.226
RHOF	-0.982944	7.86463e-21	1.50554e-19	2632.91	1333.13
HARS	0.651576	7.87996e-21	1.50691e-19	743.413	1165.64
DDX47	-0.795386	8.37408e-21	1.59974e-19	1762.26	1016.77
FTH1	1.76002	8.55214e-21	1.63038e-19	14718.8	49853.4
HIST2H2BF	-1.46253	8.54649e-21	1.63038e-19	3538.55	1284.54
SLC40A1	2.03386	9.16777e-21	1.74595e-19	321.607	1316.47
TSPAN3	1.53884	9.27638e-21	1.76481e-19	3609.76	10489.4
HAL	3.97025	9.29968e-21	1.76742e-19	8.55244	128.343
CTSL	1.42595	9.43448e-21	1.79119e-19	396.199	1064.55
AFF1	0.741424	9.45819e-21	1.79385e-19	3688.18	6163.19
CNPPD1	0.847324	9.61737e-21	1.82217e-19	477.416	857.498
MPZL2	1.2328	9.89658e-21	1.87314e-19	920.829	2164.99
KPNA2	-1.26268	1.00746e-20	1.90489e-19	6067.78	2529.5
MAPRE2	1.2993	1.03909e-20	1.96268e-19	250.319	615.287
FAM72B	-2.46978	1.06009e-20	2.00029e-19	349.686	63.1618
FMO5	1.88072	1.06673e-20	2.01077e-19	185.009	678.81
BDNF	-1.63149	1.07177e-20	2.01821e-19	367.977	119.318
DTX3L	1.19331	1.0925e-20	2.05516e-19	3426.61	7835.29
FGF9	1.14378	1.15396e-20	2.16855e-19	597.145	1317.41
CLCN7	1.09545	1.20448e-20	2.26119e-19	1410.12	3008.98
FAM72A	-2.2545	1.225e-20	2.29738e-19	391.15	82.4776
TMEM154	1.59236	1.26194e-20	2.36424e-19	169.091	510.072
UNC13D	-0.945084	1.29172e-20	2.41759e-19	2471.32	1284.1
ZNHIT6	-0.828637	1.32869e-20	2.48426e-19	1047.65	591.227
SLC9A1	1.16513	1.41773e-20	2.64805e-19	530.075	1187.8
TECPR2	1.02147	1.45545e-20	2.71575e-19	285.809	576.701
DMKN	1.22822	1.46777e-20	2.73599e-19	307.993	720.749
ATP10A	-1.77882	1.65618e-20	3.08407e-19	4475.67	1304.42
CTDSPL2	-0.857316	1.71084e-20	3.18264e-19	1168.65	643.736
FOXM1	-1.20871	1.73651e-20	3.22715e-19	3012.3	1303.48
NDC80	-1.8653	1.79479e-20	3.3321e-19	524.192	143.913
DEK	-1.00179	1.81232e-20	3.36126e-19	3698.76	1847.16
TOPBP1	-0.851254	1.94093e-20	3.59618e-19	2408.34	1335.61
RIMS1	2.49056	1.94615e-20	3.60224e-19	55.2556	308.686
PI4KA	0.779301	1.95508e-20	3.61513e-19	1392.29	2385.14
CTAGE5	0.948865	1.98785e-20	3.67205e-19	1400.07	2702.23
GPX3	1.74511	2.21037e-20	4.07901e-19	342.082	1147.22
SNPH	2.03424	2.36489e-20	4.35981e-19	29.6013	120.949
GPR160	2.17606	2.41265e-20	4.44342e-19	40.259	178.896
CFB	2.74052	2.41991e-20	4.45235e-19	1699.88	11359.6
PTP4A3	1.75849	2.43147e-20	4.46917e-19	375.169	1269.08
HIST1H2AL	-1.46421	2.49658e-20	4.58428e-19	485.507	175.422
TAF4B	-1.75385	2.53432e-20	4.64894e-19	198.578	58.6551
HS2ST1	0.933035	2.61917e-20	4.79982e-19	886.764	1694.36
FERMT1	-1.1221	2.71198e-20	4.96497e-19	1109.62	510.666
TRIP13	-1.67507	2.72499e-20	4.98385e-19	567.218	177.987
MTR	-0.453789	2.79296e-20	5.1031e-19	3505.9	2560.55
ABHD14A	1.53688	2.94444e-20	5.37455e-19	174.332	503.721
SPIN4	-1.26011	3.43219e-20	6.25866e-19	614.634	256.789
CDC20	-1.66926	3.45022e-20	6.28533e-19	1756.33	552.593
SLC36A1	1.53298	3.51306e-20	6.39349e-19	255.991	736.741
AFAP1-AS1	0.716477	3.79422e-20	6.89837e-19	12862	21132.5
SPC25	-1.71948	3.87775e-20	7.0433e-19	225.496	68.8117
ASF1B	-1.52639	4.32903e-20	7.85525e-19	587.161	204.63
CLDN7	1.02541	4.37562e-20	7.932e-19	2135.15	4347.72
NABP1	-1.4351	4.46743e-20	8.09048e-19	2991.67	1107.52
RAB7B	4.26114	4.47734e-20	8.10048e-19	9.8862	184.819
CDC42BPA	0.71608	4.56612e-20	8.253e-19	8291.68	13618.4
CENPW	-2.16058	4.65004e-20	8.39645e-19	152.425	33.7147
CENPU	-1.57057	4.72415e-20	8.52195e-19	992.372	334.169
TMEM200B	-1.61651	4.82724e-20	8.69941e-19	277.246	90.7691
C8orf4	3.05258	4.83402e-20	8.70312e-19	56.6093	470.894
DMXL1	0.885334	5.11961e-20	9.20831e-19	758.251	1398.45
PSD4	1.13332	5.649e-20	1.01506e-18	800.58	1755.73
SKA1	-1.65376	5.80548e-20	1.04216e-18	325.402	103.676
CCDC88A	-1.04143	5.91795e-20	1.06132e-18	1207.97	586.95
PDCD6	0.703479	5.96834e-20	1.06932e-18	569.703	926.37
SEC16A	0.895259	5.98506e-20	1.07127e-18	4527.32	8417.47
CCL20	3.40023	6.05949e-20	1.08354e-18	39.3673	416.667
EXPH5	-0.97146	6.37543e-20	1.13894e-18	4603.84	2347.82
VPS11	0.800164	6.39005e-20	1.14044e-18	439.379	762.52
UBB	0.593841	6.68673e-20	1.19224e-18	5495.46	8297.06
ZNRF2	-0.825887	6.89737e-20	1.22861e-18	838.53	472.315
TROAP	-1.9796	7.19614e-20	1.28059e-18	348.798	88.9717
WTIP	-1.87951	7.4454e-20	1.32368e-18	164.209	44.6541
ZAK	-1.17766	7.62391e-20	1.35411e-18	1782.74	789.08
RFWD3	-0.899268	7.80401e-20	1.38476e-18	1122.97	601.889
C3	2.89255	7.94835e-20	1.40902e-18	107.396	794.794
PRDX4	1.29893	8.15429e-20	1.44414e-18	624.143	1535.8
ZEB1	-1.46447	9.08457e-20	1.60735e-18	286.868	103.947
CEACAM6	1.5233	9.11175e-20	1.61062e-18	11265	32383.8
ATP1A1	0.815533	9.69835e-20	1.71266e-18	8171.57	14381.9
FLII	-0.731456	9.76267e-20	1.72237e-18	8148.22	4907.8
CENPJ	-1.25419	9.98222e-20	1.75943e-18	916.746	384.596
SRGAP2B	-1.04391	1.03936e-19	1.83019e-18	1280.15	621.826
NFYB	-1.01621	1.09514e-19	1.92657e-18	518.62	256.678
SLC33A1	0.944411	1.129e-19	1.98425e-18	593.181	1140.09
TYMP	1.82715	1.21897e-19	2.14033e-18	293.275	1039.7
HP1BP3	-0.853175	1.22926e-19	2.15634e-18	4163.41	2305.53
DHFR	-1.39616	1.25653e-19	2.20209e-18	1676.97	637.463
HK2	1.00442	1.49479e-19	2.61715e-18	4261.81	8548.62
HID1	0.951485	1.51058e-19	2.64229e-18	1322.65	2556.87
KDM4A	0.712102	1.52419e-19	2.66358e-18	631.88	1034.42
FKTN	-1.04718	1.55676e-19	2.71793e-18	781.647	379.616
ATP8A1	1.4726	1.60578e-19	2.80086e-18	929.02	2575.63
TMEM123	-0.898143	1.61658e-19	2.81703e-18	6203.18	3329.21
CEP120	-1.05614	1.65901e-19	2.88824e-18	782.816	377.603
LMNA	-0.654022	1.75047e-19	3.04459e-18	19051.9	12107.7
C14orf1	1.22865	1.79478e-19	3.11873e-18	320.509	754.189
MYADM	-1.02233	1.80269e-19	3.12952e-18	5312.04	2615.54
C9orf91	1.05977	1.8102e-19	3.1396e-18	331.257	689.521
ST7	0.700312	1.92205e-19	3.33048e-18	536.331	871.304
RNASE4	1.24767	1.92776e-19	3.33723e-18	775.613	1842.69
TTLL7	1.89707	2.01942e-19	3.49264e-18	51.9315	190.052
ASAH1	0.658736	2.02468e-19	3.49845e-18	3988.72	6297.57
UHRF2	-0.915557	2.05434e-19	3.54638e-18	1037.04	551.736
RBFOX2	-0.515132	2.08893e-19	3.60271e-18	4482.47	3139.42
ZBED2	-2.99747	2.14846e-19	3.70193e-18	176.579	22.302
CPE	1.10494	2.17219e-19	3.73933e-18	1061.05	2282.74
PDP1	-1.18379	2.23017e-19	3.83555e-18	4120.98	1813.32
HIST1H2AH	-1.63488	2.28286e-19	3.92253e-18	1246.44	401.585
SEZ6L2	0.964389	2.3269e-19	3.99448e-18	1845.94	3601.3
LRRC8A	-0.871094	2.33446e-19	4.00373e-18	7355.43	4022.7
CHAF1B	-1.20061	2.35048e-19	4.02746e-18	396.785	171.893
SLC1A7	3.50902	2.36699e-19	4.05199e-18	29.951	337.635
SDR16C5	1.32538	2.40786e-19	4.11814e-18	1811.91	4541.61
LIG4	1.09275	2.43615e-19	4.16266e-18	315.506	672.053
ALG2	0.705291	2.47819e-19	4.23057e-18	669.606	1090.39
HIST1H1C	-1.42249	2.48723e-19	4.24208e-18	7229.29	2696.18
TJP2	-0.594274	2.57128e-19	4.38139e-18	1872.07	1239.46
APLP2	-1.1024	2.61896e-19	4.45851e-18	18477.5	8606.09
CLPTM1	0.903291	2.8576e-19	4.86028e-18	1332.49	2491.37
ABCA13	1.92345	2.88407e-19	4.90079e-18	304.361	1150.2
TUBB2B	2.41031	3.19905e-19	5.43102e-18	39.7548	212.886
BCL2L15	2.69691	3.29565e-19	5.58988e-18	74.797	480.903
ANKRD22	2.81363	3.56122e-19	6.03479e-18	22.3627	153.236
FGG	11.011	3.71038e-19	6.28177e-18	0	400.631
RHOV	2.2255	3.96096e-19	6.69987e-18	33.399	153.778
GAK	0.63244	3.97138e-19	6.71135e-18	1816.65	2812.64
PLLP	-2.3161	4.1592e-19	7.02232e-18	696.754	139.688
CHST14	-0.955899	4.26257e-19	7.19025e-18	368.288	190.13
CLIP2	-1.04243	4.77622e-19	8.04934e-18	980.169	475.601
ZBTB44	-0.651049	5.66484e-19	9.53823e-18	1414.49	901.687
RBPMS	-1.53946	5.84398e-19	9.83088e-18	1771.29	608.899
CEP192	-1.05895	6.10941e-19	1.0268e-17	771.499	370.015
HCP5	1.86179	6.25879e-19	1.05095e-17	85.2103	307.751
TPCN1	-0.91544	6.32183e-19	1.06057e-17	4538.67	2406.06
PPAPDC2	1.5503	6.4103e-19	1.07444e-17	198.973	582.675
SFTA3	1.33258	7.31346e-19	1.22471e-17	1339.21	3370.38
SERPIND1	2.88867	7.36501e-19	1.23222e-17	28.7846	208.078
NLRC5	1.89975	7.67488e-19	1.2829e-17	128.685	476.558
CNP	0.683326	7.89353e-19	1.31825e-17	1036.6	1665.55
PVR	-0.56441	8.20807e-19	1.36954e-17	2739.08	1853.44
MAP4K5	-0.775915	9.4785e-19	1.58009e-17	5114.61	2987.89
AP5B1	1.32952	9.67285e-19	1.61104e-17	494.986	1240.56
MOB1B	-0.634116	9.72627e-19	1.61847e-17	4379.58	2823.4
DCK	-1.19855	9.88339e-19	1.64314e-17	979.044	427.326
HSD17B7	1.29602	1.00728e-18	1.67312e-17	249.907	613.177
GLRX	1.07607	1.03788e-18	1.72239e-17	1232.62	2600.81
SEMA7A	-1.44032	1.05704e-18	1.75261e-17	1574.29	580.805
EDEM3	0.999316	1.07301e-18	1.7775e-17	3834.97	7667.07
ABHD4	1.02685	1.10158e-18	1.82319e-17	452.611	922.352
TANC2	1.15475	1.16489e-18	1.92624e-17	4755.68	10585.7
C18orf25	-0.667991	1.16701e-18	1.92802e-17	1202.5	759.774
NCAPG	-1.43271	1.19315e-18	1.96945e-17	1442.87	535.083
DHRS3	-4.44907	1.22518e-18	2.02051e-17	1243.42	56.9249
INSIG1	1.21889	1.23449e-18	2.03404e-17	1195.99	2785.39
ARHGEF40	-1.35092	1.28419e-18	2.11404e-17	548.763	214.981
ZBED1	1.43915	1.29997e-18	2.13811e-17	132.723	361.204
ZNF488	-3.74431	1.3051e-18	2.14463e-17	85.9709	6.60321
KIAA0319L	0.728103	1.51257e-18	2.48336e-17	1047.39	1734.74
HPGD	-0.981675	1.6883e-18	2.76941e-17	3065.01	1552.69
KDELR3	1.09456	1.72871e-18	2.83067e-17	576.518	1232.81
POLE	-1.21161	1.72721e-18	2.83067e-17	1550.72	669.715
LRP12	1.07446	1.766e-18	2.8866e-17	1267.13	2668.58
MEPE	7.93793	1.76498e-18	2.8866e-17	1.30497	336.923
PLAC1	2.94357	1.79593e-18	2.93292e-17	17.6008	136.08
ERBB2	0.99427	1.90793e-18	3.11307e-17	1747.87	3479.57
ERCC6L	-1.90315	2.00256e-18	3.26459e-17	322.132	86.2468
PRDX2	0.681537	2.07546e-18	3.38045e-17	1136.32	1822.81
PGAP1	1.5061	2.1061e-18	3.42733e-17	517.199	1468.19
NCAPH	-1.56547	2.21544e-18	3.59893e-17	1383.51	468.052
TNFSF13B	2.63542	2.21518e-18	3.59893e-17	59.76	372.008
CENPK	-1.71318	2.30055e-18	3.7339e-17	434.428	132.458
PXN	-0.889736	2.30581e-18	3.73914e-17	6190.7	3342.28
ZNF322	0.973998	2.41933e-18	3.91979e-17	441.181	869.136
DCAKD	-1.40495	2.49017e-18	4.03103e-17	263.258	99.9007
SH3BP5	1.63386	2.51089e-18	4.06059e-17	56.9322	177.256
SLC41A2	1.12093	2.51284e-18	4.06059e-17	686.411	1491.72
NUP155	-0.718956	2.51654e-18	4.06301e-17	1631.51	992.416
PCNXL4	-0.65068	2.53211e-18	4.08457e-17	2837.83	1809.19
ERP29	0.900237	2.5827e-18	4.16255e-17	977.266	1825
HELLS	-1.71141	2.62045e-18	4.21971e-17	811.778	248.021
TSPAN17	1.11342	2.63838e-18	4.24488e-17	1019.13	2204.79
COBLL1	1.21142	2.67026e-18	4.29242e-17	467.637	1081.32
NAA60	0.671385	2.71889e-18	4.36679e-17	914.472	1454.24
AFAP1	-1.1949	2.74409e-18	4.40342e-17	463.285	203.123
E2F1	-1.14971	2.86513e-18	4.59366e-17	940.595	423.406
OSBPL6	1.79919	2.89543e-18	4.63822e-17	40.8972	142.727
FADS2	0.971954	3.35629e-18	5.37181e-17	2024.49	3972.65
FDPS	0.950067	3.37174e-18	5.39186e-17	2314.23	4474.34
CCDC14	-1.37479	3.44288e-18	5.50086e-17	2997.21	1155.85
MAD2L1	-1.91006	3.4579e-18	5.52007e-17	1114.73	296.756
TMEM8A	1.00056	3.65954e-18	5.83691e-17	1644.58	3289.73
ST3GAL4	-0.967462	3.76583e-18	6.00127e-17	716.391	367.161
USP32	0.537449	3.82282e-18	6.08683e-17	1930.85	2803.97
CTSS	1.49558	3.88994e-18	6.18835e-17	613.415	1731.49
ACLY	0.609603	4.04705e-18	6.43275e-17	4238.56	6466.77
IP6K1	0.749684	4.10944e-18	6.5263e-17	651.675	1093.23
IQCJ-SCHIP1	-1.97231	4.15217e-18	6.58849e-17	217.159	54.7016
KRT18	-0.732743	4.23044e-18	6.70692e-17	5652.85	3401.23
NUDT12	-0.866518	4.32925e-18	6.85768e-17	494.929	271.151
GPCPD1	1.40308	4.5292e-18	7.16826e-17	2375.22	6281.28
ZSWIM8	1.17182	4.61629e-18	7.29984e-17	541.681	1218.68
LRRC8D	-0.878479	4.65605e-18	7.35639e-17	390.039	213.045
FBXL2	-1.52299	4.72374e-18	7.45696e-17	202.251	70.6129
TNS3	-1.48158	4.73728e-18	7.47195e-17	10862.4	3889.85
ALDH18A1	0.600613	4.8052e-18	7.5726e-17	1340.45	2032.45
GPR64	1.64323	4.88914e-18	7.69832e-17	97.7505	307.072
CCDC90B	-0.772237	4.91812e-18	7.73075e-17	802.772	470.314
LPCAT4	-0.994896	4.91781e-18	7.73075e-17	1272.39	638.818
TNS1	3.03487	4.96599e-18	7.79935e-17	17.7001	146.143
CHAF1A	-1.01135	5.12556e-18	8.04312e-17	621.218	308.009
VSIG1	1.01762	5.67006e-18	8.88999e-17	3697.32	7485.92
SMARCD3	2.04213	5.84451e-18	9.15573e-17	46.3549	188.698
SCG5	3.04683	6.20527e-18	9.70474e-17	16.0868	133.695
UNG	-1.17218	6.20548e-18	9.70474e-17	723.334	320.704
UHRF1	-1.24938	6.54026e-18	1.02196e-16	1795.52	754.991
RYR2	2.30807	6.71399e-18	1.04822e-16	15.0143	72.1548
SYNGR2	0.662031	6.77476e-18	1.05682e-16	3864.95	6114.91
CD302	1.74556	6.78961e-18	1.05824e-16	1271.27	4262.46
ACER2	-1.69785	7.00808e-18	1.09127e-16	689.274	212.488
TFAP2A	1.30009	7.01333e-18	1.09127e-16	176.209	432.885
ATP8B2	0.835711	7.27465e-18	1.13097e-16	1102.56	1967.27
TBC1D9B	0.583559	7.30426e-18	1.13462e-16	2317.11	3469.23
SPRR2D	3.95023	7.65517e-18	1.18813e-16	7.8244	122.7
EME1	-2.00682	7.91772e-18	1.22785e-16	165.785	41.9679
ERMAP	1.05049	7.99078e-18	1.23813e-16	211.154	437.589
PTPRF	-0.560847	8.00733e-18	1.23966e-16	5215.19	3536.41
SYNDIG1	-3.3604	8.09707e-18	1.2525e-16	352.846	34.3606
RMI2	-1.46113	8.30323e-18	1.28331e-16	344.989	125.153
ANKRA2	-1.16791	8.80367e-18	1.35952e-16	482.143	214.606
LIFR	1.1172	9.06705e-18	1.39903e-16	2304.85	4998.6
PDGFC	-1.27588	9.2134e-18	1.42042e-16	1795.27	741.684
SPINK1	4.14004	9.7532e-18	1.50238e-16	17.3071	305.456
DCTN1	0.903677	9.81092e-18	1.51001e-16	2154.9	4030.79
RARRES3	-1.77237	1.06347e-17	1.63544e-16	563.281	164.946
SASS6	-1.46994	1.06736e-17	1.64006e-16	476.631	172.179
MXD4	1.45169	1.08995e-17	1.67337e-16	587.057	1603.51
FAM111A	-1.10046	1.0989e-17	1.68571e-16	1645.05	767.006
CEP57	-0.896361	1.10912e-17	1.69998e-16	1245.97	670.011
TMEM68	-1.05386	1.18059e-17	1.80801e-16	699.669	338.275
CENPQ	-1.6183	1.27312e-17	1.9481e-16	251.405	82.2699
CLINT1	0.890702	1.28091e-17	1.9584e-16	1797.74	3334.47
RAP2B	-0.806082	1.33394e-17	2.0378e-16	2370.46	1354.81
PARP2	-1.10426	1.39893e-17	2.1353e-16	510.94	237.838
DHRS7	1.47096	1.43494e-17	2.18847e-16	1430.58	3967.56
DOCK9	-0.521799	1.4666e-17	2.2349e-16	4086.16	2845.33
FRMD3	-2.70463	1.50638e-17	2.29363e-16	101.469	15.5504
PRIMPOL	-1.39712	1.51418e-17	2.3036e-16	251.338	95.8924
CDC42EP3	-1.26496	1.54829e-17	2.35356e-16	26057	10842.4
TRIM24	1.0303	1.5617e-17	2.37143e-16	507.629	1038.19
XRCC2	-1.79536	1.56262e-17	2.37143e-16	332.958	95.6979
SOCS1	2.80018	1.56873e-17	2.37875e-16	32.3106	221.979
SACS	-0.94653	1.61794e-17	2.45135e-16	2023.19	1050.18
NUP37	-1.3168	1.63928e-17	2.48165e-16	295.321	118.984
LPPR2	1.00112	1.64414e-17	2.48696e-16	353.846	704.639
SLC35C1	1.10003	1.66402e-17	2.51498e-16	725.246	1553.66
NQO1	1.36614	1.77853e-17	2.68584e-16	4523.53	11659.3
CCDC126	1.25672	1.85803e-17	2.80361e-16	139.506	333.842
DHPS	-1.02315	2.08342e-17	3.14113e-16	664.098	326.16
HIST1H2AB	-1.69581	2.13022e-17	3.20907e-16	463.266	143.414
POLQ	-1.56205	2.20123e-17	3.31334e-16	1068.24	362.026
SLC25A37	-1.24014	2.33267e-17	3.50833e-16	8080.7	3420.53
E2F8	-1.38879	2.3351e-17	3.50912e-16	467.738	178.705
FGFR1	-1.37731	2.34543e-17	3.52177e-16	677.258	260.986
ACADVL	0.585865	2.35477e-17	3.53292e-16	3529.89	5297.17
DRAM1	1.68902	2.3626e-17	3.54179e-16	1105.36	3563.18
TECPR1	1.09918	2.39545e-17	3.58813e-16	185.685	395.397
ENTPD5	1.14224	2.4236e-17	3.62441e-16	173.977	385.2
SLC35A2	1.01302	2.42171e-17	3.62441e-16	442.051	893.029
LGI3	6.67877	2.6159e-17	3.90881e-16	2.29623	220.645
MEGF9	1.17904	2.64198e-17	3.94459e-16	4180.87	9466.67
HIST1H2BC	-1.08908	2.72634e-17	4.06724e-16	2033.35	956.349
ATP6V1G1	0.950336	2.79068e-17	4.15987e-16	559.835	1085.3
MAN1B1	0.664778	2.89366e-17	4.3099e-16	631.03	998.669
RAI14	-1.07258	2.9946e-17	4.45665e-16	6337.16	3013.58
SCAMP1	-0.738206	3.05926e-17	4.54921e-16	1333.98	801.687
LOC102724250	1.16409	3.0857e-17	4.58482e-16	332.608	743.214
ADAMTS16	-3.84687	3.0951e-17	4.59509e-16	113.508	7.89794
TMEM62	1.06069	3.16897e-17	4.70097e-16	300.697	625.643
DLL4	2.87389	3.22501e-17	4.78027e-16	27.4007	200.19
METRNL	1.2321	3.23075e-17	4.78494e-16	196.286	459.577
FNDC3B	-0.833301	3.29472e-17	4.87577e-16	9743.65	5469.21
CMTM7	-1.25937	3.35533e-17	4.96148e-16	328.506	136.985
WDFY4	7.12061	3.40504e-17	5.03095e-16	1.40593	193.638
RCCD1	-1.31159	3.49054e-17	5.15315e-16	397.806	160.684
SMPDL3B	1.21053	3.54037e-17	5.22254e-16	293.404	676.827
PAICS	-0.798185	3.67803e-17	5.42128e-16	5359.94	3083.04
LOXL1-AS1	-2.13858	3.75984e-17	5.53744e-16	149.546	34.3675
SEPT10	-0.793961	3.78404e-17	5.56863e-16	1774.79	1023.98
BDH2	0.986588	3.79371e-17	5.57842e-16	201.042	397.46
NOM1	-0.778365	4.13681e-17	6.07808e-16	646.939	377.301
IDH1	1.08976	4.18608e-17	6.14558e-16	2192.36	4665.9
HIST1H2BO	-1.76776	4.20205e-17	6.16412e-16	1491.88	438.366
ALDH1A3	-1.82763	4.22461e-17	6.1923e-16	534.434	150.373
EPHB2	1.7943	4.28622e-17	6.27761e-16	219.48	760.999
PTGER4	-2.1994	4.31753e-17	6.31845e-16	252.099	54.9597
RNF144A	0.912756	4.39714e-17	6.42986e-16	464.773	876.264
CRIM1	-1.18803	4.46781e-17	6.52803e-16	4447.13	1952.09
TMEM51	-1.11562	4.5913e-17	6.70316e-16	395.548	182.603
SKA3	-1.6264	4.63005e-17	6.75438e-16	397.51	129.032
IL6	4.44395	4.86885e-17	7.09714e-16	46.0111	998.116
DNAJC6	-1.15281	4.88442e-17	7.11421e-16	691.215	311.742
DBNDD1	1.13371	4.95197e-17	7.20692e-16	477.331	1046.08
NDUFAF6	1.25342	5.15276e-17	7.49323e-16	120.937	287.707
RAB38	1.16603	5.24326e-17	7.61884e-16	394.56	885.601
FJX1	-1.46604	5.66007e-17	8.21801e-16	835.303	302.276
PLCB1	1.10195	5.7715e-17	8.37321e-16	157.196	335.232
RPN2	0.679916	5.84897e-17	8.47894e-16	3893.27	6237.21
RFC4	-1.37227	6.02222e-17	8.72324e-16	373.582	143.7
FN1	1.38044	6.32011e-17	9.14755e-16	51717.2	134643
HTT	0.891378	6.39316e-17	9.24604e-16	3007.04	5571.88
MAML2	-1.32153	6.83822e-17	9.88195e-16	2046.67	818.791
SHISA4	1.0457	7.44071e-17	1.07442e-15	201.504	416.245
DNMT3B	-1.74434	7.66338e-17	1.10571e-15	349.158	104.439
IFITM3	1.12129	7.73945e-17	1.11581e-15	3048.99	6631.04
NUP205	-0.739674	7.83065e-17	1.12808e-15	2048.18	1227.91
TNFAIP8L1	-1.081	7.85696e-17	1.13099e-15	428.006	201.733
SCO2	1.38508	8.08274e-17	1.16258e-15	86.1711	224.671
DNAJB2	1.00346	8.42282e-17	1.21055e-15	372.44	746.245
LDLR	-0.594815	8.5778e-17	1.23187e-15	11572.3	7665.35
SPRR1B	5.87454	8.92095e-17	1.28015e-15	8.81397	521.012
GCH1	1.15227	8.9827e-17	1.28801e-15	242.254	536.846
KIAA1199	2.15181	9.11632e-17	1.30615e-15	586.877	2608.66
HNRNPA1	-0.723364	9.20096e-17	1.31726e-15	13083.9	7924.41
CDCA3	-1.74262	9.43209e-17	1.3493e-15	421.486	126.263
STIL	-1.00866	9.53353e-17	1.36276e-15	815.536	406.432
CEP128	-1.45992	9.87e-17	1.40976e-15	179.097	64.7835
KDM1B	0.977903	1.012e-16	1.44436e-15	339.804	669.573
ABCC5	1.53065	1.08194e-16	1.54298e-15	143.185	409.775
CRK	0.70491	1.09262e-16	1.55701e-15	1680.14	2740.1
MTRF1L	0.738624	1.1011e-16	1.56788e-15	494.447	826.96
CACFD1	1.17149	1.21578e-16	1.72984e-15	255.868	576.91
C18orf54	-1.46851	1.24094e-16	1.76428e-15	395.432	143.241
SLC12A4	-0.959138	1.2433e-16	1.76627e-15	881.454	453.481
POMT2	1.01402	1.29889e-16	1.84382e-15	214.64	432.146
GAA	0.93405	1.30862e-16	1.85621e-15	1952.95	3729.76
AKAP1	0.693508	1.38676e-16	1.96554e-15	1090.63	1761.69
ESRP2	0.883959	1.39581e-16	1.97684e-15	1246.55	2299.2
WNT3	-1.20276	1.42919e-16	2.02257e-15	520.984	226.957
S100A4	-1.3539	1.44321e-16	2.04084e-15	1401.95	548.792
B3GNT6	2.139	1.45232e-16	2.05216e-15	1239.86	5457.66
SSPN	-1.88771	1.71013e-16	2.41459e-15	264.813	71.9465
ABL1	0.495549	1.73568e-16	2.4488e-15	1621.86	2284.28
PANX2	1.21078	1.76646e-16	2.49032e-15	294.802	681.529
PLK1	-1.36815	1.851e-16	2.6075e-15	2070.06	802.325
WDR76	-1.41548	1.93287e-16	2.72076e-15	681.366	255.697
TCEB3	0.752089	2.06088e-16	2.89874e-15	870.602	1464.44
SLC35F2	-1.1046	2.14001e-16	3.00775e-15	1398.58	651.117
PLD1	-0.824882	2.34251e-16	3.28985e-15	1058.68	597.852
TMEM127	0.668228	2.39061e-16	3.35485e-15	1558.95	2475.18
CBR1	0.832131	2.47427e-16	3.46962e-15	591.394	1051.39
PFKP	-0.852865	2.53851e-16	3.55699e-15	5939.42	3288.67
LURAP1L	1.45233	2.54305e-16	3.56066e-15	488.257	1338.02
ZNF449	-1.59274	2.56571e-16	3.58966e-15	197.697	65.8408
SFTA2	1.71671	2.56777e-16	3.58982e-15	48.0173	159.129
MFSD4	2.02031	2.57924e-16	3.60312e-15	120.148	486.277
TYRP1	5.55216	2.58175e-16	3.6039e-15	2.21696	98.5982
RASSF3	-0.937146	2.59131e-16	3.61452e-15	4083.77	2132.9
SLC25A22	0.86438	2.68135e-16	3.73729e-15	1245.23	2266.12
TCOF1	-0.776725	2.77675e-16	3.86733e-15	1706.87	994.956
SLFN13	-1.14451	2.82167e-16	3.92693e-15	1800.31	814.721
USP27X	1.75544	2.82806e-16	3.93286e-15	56.6544	191.197
ZHX1	0.716193	2.95153e-16	4.10147e-15	932.619	1531.69
SOWAHB	1.53072	3.05379e-16	4.24038e-15	459.837	1327.73
TXNRD1	1.23676	3.15153e-16	4.37281e-15	8757.73	20639.4
BAG1	0.858829	3.22007e-16	4.46455e-15	646.223	1172.22
GRINA	0.847906	3.31834e-16	4.5939e-15	2592.14	4663.39
MAP3K6	0.914429	3.31601e-16	4.5939e-15	569.477	1072.71
XRCC3	-1.42971	3.47785e-16	4.81111e-15	272.175	101.458
ABTB1	-1.4755	3.55189e-16	4.90985e-15	301.536	108.234
EPAS1	0.833453	4.04265e-16	5.58406e-15	6926.93	12340.8
SNRPA	-0.765116	4.27241e-16	5.89701e-15	1007.41	592.76
CHI3L2	5.10579	4.28616e-16	5.91157e-15	6.10307	212.708
PITRM1	0.653987	4.33568e-16	5.9754e-15	1550.34	2437.43
ZNF584	1.2202	4.34939e-16	5.98983e-15	150.406	347.128
PIM1	-1.6189	4.55282e-16	6.2653e-15	583.902	190.14
PEPD	1.11014	4.58099e-16	6.29938e-15	264.856	572.629
CLIC6	1.26708	4.75964e-16	6.54016e-15	505.653	1217.3
PGM5P2	-2.66199	4.77822e-16	6.56081e-15	1569.61	248.154
DPP3	0.906038	4.86837e-16	6.67962e-15	489.612	914.33
RBL1	-1.17237	4.90523e-16	6.72519e-15	535.892	238.112
MTRR	0.529999	4.96755e-16	6.80557e-15	810.268	1171.21
RNF152	2.04032	5.33451e-16	7.3029e-15	130.032	537.827
EDEM1	0.630143	5.38506e-16	7.36663e-15	6872.38	10636.5
CCSAP	-1.16296	5.46409e-16	7.46921e-15	690.553	308.391
NCOA1	0.973014	5.50279e-16	7.51654e-15	781.596	1532.92
H2AFX	-0.880872	5.77049e-16	7.87638e-15	1886.04	1024.51
TUBE1	-1.36051	5.8195e-16	7.9374e-15	215.155	84.7649
NPTXR	1.16975	5.8985e-16	8.03921e-15	193.173	435.883
RIMS3	1.21125	5.96937e-16	8.1298e-15	676.456	1564.05
CASP7	0.882571	6.24137e-16	8.48771e-15	492.426	908.692
PRR5L	-2.3751	6.23684e-16	8.48771e-15	188.258	36.8714
TTL	0.95304	6.65562e-16	9.04438e-15	1016.95	1967.98
POLA1	-0.896664	6.76634e-16	9.18808e-15	516.641	278.701
AKR1C2	3.41531	6.77869e-16	9.19808e-15	5.81105	58.6556
ABI2	-0.814577	6.89972e-16	9.35543e-15	1497.76	851.952
ATP10B	4.19123	7.13361e-16	9.66546e-15	22.9664	414.222
GYS1	0.913519	7.38648e-16	1.00007e-14	608.179	1143.65
INTS5	1.11279	7.56075e-16	1.02292e-14	406.209	877.279
INTS2	-0.91834	7.60667e-16	1.02838e-14	879.645	466.539
RANBP17	-1.29024	7.67702e-16	1.03713e-14	400.851	163.868
PTRF	-1.00498	7.82304e-16	1.05608e-14	4488.3	2236.73
TUBGCP4	-0.756647	7.84827e-16	1.05871e-14	688.116	407.68
PARP8	0.971511	8.05621e-16	1.08597e-14	1101.08	2158.03
HIRIP3	-0.947501	8.39768e-16	1.13117e-14	371.33	192.241
LCP1	1.30671	8.58435e-16	1.15547e-14	263.127	652.755
STAT4	-1.88761	8.61751e-16	1.15909e-14	210.518	56.8309
KLHL18	0.898698	9.05084e-16	1.21649e-14	297.773	554.18
PER3	-1.06936	9.5275e-16	1.27901e-14	1340.51	638.62
VIPR1	-1.32149	9.52986e-16	1.27901e-14	2510.11	1003.89
GPR125	-0.774891	9.55295e-16	1.28118e-14	1652.18	965.846
ZNF367	-1.57568	9.8093e-16	1.3146e-14	518.748	173.808
VWA5A	0.845733	1.02254e-15	1.36937e-14	329.17	592.705
NOTCH2NL	-1.5262	1.04875e-15	1.40345e-14	4514.35	1567.67
APOL2	1.02285	1.06223e-15	1.42047e-14	490.73	996.268
ATP6V1A	0.839181	1.06713e-15	1.42598e-14	1415.79	2533.94
GLUD1	-0.625739	1.08814e-15	1.453e-14	3703.82	2402.11
HSD17B4	0.761191	1.09655e-15	1.46318e-14	1074.49	1822.86
TMEM150A	1.51013	1.13772e-15	1.51702e-14	341.116	969.49
ATAD5	-1.5945	1.19846e-15	1.59622e-14	675.763	223.632
C17orf62	0.934143	1.19885e-15	1.59622e-14	862.741	1645.58
WWP2	0.762952	1.22673e-15	1.63216e-14	490.154	830.484
MDM1	-0.762621	1.22794e-15	1.63259e-14	591.447	349.013
NOTCH3	2.15305	1.28891e-15	1.71243e-14	307.879	1367.38
TNFSF13	1.58356	1.32223e-15	1.75543e-14	232.135	694.573
GATSL2	2.02266	1.36404e-15	1.80963e-14	18.0694	71.4308
CETN3	-1.13794	1.38774e-15	1.83966e-14	454.659	206.861
TBC1D31	-1.42823	1.38867e-15	1.83966e-14	289.447	107.888
LOC646762	-1.31312	1.44007e-15	1.90638e-14	921.265	370.73
TMEM132A	0.906427	1.44688e-15	1.91403e-14	523.791	979.725
THEMIS2	1.66625	1.47567e-15	1.95072e-14	206.125	655.05
THOC6	-0.916186	1.49544e-15	1.97543e-14	631.321	335.059
BSPRY	1.57383	1.51431e-15	1.99772e-14	123.653	366.96
NHLRC2	-0.621304	1.51447e-15	1.99772e-14	1835.78	1193.51
LOC100507217	0.950462	1.5327e-15	2.02032e-14	840.296	1621.62
FAM167A	-1.23999	1.57843e-15	2.07763e-14	842.946	357.226
SUN2	-0.869122	1.57734e-15	2.07763e-14	2611.99	1430.63
RRBP1	0.761418	1.58403e-15	2.08351e-14	2155.96	3650.56
CREB5	-0.848004	1.63393e-15	2.14762e-14	1900.76	1056.77
HS6ST1	0.814916	1.63512e-15	2.14765e-14	633.039	1111.56
EGLN1	0.770336	1.64542e-15	2.15965e-14	1098.62	1872.28
MAP3K5	-0.980009	1.73988e-15	2.282e-14	1857.81	942.16
MYO1G	4.62738	1.77091e-15	2.32105e-14	6.49233	157.738
SCARB1	0.882895	1.82136e-15	2.38547e-14	276.127	508.293
ATP6V0E1	1.03627	1.87169e-15	2.44965e-14	634.951	1303.51
ARNTL2	-1.05845	1.91352e-15	2.50263e-14	883.218	424.301
PPIC	1.13592	1.94395e-15	2.54063e-14	328.992	725.986
DCAF8	-0.544668	1.97565e-15	2.58023e-14	2221.92	1522.68
ITGB6	-1.20986	1.97967e-15	2.58366e-14	1401.72	606.108
VRK1	-1.31403	2.06203e-15	2.68924e-14	346.675	139.459
TAF13	1.32871	2.06662e-15	2.69332e-14	98.2586	248.506
SUV39H1	-1.20042	2.08402e-15	2.71408e-14	392.153	171.16
KCTD14	-3.31291	2.10194e-15	2.73549e-14	480.095	48.1957
CD22	-2.77281	2.26784e-15	2.94931e-14	426.55	62.2851
TMEM200C	2.82218	2.33554e-15	3.03521e-14	20.2775	142.861
PLCE1	-1.92531	2.39631e-15	3.112e-14	202.017	53.1696
LINC00152	-1.55995	2.57067e-15	3.33608e-14	557.707	189.009
ERI2	-0.978656	2.63703e-15	3.41979e-14	820.287	417.048
SSR1	0.75577	2.72248e-15	3.52813e-14	4339.1	7328.2
GPC6	-1.32743	2.84877e-15	3.68921e-14	2168.04	864.059
LOXL1	-2.82478	2.87434e-15	3.71971e-14	57.0619	8.26036
GAPVD1	0.419311	2.9252e-15	3.78287e-14	1977.42	2640.66
BRCA2	-1.50617	2.946e-15	3.80711e-14	2084.59	734.041
PTGFR	2.64448	2.95954e-15	3.82193e-14	73.9974	463.271
TEAD4	1.04089	2.96566e-15	3.82716e-14	360.765	738.504
SEMA6B	-1.29342	3.0011e-15	3.87019e-14	2890.59	1179.13
BMP4	-1.15692	3.07561e-15	3.9635e-14	1026.79	460.939
DUS2	-1.44274	3.13116e-15	4.03228e-14	204.062	75.7396
REEP5	-0.592965	3.25957e-15	4.1947e-14	3205.44	2126.28
ATP6V0C	0.818478	3.28752e-15	4.22773e-14	2523.27	4448.76
TSTA3	1.02996	3.30603e-15	4.24857e-14	1089.74	2225.36
NUDT2	-1.88524	3.33217e-15	4.27918e-14	117.46	31.2321
SLC7A6	-1.01457	3.35501e-15	4.30552e-14	2956.5	1463.68
MYBL2	-1.18244	3.43221e-15	4.40153e-14	1965.89	866.275
FASTKD5	0.927469	3.54814e-15	4.54704e-14	209.267	397.326
ARHGDIB	-1.70933	3.55375e-15	4.55107e-14	7394.87	2261.54
FAHD1	0.806933	3.5572e-15	4.55233e-14	504.647	881.591
TIMP2	-0.865888	3.61074e-15	4.61765e-14	5458.87	2995.71
FAM120AOS	0.78031	3.65309e-15	4.66857e-14	398.184	682.231
CCM2	0.993077	3.69968e-15	4.72246e-14	996.528	1984.34
FAM208A	-0.500445	3.70038e-15	4.72246e-14	3926.31	2776.06
GAS2L3	-1.28037	3.75259e-15	4.78579e-14	728.53	300.446
TTC39B	1.12396	3.83172e-15	4.88332e-14	624.078	1361.77
GEN1	-1.47554	3.96445e-15	5.049e-14	1178.73	424.07
PMEPA1	-1.57226	4.01291e-15	5.10719e-14	2568.5	863.677
SCAMP4	0.84696	4.14078e-15	5.2663e-14	836.383	1504.05
EPG5	-0.608759	4.15346e-15	5.27878e-14	2722.72	1786.18
FBXO10	0.946287	4.31567e-15	5.48117e-14	163.532	316.01
RAB40C	0.93848	4.3192e-15	5.48188e-14	1365.68	2615.16
KIF26B	2.1118	4.42612e-15	5.61372e-14	49.0929	210.732
WIPF2	0.64679	4.51668e-15	5.72464e-14	1279.06	2001.92
CDC45	-1.4013	4.54499e-15	5.75657e-14	376.999	142.965
GPR39	0.771501	4.55604e-15	5.76661e-14	585.469	999.888
MYBPH	3.27636	4.58627e-15	5.80089e-14	7.38264	68.2047
YOD1	-0.90334	4.62102e-15	5.84085e-14	2385.73	1275.04
FAM8A1	0.94088	4.75989e-15	6.01226e-14	438.521	840.068
TSC22D3	-1.39597	4.80684e-15	6.06741e-14	2108.91	800.663
METTL7B	1.46149	4.86039e-15	6.1308e-14	160.051	439.443
HLA-F	2.26874	5.12053e-15	6.45453e-14	45.7065	221.366
PSMG3-AS1	1.40267	5.14566e-15	6.48178e-14	825.072	2179.08
AFF4	0.526867	5.20373e-15	6.55045e-14	6544.78	9429.53
RTN4RL2	1.97166	5.22508e-15	6.57284e-14	218.075	852.945
RNF167	0.952901	5.39428e-15	6.78106e-14	562.38	1090.56
CHST15	0.672959	5.41833e-15	6.80667e-14	2435.96	3881.4
SLC16A2	1.80336	5.5322e-15	6.94498e-14	59.5096	208.038
GRK6	-0.811882	5.69419e-15	7.14348e-14	741.922	423.199
NFKBIB	1.05258	5.81707e-15	7.29267e-14	271.253	561.541
ERV3-1	1.51005	6.16981e-15	7.72964e-14	384.946	1095.94
LHFPL2	1.3723	6.21552e-15	7.78163e-14	667.459	1727.93
KDM2A	0.584495	6.42082e-15	8.03321e-14	2074.33	3108.89
HSPA6	2.27596	6.44418e-15	8.05697e-14	42.2168	202.249
ENSA	0.54391	6.63093e-15	8.28158e-14	2116.5	3086.79
FANCB	-1.65433	6.6328e-15	8.28158e-14	159.616	50.6929
SERP1	0.673587	6.6939e-15	8.35221e-14	2657.85	4242.87
ARL6IP6	-1.16198	6.71987e-15	8.37895e-14	586.605	263.003
DDRGK1	0.951731	6.76267e-15	8.42663e-14	196.208	381.557
TGFBI	-1.5554	7.12564e-15	8.87291e-14	6078	2068.32
RASAL2	-0.564866	7.22466e-15	8.99015e-14	1979.14	1336.36
QPRT	1.23173	7.37453e-15	9.17045e-14	479.366	1125.88
TLCD2	1.46313	7.49574e-15	9.31491e-14	100.248	276.843
ALG10B	-1.23695	7.70571e-15	9.56939e-14	648.34	275.25
MGME1	-1.01755	7.9959e-15	9.92309e-14	483.562	239.721
TEAD1	-0.632033	8.08482e-15	1.00267e-13	10248.2	6613.17
TMEM9B	1.14067	8.51926e-15	1.05584e-13	529.715	1168.92
DENND6A	-0.812669	8.59518e-15	1.06453e-13	769.757	436.524
MVP	0.67923	8.85027e-15	1.09539e-13	8877.53	14214.6
ADAM9	-1.25819	8.91363e-15	1.10249e-13	12390	5180.26
SLITRK6	2.07454	9.49906e-15	1.17412e-13	98.4155	415.748
NUP153	-0.477412	9.65656e-15	1.19278e-13	2088.2	1500.1
PELO	0.642065	9.83359e-15	1.21384e-13	895.008	1393.91
LUM	1.94735	9.84865e-15	1.21489e-13	44.9832	172.447
CDON	-1.31342	9.88028e-15	1.21797e-13	693.902	279.452
GNG5	0.765562	1.01305e-14	1.24799e-13	390.342	665.488
HBEGF	-1.84775	1.0276e-14	1.26506e-13	989.684	275.103
ST3GAL5	-1.11279	1.0392e-14	1.27849e-13	4153.88	1920.85
CTNNB1	0.768535	1.06054e-14	1.30312e-13	12744.6	21710.6
DSTN	0.918828	1.06063e-14	1.30312e-13	5197.83	9827.51
MEF2D	-0.758647	1.07952e-14	1.32545e-13	3630.47	2145.82
ALG10	-1.24265	1.09591e-14	1.34467e-13	353.391	150.06
CD109	-1.10405	1.13744e-14	1.39471e-13	12471	5802.26
UMODL1	8.51358	1.19305e-14	1.46193e-13	0.652484	253.135
FAM83H-AS1	1.07151	1.20046e-14	1.47002e-13	165.608	346.871
PLAUR	-0.879068	1.21298e-14	1.48437e-13	3259.38	1772.83
GSTA4	2.56048	1.22348e-14	1.49624e-13	12.5629	70.7855
HDAC9	-0.900794	1.23179e-14	1.5054e-13	2590.6	1387.4
ITM2C	1.00027	1.31095e-14	1.60008e-13	317.963	640.136
RSAD2	2.35092	1.311e-14	1.60008e-13	128.865	656.967
SMAP1	0.589682	1.31505e-14	1.60396e-13	439.039	662.676
LOC101930275	2.06121	1.31824e-14	1.60678e-13	181.628	755.2
BMPR1B	-1.07073	1.3485e-14	1.64259e-13	679.725	324.305
SERPINB1	0.873921	1.40132e-14	1.7058e-13	3097.88	5678.49
C1orf85	1.44982	1.40885e-14	1.71384e-13	242.209	661.745
FAIM	1.20821	1.41937e-14	1.7255e-13	85.7022	196.721
SHROOM3	-0.748672	1.42258e-14	1.72827e-13	11312.8	6733.24
ASB2	-5.66886	1.48534e-14	1.80333e-13	94.5253	1.78765
PPP3CA	0.66877	1.48907e-14	1.80666e-13	2362.94	3757.22
PGD	1.19235	1.49724e-14	1.81538e-13	1249.91	2856.07
FAXDC2	1.75629	1.49952e-14	1.81675e-13	485.064	1639.03
MED13	0.415519	1.50034e-14	1.81675e-13	5811.65	7750.51
B3GALT5	-3.5995	1.51503e-14	1.83333e-13	172.812	14.5392
MX2	1.80672	1.54299e-14	1.86594e-13	462.353	1616.95
ABRACL	1.1138	1.55887e-14	1.88392e-13	197.591	427.617
POLD3	-0.836237	1.59271e-14	1.92356e-13	775.085	434.471
RNF207	-2.58959	1.61669e-14	1.95123e-13	375.081	62.28
POLR3B	0.895117	1.64769e-14	1.98736e-13	219.713	404.983
SLC5A3	1.50337	1.68062e-14	2.02575e-13	3417.01	9684.85
FAM206A	1.07923	1.7321e-14	2.08644e-13	125.469	266.738
USP1	-0.911986	1.74821e-14	2.10447e-13	1479.78	786.283
TTC21B	1.0239	1.75204e-14	2.10771e-13	194.786	393.404
GNS	0.650272	1.77521e-14	2.13418e-13	5897.58	9256.21
NADK	0.732978	1.79098e-14	2.15174e-13	1166.01	1936.32
TM9SF2	0.72577	1.81017e-14	2.17338e-13	3773.73	6244.16
RPL36A	-0.85224	1.82658e-14	2.19165e-13	2273.26	1256.38
CLDN10	4.08498	1.8337e-14	2.19877e-13	3.96167	60.3998
PPARA	0.685371	1.85799e-14	2.22645e-13	1458.81	2343.64
GPR115	2.60861	1.88205e-14	2.25381e-13	13.7113	85.4903
ADRB2	-1.32977	1.88513e-14	2.25604e-13	741.85	294.988
CHFR	0.8791	2.0218e-14	2.41804e-13	287.494	526.008
YIPF2	1.05989	2.04293e-14	2.44172e-13	761.011	1588.95
PCNA	-1.02144	2.04944e-14	2.44792e-13	1394.89	686.594
CYTH3	-0.795019	2.05214e-14	2.44956e-13	2066.17	1191.26
SLC51B	7.05125	2.05429e-14	2.45054e-13	1.06884	138.591
PDXDC1	0.571338	2.09447e-14	2.49685e-13	4351.11	6467.16
ZMIZ1	-0.865809	2.10251e-14	2.50482e-13	1109.82	607.993
ATP6V0B	1.07368	2.30485e-14	2.74411e-13	329.802	694.518
GPR56	0.964311	2.31445e-14	2.75376e-13	1677.94	3274.47
RAD21	-0.755296	2.41237e-14	2.86842e-13	6452.57	3823.89
FILIP1L	2.50819	2.49812e-14	2.96847e-13	10.4001	59.6661
NASP	-1.01518	2.55611e-14	3.03542e-13	1303.71	643.912
CEACAM5	1.63996	2.58325e-14	3.06568e-13	241.53	753.636
HLA-B	1.10459	2.71655e-14	3.2218e-13	2549.62	5482.72
BATF3	1.7588	2.71887e-14	3.22248e-13	44.6085	150.32
DNMT1	-0.679014	2.77493e-14	3.28681e-13	3063.14	1912.2
MED14	0.658143	2.8742e-14	3.40221e-13	1140.97	1800.39
TMEM45A	1.78332	2.92581e-14	3.46109e-13	31.6093	108.95
SHROOM4	-1.31469	2.93009e-14	3.46393e-13	188.548	76.1689
RNASEH2A	-1.11831	2.95913e-14	3.49602e-13	427.282	198.249
KIAA0100	0.560713	2.99017e-14	3.53043e-13	3734.36	5505.82
SERTAD4-AS1	-2.20144	3.04693e-14	3.59514e-13	205.748	44.5245
AMD1	0.745793	3.06303e-14	3.61183e-13	1757.31	2947.8
UGDH	0.979397	3.19151e-14	3.76092e-13	6617.69	13048.3
HIST1H4B	-1.27612	3.29254e-14	3.87751e-13	1068.47	441.637
POLK	-0.812118	3.3213e-14	3.90889e-13	1150.79	655.293
EOMES	3.63665	3.34794e-14	3.93772e-13	8.3651	101.451
TDP1	-1.03936	3.36575e-14	3.95615e-13	265.048	128.853
SRPRB	1.09093	3.38233e-14	3.97311e-13	902.793	1923.65
SLC52A2	0.872701	3.44072e-14	4.03913e-13	943.595	1726.06
ARHGEF9	-0.742437	3.49408e-14	4.09916e-13	405.87	240.827
DESI1	0.622842	3.50601e-14	4.11054e-13	1088.99	1675.89
PSTPIP2	-1.43037	3.5139e-14	4.11717e-13	836.029	310.15
EXOSC7	-1.11682	3.52111e-14	4.123e-13	221.724	101.924
PKN2	-0.555083	3.56132e-14	4.16744e-13	2025.38	1380.02
SRI	-0.927921	3.63063e-14	4.24586e-13	677.037	356.644
DCAF5	0.648372	3.70622e-14	4.33151e-13	859.678	1344.89
MED20	-1.0361	3.79149e-14	4.42837e-13	238.977	116.276
GLYR1	0.568459	3.92286e-14	4.5789e-13	2253.39	3340.87
NFU1	0.775341	4.12037e-14	4.8064e-13	353.434	606.173
APOLD1	-1.08706	4.14558e-14	4.83276e-13	615.198	289.307
ZNF513	1.06965	4.16985e-14	4.85798e-13	95.3418	199.353
SYVN1	0.787207	4.31585e-14	5.0249e-13	1123.97	1937.7
LMAN2	0.732511	4.41376e-14	5.13566e-13	1954.9	3248.7
ELP2	-0.791927	4.42011e-14	5.1398e-13	533.483	308.768
HIST2H2AC	-0.781595	4.51485e-14	5.24667e-13	1579.04	917.973
IRX3	1.31592	5.00581e-14	5.81354e-13	220.534	547.884
LANCL2	1.20365	5.04671e-14	5.85405e-13	226.091	519.691
TSPYL2	1.31916	5.04704e-14	5.85405e-13	433.364	1081.44
TMEM165	0.844784	5.10284e-14	5.91507e-13	1647.22	2959.22
SLC11A2	-0.855533	5.15132e-14	5.96751e-13	628.911	347.137
CYP2U1	-1.12634	5.16226e-14	5.97644e-13	307.936	140.141
FRYL	-0.652043	5.39379e-14	6.24057e-13	2685.1	1708.32
ITGB3BP	-1.51361	5.4267e-14	6.27129e-13	135.758	47.6339
RAB20	1.36829	5.42714e-14	6.27129e-13	330.444	852.808
PIGM	0.874932	5.50906e-14	6.36196e-13	449.764	825.827
CAPN13	4.30722	5.84466e-14	6.74292e-13	3.44096	73.8433
XRCC1	-0.853054	5.84625e-14	6.74292e-13	492.05	272.242
DGCR2	0.846177	6.02808e-14	6.9483e-13	1750.65	3146.29
LTBP3	-1.32999	6.18654e-14	7.12649e-13	9357.13	3721.9
INPP5B	-0.867	6.22118e-14	7.16192e-13	664.913	365.481
CCP110	-0.994209	6.41419e-14	7.37952e-13	1348.05	677.635
EXO1	-1.44773	6.44663e-14	7.41222e-13	538.999	197.476
IL4R	0.573266	6.49676e-14	7.46521e-13	2972.17	4421.15
FAM118B	1.16426	6.53125e-14	7.50017e-13	106.057	236.314
BMF	1.68812	6.6441e-14	7.62502e-13	1432.67	4614.16
CCDC15	-1.85791	6.80581e-14	7.8009e-13	124.996	34.7354
RHOH	6.09335	6.8051e-14	7.8009e-13	1.22569	93.8348
TNFRSF12A	-0.826992	6.83312e-14	7.82733e-13	4022.82	2268.48
MVK	1.03676	6.88073e-14	7.87699e-13	260.59	534.792
SH3D19	-0.575926	6.8893e-14	7.8819e-13	5871.18	3940.56
CEP170B	0.814435	6.9112e-14	7.90206e-13	1954.47	3434.83
C5orf34	-1.93558	6.94177e-14	7.9321e-13	249.974	65.84
TMED5	0.652796	7.01697e-14	8.01307e-13	2926.3	4602.75
ZNF778	1.44228	7.29612e-14	8.32669e-13	144.826	392.497
METTL15	-0.862106	7.43536e-14	8.48035e-13	944.057	520.348
AP1G1	0.675048	7.50078e-14	8.54968e-13	2473.77	3951.04
SPDL1	-1.04701	7.51734e-14	8.56327e-13	428.878	207.123
KCNK3	5.75309	7.59462e-14	8.64596e-13	1.43472	75.2642
TMED3	0.866047	7.64981e-14	8.70343e-13	934.53	1703.88
SEC11C	1.6477	7.89209e-14	8.97354e-13	119.921	377.51
ABTB2	-1.10118	8.06547e-14	9.16503e-13	1700.72	792.223
PCNXL3	0.844871	8.16091e-14	9.26778e-13	1334.07	2393.48
SELPLG	1.94372	8.19912e-14	9.30544e-13	63.4655	243.338
RAMP1	2.26407	8.36125e-14	9.48362e-13	260.176	1249.77
DOPEY2	0.700597	8.39682e-14	9.51811e-13	596.548	968.763
THRB	0.880465	8.47317e-14	9.59877e-13	700.822	1291.54
PON1	3.35591	8.49732e-14	9.62022e-13	22.0314	227.082
ITGB2	-2.03554	8.65456e-14	9.79223e-13	1072.99	261.873
RBPJ	-0.681162	8.89428e-14	1.00573e-12	3275.07	2044.7
CYB5A	0.901356	9.09438e-14	1.02773e-12	1402.93	2619.81
RMND5B	0.823304	9.11885e-14	1.02986e-12	281.754	497.519
ALKBH5	0.720867	9.33089e-14	1.05316e-12	1469.6	2422.55
SLC25A20	1.55092	9.81267e-14	1.10686e-12	92.7156	270.759
HIRA	0.855416	9.85304e-14	1.11074e-12	450.904	814.861
NSMCE1	-0.656807	1.00734e-13	1.13488e-12	648.849	411.841
TADA2B	0.727229	1.01175e-13	1.13917e-12	574.516	951.461
B2M	0.878521	1.01584e-13	1.14307e-12	10550.9	19400.9
HPS3	-0.680848	1.04486e-13	1.17501e-12	1115.78	696.754
PLBD2	0.853529	1.04809e-13	1.17792e-12	756.588	1366.13
LOC730268	-3.02599	1.06215e-13	1.19299e-12	174.391	21.5056
SMAD7	-1.07995	1.1044e-13	1.23969e-12	535.008	252.887
TTC6	2.33015	1.13196e-13	1.26986e-12	100.724	504.954
OGDH	0.528859	1.16628e-13	1.30757e-12	5278.45	7616.61
CYB561D1	0.871208	1.17313e-13	1.31445e-12	228.97	417.15
IGF2R	0.702501	1.18794e-13	1.33023e-12	6622.05	10772.8
LYRM2	0.877683	1.21224e-13	1.35663e-12	312.534	573.297
ARHGEF17	-1.14069	1.25982e-13	1.40901e-12	1346.35	610.591
TFPI	0.808025	1.28502e-13	1.43633e-12	2497.55	4375.54
H1F0	0.76629	1.29496e-13	1.44656e-12	10142.9	17250.9
POLA2	-1.02751	1.30558e-13	1.45666e-12	393.016	193.069
TTC13	0.596207	1.3051e-13	1.45666e-12	635.283	960.745
CYB561D2	1.63126	1.30929e-13	1.45992e-12	71.8564	223.579
SND1	0.373827	1.36238e-13	1.5182e-12	4294.73	5564
USP13	-0.688599	1.37979e-13	1.53667e-12	1037.28	644.702
HIST1H3B	-1.69518	1.39087e-13	1.54808e-12	1108.94	342.803
AMPD2	0.689946	1.45728e-13	1.62101e-12	571.381	920.601
BPIFA1	9.39629	1.47574e-13	1.64056e-12	0.365879	254.957
DBF4B	-1.42767	1.55997e-13	1.73316e-12	275.568	102.757
MAP1S	0.77408	1.56752e-13	1.74049e-12	806.57	1378.97
CSRNP2	0.807096	1.6243e-13	1.80245e-12	277.394	485.276
PPIH	-0.983917	1.68185e-13	1.8652e-12	334.417	169.639
LBR	-0.603936	1.70768e-13	1.8927e-12	2954.12	1944.16
ATP6V1D	0.840657	1.71513e-13	1.89982e-12	1214.54	2176
CCNG1	-0.985594	1.7828e-13	1.97359e-12	1068.47	538.756
GPI	0.73951	1.79838e-13	1.98964e-12	3437.95	5738.54
BORA	-1.26063	1.86869e-13	2.0662e-12	400.427	167.041
DHRS13	1.35981	1.93702e-13	2.14047e-12	116.306	296.869
BSG	0.568781	1.95702e-13	2.15997e-12	5603.36	8310.52
RNF39	-1.37551	1.9565e-13	2.15997e-12	1758.5	677.897
MX1	1.98494	2.03464e-13	2.24431e-12	312.457	1236.35
C1orf115	-2.34521	2.09594e-13	2.31054e-12	110.146	21.9831
RAC2	-0.777053	2.121e-13	2.33677e-12	1492.17	870.982
DNAJA1	0.559852	2.14516e-13	2.36198e-12	3834.14	5651.47
ZFAND3	0.566131	2.1466e-13	2.36215e-12	1233.53	1825.74
C6orf89	0.660923	2.33002e-13	2.56246e-12	1021.73	1615.46
ZDHHC9	0.880672	2.37605e-13	2.61154e-12	1499.53	2761.16
WDR62	-1.339	2.3907e-13	2.62607e-12	541.417	214.268
CES4A	2.78483	2.39486e-13	2.62908e-12	9.61959	65.2264
ZSWIM5	1.39274	2.40545e-13	2.63913e-12	179.337	469.273
BBS9	1.00044	2.47929e-13	2.71853e-12	411.152	819.673
AIFM1	0.85182	2.50931e-13	2.74981e-12	258.023	464.109
OSBPL3	-0.674486	2.51147e-13	2.75054e-12	4396.22	2754.45
UG0898H09	3.91901	2.519e-13	2.75716e-12	4.5115	68.1834
ITPK1	0.682029	2.57616e-13	2.81805e-12	811.226	1303.44
IDE	0.553046	2.60131e-13	2.84387e-12	1004.68	1473.34
PRPF3	-0.805611	2.63496e-13	2.87895e-12	1075.81	616.527
ORC1	-1.08102	2.66108e-13	2.90577e-12	306.924	144.449
PAK1	-0.688677	2.6972e-13	2.94348e-12	1747.22	1085.32
MGAT5	0.786759	2.75752e-13	3.00753e-12	1780.25	3072.78
HACE1	-0.76368	2.77876e-13	3.02889e-12	423.739	249.978
HIST1H4C	-1.25621	2.80612e-13	3.05691e-12	691.198	289.401
FBLN7	-2.5644	2.81477e-13	3.06453e-12	70.5782	11.6348
KIF13A	0.68693	2.92324e-13	3.18075e-12	994.475	1601.18
AIM2	2.95581	2.95953e-13	3.21834e-12	19.4916	149.026
SOX9	-1.0711	2.97573e-13	3.23405e-12	799.193	380.983
CAB39	-0.710673	2.99575e-13	3.25389e-12	6932.01	4236.6
LRRC59	0.892049	3.0027e-13	3.25951e-12	2447.95	4543.26
TLN2	1.5529	3.1531e-13	3.42077e-12	50.7922	146.102
HLA-DMA	0.951437	3.20089e-13	3.47058e-12	618.39	1193.98
ARID1B	0.687391	3.24825e-13	3.51986e-12	1838.28	2956.74
TAPBP	0.648992	3.35231e-13	3.63048e-12	6894.41	10808.7
TMPO-AS1	-2.31236	3.39072e-13	3.66993e-12	83.698	16.9612
DIRAS3	3.23687	3.4876e-13	3.77258e-12	6.98796	63.2589
CNNM2	1.15188	3.49255e-13	3.77572e-12	83.0513	184.992
PHF21A	0.671555	3.50498e-13	3.78694e-12	1048.19	1667.48
ARHGEF39	-1.80081	3.50937e-13	3.78946e-12	527.334	151.776
EXOC7	0.50461	3.52102e-13	3.79829e-12	2339.6	3318.53
MRPL14	0.874986	3.52167e-13	3.79829e-12	871.62	1598.07
HSD17B10	1.05405	3.60455e-13	3.88542e-12	198.955	410.623
ARMCX3	0.772193	3.63624e-13	3.915e-12	1076.55	1839.57
WIPF1	-0.948216	3.63544e-13	3.915e-12	350.927	181.65
ABCA7	1.32887	3.65279e-13	3.93053e-12	1131.04	2838.63
KRTCAP2	0.620779	3.6631e-13	3.93933e-12	691.347	1062.59
CREB3	0.903149	3.73464e-13	4.01392e-12	1075.95	2014.1
EMR2	3.4638	3.90902e-13	4.19889e-12	5.60372	58.1385
GAS6-AS2	-4.67115	3.92401e-13	4.21255e-12	57.4292	2.26388
LOC102723602	-1.71553	4.01421e-13	4.30688e-12	103.338	31.5638
IPCEF1	1.32721	4.04794e-13	4.34054e-12	440.975	1104.46
POU3F2	3.93734	4.13499e-13	4.43131e-12	5.00374	82.0067
TSEN15	-0.883194	4.24732e-13	4.54905e-12	1775.83	963.272
GSG2	-1.5465	4.28456e-13	4.58627e-12	328.235	112.325
EPC2	0.747806	4.38498e-13	4.69104e-12	400.156	670.494
SIX1	-1.10364	4.53819e-13	4.85213e-12	889.636	413.692
PKP4	-0.652327	4.58216e-13	4.89631e-12	2056.36	1309.24
ZNF106	-0.599709	4.62212e-13	4.93615e-12	4485.58	2960.65
PYCRL	1.07503	4.63344e-13	4.94537e-12	408.571	858.529
ACTRT3	2.20156	4.71926e-13	5.03406e-12	28.2266	131.451
KIF18A	-1.14364	4.84242e-13	5.16245e-12	740.967	335.885
ALS2CL	-2.34285	4.92236e-13	5.24465e-12	2090.49	412.155
FANCM	-1.01183	5.02632e-13	5.34882e-12	805.657	400.229
PLA2G16	-1.05418	5.02883e-13	5.34882e-12	374.87	180.649
ZYX	0.890793	5.02763e-13	5.34882e-12	1973.71	3658.61
TRPM6	2.4046	5.0456e-13	5.36356e-12	12.6964	66.6492
FAM83H	0.740769	5.09549e-13	5.41349e-12	3963.52	6620.1
COL13A1	-2.03451	5.27926e-13	5.60549e-12	440.807	107.472
PPP1R14D	4.02608	5.43761e-13	5.77031e-12	15.3043	244.841
NUP160	-0.664769	5.6621e-13	6.00509e-12	2051.19	1295.01
SNX24	-0.804601	5.67546e-13	6.01579e-12	493.871	282.495
SYT11	1.74086	5.90174e-13	6.25205e-12	22.6097	74.6843
LOXL4	-1.67503	5.95705e-13	6.30702e-12	1916.99	599.707
PDGFRL	1.3255	6.11437e-13	6.46987e-12	153.478	384.846
C11orf96	3.65752	6.2089e-13	6.56614e-12	7.00795	87.951
GALNT13	0.986417	6.35351e-13	6.71522e-12	279.993	554.204
NSDHL	0.779833	6.42033e-13	6.78196e-12	172.583	298.985
NBPF14	-1.26323	6.56331e-13	6.92902e-12	2971.32	1237.98
PTPDC1	-1.15593	6.60092e-13	6.96475e-12	287.218	128.531
DIS3L	-0.627557	6.77681e-13	7.14625e-12	534.845	347.033
ATP10D	0.849774	6.87912e-13	7.24999e-12	652.429	1174.38
ZNF641	0.922535	7.27862e-13	7.66665e-12	130.625	249.621
SETX	0.468321	7.30958e-13	7.69487e-12	2251.42	3111.61
CDK5RAP2	0.74002	7.3755e-13	7.75983e-12	1431.91	2389.37
FGA	9.19825	7.45626e-13	7.84033e-12	0	113.868
UPP1	-1.04566	7.48721e-13	7.86839e-12	3176.04	1538.71
CYS1	-2.2131	7.6279e-13	8.01168e-12	102.823	22.6243
ID2	2.08342	7.66336e-13	8.04435e-12	22.1628	93.8831
LAPTM4A	0.792548	7.68501e-13	8.06249e-12	1626.94	2821.11
AK1	1.05864	7.82159e-13	8.20112e-12	262.671	546.953
NT5DC1	-0.703419	7.94341e-13	8.32412e-12	537.161	331.276
C21orf58	-2.15378	8.11481e-13	8.4989e-12	447.498	100.768
MUC13	4.68042	8.23434e-13	8.61921e-12	2.58284	63.126
MINPP1	0.850196	8.24207e-13	8.6224e-12	234.058	422.584
P2RY2	-1.08357	8.2844e-13	8.66177e-12	844.526	398.492
TMEM59	1.06678	8.33071e-13	8.70526e-12	1399.68	2932.93
NEXN	-1.10394	8.42374e-13	8.7975e-12	328.978	152.68
DNAJB9	0.962566	8.61576e-13	8.99294e-12	489.523	956.89
UTRN	-0.757472	8.72497e-13	9.10179e-12	3384.26	2001.13
LYPLAL1	-0.844727	9.04213e-13	9.42732e-12	371.906	206.619
BCAS4	-1.46151	9.22177e-13	9.60918e-12	200.294	73.0136
RHBDD3	0.86758	9.27244e-13	9.65653e-12	195.85	357.383
SLC10A7	0.972685	9.39833e-13	9.78211e-12	414.211	812.709
CHEK2	-1.37613	9.4355e-13	9.81526e-12	270.939	104.895
GLRB	-1.58411	9.47791e-13	9.84827e-12	191.143	63.5701
TPP1	0.80605	9.4736e-13	9.84827e-12	1567.61	2739.12
CENPE	-1.49198	9.62399e-13	9.99443e-12	1796.35	638.515
GJB3	-1.01447	9.65377e-13	1.00197e-11	596.102	295.808
TXN	1.01554	9.73392e-13	1.00972e-11	2828.77	5719.19
RRAS	-1.02109	9.74744e-13	1.01056e-11	804.468	396.869
FAM72D	-2.45647	9.97644e-13	1.03372e-11	347.101	63.1786
HMGXB4	-0.607445	1.00641e-12	1.04222e-11	1113.67	731.042
TBC1D13	0.727521	1.02655e-12	1.06247e-11	376.958	622.501
MCM10	-1.34906	1.02832e-12	1.06371e-11	627.995	246.454
PIK3R2	0.840946	1.03831e-12	1.07344e-11	1152.22	2061.47
SALL2	0.907576	1.0425e-12	1.07717e-11	738.375	1383.7
MCM4	-0.808113	1.0438e-12	1.07791e-11	2460.87	1404.92
RASA2	-0.808523	1.05278e-12	1.08657e-11	1129.86	646.372
DDX11	-1.04502	1.0545e-12	1.08774e-11	1377.83	667.873
RPS6KA1	0.679038	1.06088e-12	1.09371e-11	691.525	1103.73
LRR1	-0.833924	1.07357e-12	1.10617e-11	703.4	394.188
ZNRF1	-1.0835	1.08166e-12	1.11389e-11	769.696	362.801
GLTP	0.898536	1.12625e-12	1.15917e-11	500.163	931.421
SCNN1B	1.6461	1.13328e-12	1.16575e-11	345.094	1078.13
PKN3	-1.28385	1.14147e-12	1.17352e-11	371.408	152.76
SYS1	0.756581	1.15511e-12	1.18689e-11	287.612	483.362
LOC100996763	-1.82241	1.16092e-12	1.19219e-11	273.846	77.9602
DBF4	-0.913847	1.19273e-12	1.22417e-11	619.491	328.778
RP1-27K12.2	4.48281	1.19382e-12	1.22461e-11	2.13769	46.417
DTWD2	0.996814	1.1975e-12	1.22771e-11	142.46	283.334
GADD45B	-1.63941	1.23929e-12	1.26913e-11	629.497	201.614
ZNF787	0.796167	1.23909e-12	1.26913e-11	459.112	797.783
SNHG15	1.24799	1.24644e-12	1.27575e-11	312.165	741.103
AFTPH	0.663942	1.26469e-12	1.29371e-11	961.583	1523.84
GRAMD2	-1.60831	1.26616e-12	1.2945e-11	135.147	43.9033
HAUS6	-0.709483	1.27216e-12	1.29992e-11	1498.59	916.321
LRP1	1.17803	1.28943e-12	1.31683e-11	955.51	2159.6
KLHL24	1.04311	1.29739e-12	1.32422e-11	434.365	896.121
SLC22A4	2.38233	1.33347e-12	1.3603e-11	18.0965	94.256
ANKS6	-0.603179	1.35141e-12	1.37785e-11	1035.65	681.22
PQLC2	1.10303	1.36463e-12	1.39055e-11	126.337	271.443
AAED1	1.09496	1.41594e-12	1.44204e-11	193.9	414.466
DCLRE1A	-0.91705	1.42682e-12	1.45232e-11	567.28	299.383
IRF9	0.913158	1.43729e-12	1.46217e-11	516.57	971.95
OCLN	0.603134	1.4694e-12	1.49401e-11	5615.18	8531.69
POLI	-1.1017	1.47414e-12	1.49801e-11	544.27	253.869
SGCE	-0.825906	1.55434e-12	1.57864e-11	1068.22	603.739
TULP4	0.72696	1.61987e-12	1.64429e-11	1295.67	2141.77
ARSD	0.7216	1.6276e-12	1.65123e-11	367.822	604.987
C17orf103	1.90491	1.64732e-12	1.67031e-11	46.3143	174.869
TTBK2	-0.682929	1.66646e-12	1.68879e-11	425.85	265.114
VPS53	0.519746	1.69809e-12	1.71989e-11	827.941	1185.94
HMGN2	-0.634603	1.77242e-12	1.79322e-11	3788.28	2441.64
RRAGD	1.35046	1.77157e-12	1.79322e-11	170.317	433.485
CENPC	-0.960049	1.77557e-12	1.79542e-11	763.246	391.449
LRRK1	-0.937657	1.82456e-12	1.84394e-11	520.474	271.016
CDC6	-1.23582	1.83698e-12	1.85548e-11	839.416	356.234
EDNRA	0.957788	1.86739e-12	1.88517e-11	402.976	783.34
NFKB2	-0.756473	1.93816e-12	1.95554e-11	1520.83	899.319
PLEKHA7	-0.948229	1.94301e-12	1.95936e-11	888.685	460.062
FAM107B	-0.839385	1.9626e-12	1.97804e-11	7407.62	4140.6
SH3BGRL3	0.722704	1.9666e-12	1.98099e-11	1683.93	2779.09
DOK4	1.14459	1.96863e-12	1.98195e-11	82.8511	183.435
XKR9	-1.01431	2.00888e-12	2.02136e-11	300.258	148.192
USF1	0.634215	2.02509e-12	2.03657e-11	542.055	841.294
MFSD9	0.791879	2.06254e-12	2.0731e-11	238.18	413.486
ATE1	0.816915	2.08479e-12	2.09432e-11	581.979	1024.65
TCEA2	-1.19594	2.09302e-12	2.10144e-11	431.71	188.161
CDCA7L	-0.871107	2.10916e-12	2.1165e-11	2954.7	1614.48
MBOAT1	-1.17427	2.19983e-12	2.20629e-11	360.989	159.998
CCNB1IP1	-0.769679	2.20158e-12	2.20684e-11	622.517	365.151
SRSF8	0.60731	2.24076e-12	2.2449e-11	972.353	1480.25
RRAS2	-0.596757	2.24786e-12	2.25078e-11	1410.78	934.865
CDC25B	0.822719	2.31236e-12	2.31412e-11	4561.86	8066.84
PI4K2A	0.709781	2.38621e-12	2.38673e-11	496.18	814.108
TSPAN4	-0.899419	2.3942e-12	2.39342e-11	3455.64	1852.33
ADAM8	-0.844165	2.47905e-12	2.4769e-11	4723.43	2631.29
SLC25A44	0.847363	2.55893e-12	2.55533e-11	658.337	1182.97
DAPK3	0.900247	2.58264e-12	2.57761e-11	317.686	590.882
WDTC1	0.749926	2.61777e-12	2.61126e-11	801.897	1349.23
DOLK	1.14663	2.66134e-12	2.65329e-11	226.88	501.059
CHEK1	-0.995809	2.67468e-12	2.66515e-11	899.613	451.307
GPRC5B	-2.70797	2.7598e-12	2.74803e-11	113.802	17.251
SRGAP2C	-0.881472	2.76083e-12	2.74803e-11	739.597	401.591
ZNF385A	1.48991	2.79764e-12	2.78316e-11	162.631	453.921
NFATC2	-0.816936	2.87638e-12	2.85995e-11	578.086	328.796
SEC23B	0.716097	3.00884e-12	2.99005e-11	1167.53	1920.31
STOX2	2.0737	3.01141e-12	2.99098e-11	18.9092	77.9894
NPC2	-0.702573	3.03285e-12	3.01067e-11	13160.6	8087.57
SERTAD4	-1.31689	3.03457e-12	3.01075e-11	545.641	218.935
CLEC16A	0.57637	3.08997e-12	3.06406e-11	1173.36	1744.21
METTL3	-0.779728	3.11522e-12	3.08745e-11	474.167	275.494
CDC25A	-1.10109	3.18094e-12	3.15089e-11	278.417	130.141
SYNJ2	0.551776	3.25592e-12	3.22343e-11	2153.19	3154.76
FURIN	0.739278	3.26645e-12	3.23212e-11	2197.61	3670.35
ABCB9	1.19206	3.29182e-12	3.25548e-11	99.2208	225.19
CHM	0.757477	3.31468e-12	3.27633e-11	556.325	942.375
LDLRAD3	-1.22502	3.34313e-12	3.30268e-11	160.658	68.9165
LIN9	-1.17299	3.3499e-12	3.3076e-11	316.092	141.317
ARL4C	1.22393	3.35956e-12	3.31537e-11	332.891	778.544
TAPT1	0.642118	3.39844e-12	3.35194e-11	698.933	1093.06
HYLS1	-1.13978	3.43909e-12	3.3897e-11	309.419	140.664
SLC39A10	-1.08362	3.4404e-12	3.3897e-11	3524.94	1663.16
CCDC6	0.656852	3.47328e-12	3.42027e-11	1903.2	2999.52
SLC35F6	0.59202	3.49186e-12	3.43674e-11	1321.93	1990.78
SPTAN1	0.414689	3.58542e-12	3.52694e-11	7175.06	9560.19
COPG1	0.607345	3.67515e-12	3.61327e-11	5122.92	7806.72
ATMIN	0.68112	3.73109e-12	3.66632e-11	903.561	1449.2
AP1M2	0.954382	3.78824e-12	3.7205e-11	283.801	552.248
LPIN1	0.708691	3.80136e-12	3.7314e-11	1303.53	2130.78
PREB	0.673953	3.87705e-12	3.80367e-11	795.203	1269.55
ARMC7	-0.999997	4.01634e-12	3.93823e-11	612.632	306.307
IPO13	0.903711	4.0213e-12	3.941e-11	315.556	587.34
ZMAT1	-1.33619	4.03086e-12	3.94827e-11	516.56	204.879
DHRS2	-3.23725	4.08448e-12	3.99867e-11	38.9777	4.05152
BCAP31	0.433162	4.10565e-12	4.01727e-11	1130.3	1525.59
TMEM179B	1.13548	4.16226e-12	4.0705e-11	297.171	652.599
PLXNB1	1.53032	4.18686e-12	4.09239e-11	351.793	1013.26
HIST1H2BM	-1.44152	4.19849e-12	4.10158e-11	128.697	47.2135
ST3GAL3	-1.52352	4.20822e-12	4.10891e-11	161.813	56.1014
UCHL3	0.996078	4.24903e-12	4.14656e-11	280.493	560.863
DCAF17	-0.757432	4.29523e-12	4.18943e-11	596.599	355.24
MAPK1	0.40836	4.31971e-12	4.21109e-11	3669.82	4869.67
HEG1	-1.42401	4.39621e-12	4.2834e-11	1978.01	737.069
PLXNB2	-0.673196	4.42448e-12	4.30868e-11	8991.01	5637.78
CSF1	0.826391	4.44012e-12	4.32003e-11	5928.51	10510.5
KSR1	1.17602	4.44082e-12	4.32003e-11	155.211	347.447
CAMK2A	3.59114	4.49262e-12	4.36812e-11	5.39469	63.5133
B4GALNT1	1.70442	4.66482e-12	4.53315e-11	34.1596	109.931
ARID3B	-1.06946	4.74682e-12	4.61041e-11	496.036	236.887
HSD17B8	-1.43798	4.77734e-12	4.63761e-11	138.033	50.5287
TTC3	0.597396	4.79321e-12	4.65058e-11	4683.23	7082.91
MIS18A	-1.18296	4.80588e-12	4.66041e-11	360.326	159.461
DUSP13	2.24326	4.85903e-12	4.70948e-11	52.914	248.474
KLF13	0.720571	4.8972e-12	4.74399e-11	1691.51	2787.75
PPAPDC1B	0.798599	4.95499e-12	4.79745e-11	323.776	562.771
INSR	1.01571	4.97208e-12	4.81147e-11	475.752	961.504
OSBPL11	0.632562	5.02561e-12	4.86072e-11	399.702	620.652
SRP14	0.913331	5.37167e-12	5.19271e-11	881.628	1662.14
HIPK2	0.784056	5.42074e-12	5.2354e-11	8181.13	14084.4
LAMP2	0.663167	5.4215e-12	5.2354e-11	1671.85	2650.77
WASF2	-0.604171	5.46704e-12	5.27661e-11	5732.33	3771.38
PLEKHS1	2.45575	5.53327e-12	5.33774e-11	15.4161	83.1452
LINC00922	2.87671	5.59609e-12	5.39552e-11	32.4095	236.787
MANEA	-0.932583	5.62959e-12	5.42498e-11	706.777	371.351
LETM2	-1.19575	5.82598e-12	5.6113e-11	168.208	73.6347
PEX13	0.642	5.9135e-12	5.69263e-11	1082.52	1691.52
ANKRD6	0.989283	6.00625e-12	5.7778e-11	150.905	296.842
SOD2	1.65812	6.00823e-12	5.7778e-11	1072.08	3383.43
HSPB1	0.794153	6.14991e-12	5.91096e-11	4703.02	8155.82
TUBB3	1.06691	6.26096e-12	6.01456e-11	1088.89	2280.26
GINS2	-1.11835	6.35418e-12	6.10094e-11	170.653	78.0989
MAVS	0.518985	6.39785e-12	6.13967e-11	2833.09	4056.04
AIG1	-0.672727	6.54397e-12	6.27663e-11	1568.81	984.834
C4BPA	3.37804	6.87867e-12	6.59424e-11	43.3395	447.914
TTC5	-0.851265	6.92444e-12	6.63466e-11	438.261	243.123
THSD7A	2.39997	7.12841e-12	6.82655e-11	9.85571	51.2279
SPPL2A	0.819503	7.14472e-12	6.83862e-11	582.24	1028.2
GSN	0.977274	7.38943e-12	7.06919e-11	965.099	1899.58
ZSCAN31	1.39983	7.42779e-12	7.1022e-11	79.3217	209.354
FAM155A	-1.21435	7.78598e-12	7.44083e-11	212.219	91.3992
CXCL17	8.9782	7.81614e-12	7.46579e-11	0	97.9576
RAB3IP	0.853208	7.95108e-12	7.59076e-11	1572.17	2840.13
IKBKG	0.718931	8.01568e-12	7.64847e-11	468.715	767.134
LOC102724428	-1.64998	8.21031e-12	7.83013e-11	1957.99	623.417
SMC3	-0.626957	8.25156e-12	7.86541e-11	1244.49	805.271
KIAA1324L	1.65371	8.27907e-12	7.88756e-11	26.3498	80.4652
C12orf76	1.10558	8.28977e-12	7.89368e-11	135.714	292.407
TNFSF10	1.41232	8.6034e-12	8.1881e-11	146.943	390.335
C12orf23	0.642302	8.92057e-12	8.48558e-11	2111.14	3297.78
PPP1R16A	0.769924	9.01074e-12	8.56694e-11	731.307	1245.24
CLEC7A	4.71355	9.08398e-12	8.63212e-11	2.08721	54.8089
MZT1	-1.18588	9.10473e-12	8.64738e-11	832.861	366.539
EXD2	0.848587	9.31643e-12	8.8439e-11	197.322	354.254
PRX	-1.68805	9.36785e-12	8.88814e-11	424.051	131.279
TRAF2	-0.879853	9.4061e-12	8.91984e-11	370.53	201.98
HNRNPH1	-0.528632	9.50509e-12	9.00909e-11	4894.63	3392.24
KIAA1462	0.644707	9.53933e-12	9.0369e-11	3070.46	4796.78
PRKAR2B	0.990528	9.70165e-12	9.18595e-11	295.567	586.79
ZWINT	-1.01511	9.74251e-12	9.21992e-11	726.125	359.289
ESCO2	-1.5902	9.8261e-12	9.29425e-11	343.14	114.141
ERICH2	1.76903	9.85661e-12	9.31834e-11	47.1355	159.176
CKS2	-1.01693	9.9159e-12	9.36959e-11	469.657	233.047
GPER1	2.88259	1.0081e-11	9.52076e-11	6.64579	52.6946
EFCAB11	-1.73074	1.01923e-11	9.6209e-11	88.3325	26.7082
SLC30A7	0.566205	1.02704e-11	9.68964e-11	1932.83	2861.43
SEC61B	0.711279	1.02813e-11	9.69503e-11	733.779	1200.39
TGFA	-0.988918	1.02882e-11	9.69659e-11	6864.92	3458.98
ABHD2	-0.535541	1.08628e-11	1.02329e-10	3516.93	2426.03
DHRSX	0.84245	1.08705e-11	1.02349e-10	247.259	446.153
ADAMTS9	-0.975268	1.09186e-11	1.02749e-10	188.216	95.525
RAP1GAP2	-0.782788	1.12048e-11	1.05389e-10	984.437	571.782
MACC1	0.853262	1.12364e-11	1.05633e-10	4714.87	8518.44
AP3D1	0.640289	1.13221e-11	1.06384e-10	4555.29	7098.96
DIRAS1	0.878238	1.16816e-11	1.09706e-10	282.123	517.149
OSBP2	0.936196	1.17776e-11	1.10552e-10	96.811	186.316
OR4F29	-34.1066	1.23363e-11	1.15737e-10	5.32964	0
ZFP64	0.603843	1.25674e-11	1.17845e-10	303.217	457.77
CKB	1.01172	1.26051e-11	1.18138e-10	1742.55	3513.61
APOA1BP	0.899527	1.2877e-11	1.20625e-10	671.704	1253.88
ARHGEF10	-0.636669	1.35816e-11	1.27161e-10	1128.87	725.617
FKBP14	-0.652819	1.39319e-11	1.30375e-10	1854.17	1180.35
CASP10	1.03322	1.40873e-11	1.31762e-10	276.104	565.634
GPRIN1	1.12805	1.41644e-11	1.32416e-10	329.395	717.65
TBC1D4	0.623809	1.42889e-11	1.33513e-10	623.701	958.973
CAMSAP3	0.851748	1.43022e-11	1.33569e-10	425.885	766.786
SHISA5	0.734698	1.44146e-11	1.34551e-10	2148.32	3575.07
CSF2	-1.49398	1.44498e-11	1.34811e-10	2486.98	882.453
TDP2	0.985046	1.45093e-11	1.35298e-10	319.409	631.93
CMPK2	2.04369	1.46044e-11	1.36116e-10	106.452	438.421
SLC25A18	5.12533	1.48014e-11	1.37882e-10	1.93035	61.883
STK38L	0.746753	1.48291e-11	1.38071e-10	523.371	880.54
RHNO1	-0.605112	1.50606e-11	1.40156e-10	1033.84	680.288
CAPN3	2.34289	1.51438e-11	1.40859e-10	19.5258	98.3485
LYPD3	5.07378	1.51924e-11	1.4124e-10	1.27617	46.408
CMTM6	0.889215	1.56461e-11	1.45384e-10	1644.65	3046.83
FAF1	-0.485017	1.63437e-11	1.5179e-10	861.296	614.697
MAP1LC3B	0.773694	1.65093e-11	1.53251e-10	979.908	1675.71
SYDE2	-0.777901	1.65689e-11	1.53727e-10	345.528	201.383
SLC2A3	1.43789	1.67153e-11	1.5493e-10	218.173	593.078
ST6GALNAC4	1.06828	1.67131e-11	1.5493e-10	107.703	224.537
HIST1H3H	-1.62121	1.69138e-11	1.5669e-10	608.177	198.011
SPATA2L	1.14358	1.72414e-11	1.59646e-10	174.283	384.662
TM9SF1	0.752692	1.75197e-11	1.6214e-10	1041.64	1755.68
TGFB1I1	-0.989489	1.75518e-11	1.62356e-10	615.631	309.967
CA5B	-1.22486	1.75757e-11	1.62496e-10	154.863	66.1226
PIAS3	-0.677505	1.78394e-11	1.64852e-10	1335.89	835.175
ATP6V1B2	0.794896	1.78505e-11	1.64872e-10	928.6	1613.1
[truncated: 16,456 more rows]
