# Supplementary material for: Identification of a set of genes potentially responsible for resistance to ferroptosis in lung adenocarcinoma cancer stem cells
Source: Cell Death Dis. 2024 Apr 29;15(4):303. doi: 10.1038/s41419-024-06667-w (PMC11059184; doi:10.1038/s41419-024-06667-w)
Supplement: Supplementary file 4 — Table S3 [file 41419_2024_6667_MOESM4_ESM.xlsx]

## Sheet: Sheet1
Table S3_Differential Expressed Genes (DEGs) in PUC36 3Dvs2D
genes	log2FoldChange	pvalue	padj	mean_PUC36_2D	mean_PUC36_3D
WLS	2.05124	1.4717e-216	2.59446e-212	1134.43	4692.15
SCG2	5.12137	1.36964e-199	1.20727e-195	42.2154	1459.86
DUSP4	2.01089	2.91279e-190	1.71165e-186	564.209	2275.79
AMOTL2	-2.52381	3.1586e-184	1.39207e-180	7430.14	1292.59
SYT12	3.12705	1.72186e-180	6.07093e-177	293.493	2557.87
TINAGL1	-3.10088	1.33263e-153	3.9155e-150	4662.8	545.62
KRT7	-2.82642	6.37214e-151	1.60478e-147	29778.7	4196.54
ADAM8	3.81005	1.22378e-147	2.69676e-144	93.5041	1304.43
IQSEC2	2.39796	1.19556e-128	2.34184e-125	454.86	2392.76
GALNT6	3.39459	2.00657e-128	3.53738e-125	56.8322	600.216
RAB27B	3.01291	8.80314e-128	1.41082e-124	292.975	2366.26
AREG	4.17585	1.48435e-126	2.18064e-123	120.977	2186.13
PLA2G4A	3.97575	4.6978e-125	6.37058e-122	54.4822	850.467
ECE1	1.87703	1.0357e-120	1.30416e-117	4633.45	17020.1
VSTM2L	2.34488	1.59708e-118	1.87699e-115	1202.34	6107.62
LTBP1	2.33774	6.95454e-115	7.6626e-112	726.754	3666.14
IGFBP3	5.65728	7.04457e-114	7.30522e-111	36.2351	1820.25
GPR116	2.67793	1.37491e-113	1.34657e-110	547.856	3498.65
TNFSF15	3.77903	2.90886e-113	2.69896e-110	211.524	2904.4
LOX	3.45556	2.75568e-112	2.42899e-109	315.308	3452.77
ARHGAP29	-2.33948	1.19171e-108	1.00042e-105	10657.1	2108.65
WWC2	-1.59124	2.05501e-103	1.64672e-100	1426.22	472.436
NMT2	-2.03974	8.45625e-102	6.48153e-99	3021.72	733.521
PLXNA1	1.80559	1.36855e-99	1.00526e-96	2228.75	7787.41
AJUBA	-2.36187	2.3436e-97	1.65261e-94	4285.67	832.56
PTGS2	5.21136	2.79733e-96	1.8967e-93	18.0799	652.614
PTPRG	-1.74647	6.27455e-96	4.09682e-93	3867.72	1152.53
OAS1	3.65567	1.37282e-95	8.64337e-93	103.364	1305.8
CCDC85C	-2.09013	5.36888e-94	3.26372e-91	1108.79	259.634
TPM1	-2.11163	3.61481e-92	2.12418e-89	5463.44	1265.09
RAB3B	-1.9303	3.759e-91	2.13766e-88	4250.96	1114.81
JAG1	2.6919	9.26206e-90	5.10253e-87	130.855	842.339
MAMDC2	4.4363	3.30378e-89	1.76492e-86	44.3079	953.492
ITGA2	2.48568	1.50589e-88	7.80804e-86	445.456	2491.27
IL4R	1.72799	2.47079e-88	1.2445e-85	401.09	1324.82
MPP5	-1.90162	1.1936e-86	5.84499e-84	4805.03	1285.5
MYLK	-2.03564	5.0612e-82	2.41146e-79	5169.26	1260.6
IFI6	3.62322	1.64481e-81	7.6306e-79	631.539	7776.69
OAS2	4.68676	5.05256e-81	2.28389e-78	80.1693	2057.46
RHOBTB3	-1.66455	4.75843e-79	2.09716e-76	7868.59	2481.75
CYR61	-2.91095	2.76249e-78	1.1878e-75	22825.4	3035.42
CPA4	-5.32665	1.06166e-77	4.45621e-75	1035.39	25.7216
CD97	1.78273	3.46892e-77	1.42218e-74	1120.04	3852.19
DPYSL3	1.79514	2.00275e-76	8.02421e-74	1529.36	5308.16
CRISPLD2	-3.64571	3.56949e-75	1.39837e-72	1128.1	89.714
STC1	2.73876	2.70456e-74	1.0365e-71	1302.93	8697.5
GPR56	2.52727	2.89504e-74	1.08589e-71	194.298	1125.1
THRB	-2.68112	2.97689e-74	1.09332e-71	454.872	71.8549
CDCP1	2.17984	1.6158e-73	5.81326e-71	2307.3	10453.8
HLA-B	2.67569	3.29318e-72	1.16111e-69	494.353	3157.91
P4HA2	1.83857	6.85692e-71	2.37021e-68	219.886	783.54
ANXA3	-2.64866	1.96535e-70	6.66291e-68	642.408	101.742
MX1	5.11793	1.20506e-69	4.00831e-67	48.5705	1678.66
GALNT4	1.85028	2.46525e-69	7.97354e-67	356.549	1282.1
VGF	4.56692	2.48763e-69	7.97354e-67	54.0582	1284.17
DDAH1	-1.87693	3.22497e-69	1.01523e-66	6729.41	1831.33
SUSD2	4.30669	2.80778e-68	8.68393e-66	34.5167	677.828
PAWR	-1.83276	1.05502e-66	3.20671e-64	5150.54	1445.96
ARHGEF28	-2.46347	1.71521e-66	5.12499e-64	609.352	111.253
ECM1	3.14631	1.33709e-65	3.92858e-63	54.8229	479.467
ATP2B1	1.91452	7.55925e-65	2.18462e-62	1888.38	7119.09
PHC2	1.3661	9.24278e-65	2.62808e-62	2795.02	7203.43
LEPRE1	1.29648	3.40968e-63	9.54115e-61	1115.8	2740.42
SDPR	-1.36496	6.47125e-63	1.78253e-60	6572	2551.07
FAM46A	2.16773	7.70052e-63	2.0885e-60	642.408	2887.06
FGD4	-1.93485	1.24304e-62	3.32024e-60	637.198	166.584
PRKCZ	-1.66432	1.24809e-61	3.28397e-59	1035.57	326.862
MAPK13	1.38864	1.5007e-61	3.89056e-59	570.815	1493.67
LAMP3	3.65644	4.0694e-61	1.0397e-58	26.5517	333.787
FN1	2.72104	1.52548e-60	3.84182e-58	3288.37	21677.7
CPAMD8	4.11051	2.73891e-59	6.8006e-57	37.4345	642.347
ANKRD1	-5.25044	2.47681e-58	6.0644e-56	398.748	10.3172
MMP24	-2.4575	5.77314e-58	1.38793e-55	2208.12	400.661
PLOD1	1.33039	5.82602e-58	1.38793e-55	1317.42	3311.72
MYBPH	4.30038	8.30282e-57	1.95161e-54	52.9619	1050.11
SYDE2	-1.69227	1.23291e-56	2.85987e-54	616.068	190.151
MMP1	8.11262	1.44795e-56	3.29494e-54	6.92845	1878.62
STK17A	1.59583	1.45785e-56	3.29494e-54	307.515	926.327
ERBB2IP	-1.18853	4.19015e-56	9.3504e-54	8970.66	3935.46
NPTXR	2.02597	6.01255e-56	1.32494e-53	661.765	2693.81
TNFRSF10B	1.24536	6.39851e-56	1.39258e-53	1128.59	2672.15
RAET1G	2.07547	6.59121e-56	1.41703e-53	185.04	780.941
CD74	2.02739	1.59549e-55	3.38879e-53	406.519	1661.49
FZD1	2.0336	1.78518e-55	3.74653e-53	396.765	1623.66
EPG5	-1.17288	2.02632e-55	4.20258e-53	6782.13	3006.9
PLTP	1.45847	8.20996e-55	1.68295e-52	2115.24	5812.59
ZNF542	-2.02359	1.59526e-54	3.23251e-52	3657.29	899.517
TBC1D9	-1.51051	1.79008e-53	3.58606e-51	4359.62	1528.76
NBL1	2.43405	2.91765e-53	5.77925e-51	371.315	2006.73
SAPCD2	-1.85186	3.28393e-53	6.4325e-51	651.382	180.099
CHPF	1.59691	7.35308e-53	1.40967e-50	822.547	2487.76
TBC1D2	-2.56262	7.35662e-53	1.40967e-50	858.449	147.07
IKBKE	2.09293	7.79204e-53	1.47705e-50	140.531	597.977
TFRC	-1.84246	4.68398e-52	8.78445e-50	2176.92	608.374
CSF1	1.90302	5.53899e-52	1.02786e-49	490.555	1833.81
TNFRSF21	1.79588	7.14792e-52	1.31261e-49	2611.13	9064.87
LRP5	1.29798	1.83279e-51	3.33096e-49	4379.48	10762.8
ENDOD1	1.70727	2.0483e-51	3.68464e-49	661.954	2163.52
TMC6	2.46442	4.65354e-51	8.28658e-49	93.1335	512.096
XAF1	6.04282	6.15247e-51	1.08462e-48	7.58977	487.939
KIF20A	-1.96544	7.10205e-51	1.23962e-48	1708.04	436.411
PKP2	-1.49767	1.30139e-50	2.24924e-48	863.53	305.851
IL27RA	2.25962	1.49021e-50	2.55057e-48	99.6484	475.262
PLAC8	-1.88957	2.16608e-50	3.67171e-48	1972.64	533.566
TMEM173	1.73002	1.21718e-49	2.04359e-47	183.218	606.619
PDLIM4	1.68036	1.49316e-49	2.48329e-47	224.675	720.656
CX3CL1	3.0263	1.87954e-49	3.09668e-47	32.8188	265.507
SLC16A14	2.1249	2.04519e-49	3.3384e-47	198.963	865.447
UTRN	-1.53474	2.68932e-49	4.34954e-47	11863.5	4095.45
ICAM1	3.10035	5.11651e-49	8.19991e-47	465.649	3988.59
ITGA5	1.84172	6.91576e-49	1.09836e-46	404.064	1449.45
SERPINA1	3.40967	1.22017e-48	1.92057e-46	28.236	297.931
PFKFB2	-1.46386	5.49422e-48	8.57147e-46	1117.63	402.948
PTPRF	-0.940923	1.58281e-47	2.44766e-45	5367.74	2795.78
SERPINH1	1.16711	5.09635e-47	7.81249e-45	1805.28	4053.24
PARP9	2.08922	8.25923e-47	1.25519e-44	396.06	1685.19
PITPNC1	1.54017	1.28774e-46	1.94031e-44	220.345	637.269
VGLL3	-1.83876	2.5629e-46	3.82892e-44	1567.25	438.936
C3	6.06373	7.76039e-46	1.14965e-43	7.41265	505.302
NCAPD2	-1.29159	4.9496e-45	7.27138e-43	5974.37	2438.86
STAT1	1.57083	6.0215e-45	8.77298e-43	2442.03	7258.23
SYNPO	-2.02362	1.29079e-44	1.86519e-42	4254.76	1047.13
SCD	-1.47794	1.70371e-44	2.44184e-42	17747.5	6370.32
OTUB2	1.63719	2.29519e-44	3.26306e-42	175.299	542.67
DIAPH3	-2.29395	5.42758e-44	7.65463e-42	1175.42	239.483
MMP17	2.06548	5.51067e-44	7.71012e-42	243.609	1018.23
MAN1B1	0.969531	6.11314e-44	8.48571e-42	1541.4	3016.51
NUSAP1	-1.89796	9.15726e-44	1.2612e-41	3778.29	1013.34
SLC20A1	1.67658	1.00399e-43	1.37204e-41	733.972	2344.26
DYSF	-1.78128	1.95688e-43	2.65369e-41	1039.83	304.089
CLDN6	-3.0764	3.06243e-43	4.1212e-41	1114.03	131.42
IFIH1	2.28034	3.39876e-43	4.53915e-41	151.447	735.244
ACACA	-0.984213	3.71572e-43	4.92514e-41	4515.7	2279.45
SDC3	1.03109	8.91476e-43	1.17282e-40	7714.95	15766.1
MCM2	-1.14662	9.48871e-43	1.23909e-40	2124.88	958.12
MAP7D3	-1.97101	1.31616e-42	1.70607e-40	248.089	63.1303
THBD	3.67009	1.87029e-42	2.40666e-40	14.6097	186.168
CNN2	-1.03853	2.12824e-42	2.71875e-40	4307.49	2099.27
PDE5A	-1.96959	4.11965e-42	5.22484e-40	1204.28	306.591
HLA-A	1.43608	4.85439e-42	6.06936e-40	2829.3	7655.6
TPPP	2.99348	4.84568e-42	6.06936e-40	40.1934	318.173
DDX58	2.19477	5.04348e-42	6.26137e-40	298.97	1369.16
KRT80	-1.84155	1.87253e-41	2.30844e-39	2441.75	680.165
ALDH3B1	-1.72988	2.01594e-41	2.46799e-39	1813.25	546.094
SP100	1.49719	3.83866e-41	4.66701e-39	719.04	2032.34
GPRC5A	-1.80896	3.98738e-41	4.81462e-39	9944.69	2839.64
FAXDC2	4.52459	5.10297e-41	6.11974e-39	10.9363	248.61
PPL	-1.64842	6.51362e-41	7.75869e-39	9370.97	2987.76
MFSD6	1.2206	8.2076e-41	9.71086e-39	1092.33	2543.56
SERINC2	-1.82808	2.05538e-40	2.41562e-38	3353.39	945.659
HELZ2	2.14961	2.30192e-40	2.68745e-38	2544.16	11288.7
ENG	1.76563	2.46464e-40	2.85849e-38	874.058	2969.59
SEMA3E	-2.42556	3.12894e-40	3.60523e-38	422.272	78.1745
ANLN	-2.05672	4.09651e-40	4.65919e-38	5944.1	1428.58
SLC1A1	2.31958	4.0734e-40	4.65919e-38	83.4672	414.275
SHROOM3	-1.32656	5.29804e-40	5.98712e-38	2805.56	1118.38
ARHGEF4	2.4628	5.48672e-40	6.16085e-38	169.194	931.732
PRKDC	-1.1726	9.10024e-40	1.01537e-37	15206.1	6743.91
DUSP6	2.11074	1.83699e-39	2.03675e-37	1644.48	7100.13
GCLC	1.44707	2.83165e-39	3.11995e-37	809.492	2205.57
MATN2	-2.51546	4.10112e-39	4.49059e-37	214.994	37.8361
IFIT1	2.87214	5.36538e-39	5.83866e-37	483.285	3538.59
LONRF2	2.62276	6.91567e-39	7.47953e-37	211.9	1301.86
CD9	1.12584	7.53826e-39	8.10317e-37	2425.43	5291.26
MANSC1	1.6005	1.02609e-38	1.0963e-36	298.136	905.361
TMEM56	-1.80603	1.04423e-38	1.10896e-36	1675.47	479.325
TNFRSF1B	3.58719	1.09265e-38	1.15343e-36	17.9408	216.514
KCNH1	-2.66949	1.91033e-38	2.00459e-36	887.067	140.106
TGFB2	-1.86817	2.06933e-38	2.15859e-36	5011.07	1372.71
CCNB2	-1.8666	2.15752e-38	2.23735e-36	1015.06	277.66
ABLIM3	1.24289	2.94282e-38	3.01622e-36	485.802	1146.47
PHLDB2	-1.64503	2.94068e-38	3.01622e-36	1744.19	558.169
CTSC	1.25758	3.22725e-38	3.28863e-36	1644.68	3932.4
NGEF	2.65908	3.44777e-38	3.49314e-36	203.932	1288.24
SH2B3	1.3243	7.23197e-38	7.28053e-36	422.493	1059.07
TLR2	3.38984	7.26855e-38	7.28053e-36	15.7529	165.286
PLAUR	1.49243	1.01053e-37	1.00648e-35	730.004	2053.63
PRR11	-1.96096	1.14144e-37	1.13047e-35	2785.15	713.698
PRKAG2	-1.32054	1.19079e-37	1.17276e-35	1930.57	771.965
COL6A1	1.77824	1.20945e-37	1.18453e-35	545.874	1873.04
SPECC1	-0.912589	1.26675e-37	1.23378e-35	1256.03	667.2
DIRAS3	4.21254	1.43096e-37	1.38606e-35	22.4674	416.956
OAS3	1.898	2.7517e-37	2.6508e-35	1466.12	5466.81
PCDH7	1.82343	2.95853e-37	2.83456e-35	288.696	1020.66
PTPN14	-0.929949	3.06413e-37	2.91987e-35	9025.05	4733.57
SLC6A6	1.2309	6.74395e-37	6.39189e-35	1174.6	2755.81
COTL1	-1.38105	8.56453e-37	8.07402e-35	1459.56	558.788
C16orf89	3.37147	9.44329e-37	8.8551e-35	15.4137	161.195
CTNNB1	1.25807	1.12504e-36	1.04938e-34	8666.75	20727.2
FLNB	-1.07656	1.53607e-36	1.42523e-34	32756.7	15530.7
ISG15	2.75362	1.60241e-36	1.479e-34	469.152	3163.29
SLFN5	1.58119	3.27214e-36	3.0044e-34	640.184	1914.03
IRF9	1.65569	3.86641e-36	3.53166e-34	285.091	895.95
ZFAND5	1.3218	3.99734e-36	3.63243e-34	2712.46	6780.46
CRIP1	1.55165	4.0816e-36	3.68997e-34	336.003	982.927
TMEM131	1.21783	4.13699e-36	3.72097e-34	1708.18	3970.75
ARHGAP27	1.95021	4.71936e-36	4.22225e-34	120.118	464.084
HIST1H2BM	-2.10547	4.74221e-36	4.22225e-34	423.02	98.1809
FAM102B	-1.41664	4.98926e-36	4.41988e-34	2259.64	845.24
PITPNM3	-1.63281	5.90087e-36	5.20132e-34	1415.96	457.093
ADAMTSL3	-2.50763	8.35273e-36	7.32589e-34	253.275	45.0825
EPAS1	1.5247	8.65754e-36	7.55563e-34	190.038	546.192
HIST1H2AL	-1.88599	1.01719e-35	8.83354e-34	749.205	202.182
CEBPB	2.14348	1.10507e-35	9.54963e-34	408.617	1802.95
RNF125	3.65393	1.90254e-35	1.63609e-33	10.4196	132.248
ISG20	2.56874	2.31336e-35	1.97972e-33	53.0629	313.684
FUT8	0.859019	2.375e-35	2.02265e-33	1369.72	2484.61
ACOX2	3.06241	2.80617e-35	2.37837e-33	22.0394	181.415
XAGE1E	43.5773	2.84674e-35	2.40121e-33	0	84.6274
ABCA1	2.54894	4.03781e-35	3.38965e-33	864.415	5055.85
TPBG	1.27656	4.80831e-35	4.01733e-33	1404.37	3402.31
LGR4	1.3293	6.23299e-35	5.18309e-33	1039.17	2608.61
RBMS2	-1.0869	6.79212e-35	5.62152e-33	4708.34	2215.45
HIST1H1C	-1.95584	7.18842e-35	5.92171e-33	5214.2	1343.99
IFITM3	2.50248	1.48889e-34	1.22082e-32	32.4579	185.111
SERPINB8	1.37694	2.33425e-34	1.90511e-32	309.717	803.622
CAV1	-1.72916	2.43254e-34	1.97618e-32	12403.2	3740.87
UGCG	-1.60154	2.89304e-34	2.33951e-32	6610.43	2178.81
IFNLR1	2.36044	3.0892e-34	2.48673e-32	101.045	519.218
WDR34	-1.03898	3.59952e-34	2.88436e-32	1692.77	823.821
AXL	-1.42123	5.118e-34	4.08259e-32	21708.1	8104.72
PDE1A	-2.88666	5.61051e-34	4.4553e-32	110.892	15.3827
CHST3	1.01675	5.84905e-34	4.6239e-32	970.644	1964.72
EDNRA	2.37874	8.9949e-34	7.07906e-32	34.0852	176.624
ZNF714	-1.81969	1.07341e-33	8.41027e-32	1606.35	455.389
CHI3L1	5.43191	1.13747e-33	8.8337e-32	7.12657	311.923
MFSD2A	2.96628	1.13428e-33	8.8337e-32	26.6793	211.682
HLA-C	1.6009	1.62244e-33	1.25448e-31	1473.25	4468.22
COL4A4	-3.25547	1.63323e-33	1.2573e-31	173.345	18.7108
LGALS3BP	1.30269	1.92053e-33	1.47204e-31	4591.28	11328.2
MCM7	-0.885614	2.19479e-33	1.67498e-31	3537.84	1913.38
STARD13	-1.58665	2.86769e-33	2.17907e-31	665.162	219.465
SYNJ2	0.944446	3.19322e-33	2.41602e-31	1929.46	3712.08
LINC00472	-2.47374	3.68123e-33	2.77335e-31	925.957	167.626
BID	1.77127	5.87813e-33	4.4096e-31	95.0842	324.439
TMEM87B	1.20974	6.23417e-33	4.65688e-31	735.754	1701.98
LAT2	1.40393	6.94427e-33	5.16543e-31	115.228	304.972
LOC101929986	2.03575	7.87736e-33	5.83487e-31	141.378	578.164
PPIB	0.83384	8.08276e-33	5.96197e-31	3483.47	6209.14
IL22RA1	2.75144	8.86715e-33	6.51329e-31	33.3216	226.481
SLCO4A1	1.93388	8.97623e-33	6.56606e-31	83.2912	321.231
HK2	1.51662	1.04721e-32	7.62859e-31	208.493	599.664
SORBS2	-3.16269	1.15615e-32	8.38754e-31	324.569	36.5723
SCARB2	1.17036	2.50936e-32	1.81301e-30	3100.14	6978.08
IFITM1	5.52292	2.56044e-32	1.83488e-30	5.56898	251.879
ST8SIA4	1.7645	2.55136e-32	1.83488e-30	249.351	848.048
TK1	-1.60271	2.87057e-32	2.0488e-30	1146.72	377.636
HIST1H2AG	-1.82823	2.92413e-32	2.07861e-30	1250.23	351.133
CCDC68	1.35897	6.4945e-32	4.59805e-30	260.279	670.077
PHLDA2	1.478	1.00314e-31	7.07376e-30	326.697	908.341
DHX58	2.10662	1.04879e-31	7.36621e-30	96.1282	413.808
PLS3	-1.12335	1.166e-31	8.15691e-30	8749.97	4015.25
KCNK15	-2.9137	1.64987e-31	1.14963e-29	144.549	18.9859
FLNC	-1.682	2.85299e-31	1.97237e-29	9127.53	2844.07
RHBDD2	1.14371	2.84858e-31	1.97237e-29	739.028	1633.4
MYBL1	-1.62788	2.95928e-31	2.03482e-29	2346.4	759.337
PRC1	-1.53404	2.96641e-31	2.03482e-29	2011.27	693.545
SLITRK6	3.24091	3.14766e-31	2.15078e-29	47.303	447.491
TGFBR3	1.62643	3.50639e-31	2.38665e-29	149.789	463.227
CHST14	0.942936	3.64595e-31	2.4721e-29	784.078	1509.31
HRH1	1.84866	4.44182e-31	3.00019e-29	123.186	442.182
BIRC5	-1.64766	4.63454e-31	3.11841e-29	1107.73	351.589
UACA	-1.22903	5.58514e-31	3.74374e-29	2360	1007.51
CIT	-1.60878	5.76829e-31	3.85186e-29	2662.95	874.262
HSBP1L1	-1.31234	6.53284e-31	4.3296e-29	266.291	106.865
SFMBT1	-0.869039	6.5254e-31	4.3296e-29	893.878	489.776
ATAD2	-1.20001	6.95669e-31	4.59324e-29	1629.96	709.188
DLGAP5	-1.88202	7.57582e-31	4.98336e-29	1216.86	329.707
SHCBP1	-1.59581	9.27576e-31	6.0789e-29	885.167	291.051
PAK3	1.58756	1.10963e-30	7.24507e-29	70.6131	211.951
KRT19	1.2449	1.15857e-30	7.53671e-29	1191.49	2820.63
KIAA1551	1.0601	1.48173e-30	9.60348e-29	1607.65	3351.9
SPDL1	-1.43267	1.69912e-30	1.09721e-28	1519	563.791
CYB561	1.53612	1.99245e-30	1.28193e-28	124.933	363.083
WISP2	-2.67214	2.474e-30	1.58597e-28	462.767	72.2233
HIST1H3J	-1.82575	3.22515e-30	2.06001e-28	359.643	101.41
SHANK2	-2.22506	3.71533e-30	2.36453e-28	187.54	41.6326
PEA15	-1.40539	3.99251e-30	2.5318e-28	4809.2	1815.15
ACP2	1.13846	4.08986e-30	2.58423e-28	337.007	740.785
CMPK2	3.97218	4.21729e-30	2.65524e-28	18.6354	287.118
SPRY4	1.63525	4.49757e-30	2.82163e-28	884.519	2744.68
TRANK1	2.54296	6.02794e-30	3.76832e-28	416.884	2428.04
HN1	-0.78774	9.81917e-30	6.11668e-28	1778.81	1032
PLEKHA4	3.21377	1.0305e-29	6.39675e-28	33.6767	315.645
TRIM22	4.18807	1.03757e-29	6.41799e-28	8.21739	151.558
XKRX	2.70452	1.0587e-29	6.52584e-28	29.2881	189.913
IFI35	1.94498	1.13129e-29	6.94895e-28	228.74	879.841
TRAK1	-0.666802	1.23699e-29	7.57181e-28	2658.7	1673.23
BUB1	-1.72709	1.24158e-29	7.57365e-28	1786	538.706
APOL1	2.19774	1.38383e-29	8.41224e-28	88.9883	406.812
ACTG1	-0.850498	1.40293e-29	8.49904e-28	48922	27130.7
HERC6	1.74182	1.48909e-29	8.99012e-28	269.041	900.268
LMNB1	-1.23262	1.61368e-29	9.7091e-28	1214.92	516.541
KIF22	-1.13265	1.74898e-29	1.04873e-27	943.033	430.177
SIL1	0.943475	2.29079e-29	1.36896e-27	420.969	809.579
H2AFX	-1.18988	2.46987e-29	1.47099e-27	3893.62	1705.99
CRLF2	4.09475	2.64878e-29	1.57223e-27	19.1739	324.891
PPIA	-0.715875	3.09382e-29	1.83023e-27	11241.8	6845.88
MCM5	-1.01702	3.53006e-29	2.08132e-27	1041.02	513.622
SEMA7A	-1.83179	4.56354e-29	2.68169e-27	1360.74	382.182
ITSN1	-0.672483	5.08757e-29	2.97969e-27	1425.29	892.736
CABLES1	-2.26167	5.74623e-29	3.35431e-27	1476.15	307.429
IFI44L	3.85159	7.67825e-29	4.46732e-27	51.3077	737.434
PARP12	1.37443	8.661e-29	5.02252e-27	533.516	1387.38
C17orf104	-1.60688	9.56206e-29	5.52687e-27	1962.17	644.144
CD68	2.09741	1.08689e-28	6.26169e-27	304.437	1300.84
B3GNT5	2.05236	1.76292e-28	1.01233e-26	213.433	888.213
ABL2	-0.950394	1.94666e-28	1.11421e-26	6434.77	3331.05
PRICKLE1	-1.78091	2.1868e-28	1.24761e-26	2794.01	813.086
TMEM132A	1.24318	2.23767e-28	1.27251e-26	462.892	1095.39
LEPREL1	-1.15286	2.38993e-28	1.35473e-26	1219.79	548.584
NF2	-1.36969	2.47495e-28	1.39843e-26	4207.65	1626.47
VSIG10L	2.95656	2.65824e-28	1.49719e-26	44.9743	349.192
HIST1H4B	-1.90416	3.0234e-28	1.69205e-26	700.949	186.288
SMC2	-1.07823	3.01717e-28	1.69205e-26	2941.54	1392.04
FEM1C	1.19773	3.07741e-28	1.71682e-26	554.536	1272.71
TYMS	-1.66842	3.29968e-28	1.83502e-26	2448.15	769.64
WWTR1	1.26857	3.36113e-28	1.86331e-26	2437.68	5872.57
MYC	-1.22635	3.62641e-28	2.00408e-26	2085.58	891.719
NFE2L1	0.827384	3.65589e-28	2.01405e-26	4373.34	7760.26
CAP2	-1.12648	4.6679e-28	2.56356e-26	1166.1	532.11
GAS2L3	-1.73816	5.22209e-28	2.85901e-26	1174.69	352.332
LATS2	-0.977069	5.55598e-28	3.0324e-26	1336.29	681.426
ZNF431	-1.72773	5.61667e-28	3.05606e-26	670.468	203.757
HLA-DRA	2.70283	9.62641e-28	5.22166e-26	21.0358	135.96
FADS2	-1.22081	1.04599e-27	5.65634e-26	3357.76	1439.71
TRIM47	1.57979	1.2528e-27	6.75401e-26	156.441	465.761
IL6R	1.75931	1.2893e-27	6.92961e-26	65.7197	220.046
CTNNAL1	-2.03836	1.45482e-27	7.79543e-26	2957.86	719.423
ITGA6	1.34993	1.60472e-27	8.57263e-26	2319.49	5912.34
SNX21	1.45346	1.77253e-27	9.44049e-26	1709.64	4681.81
CYTH3	-1.12102	1.84376e-27	9.79026e-26	2216.71	1018.95
DTX3L	1.40974	1.90696e-27	1.00954e-25	1090.42	2899.07
TACSTD2	-1.38147	2.25429e-27	1.18985e-25	4411.4	1693.04
FAM83D	-1.75715	2.44053e-27	1.2843e-25	1812.12	535.63
EPHA4	2.30175	2.96593e-27	1.55614e-25	36.8786	178.306
CDH4	-2.11017	2.98506e-27	1.56153e-25	6277.5	1454.28
GLB1	0.877928	3.22216e-27	1.68058e-25	1128.71	2076.24
HLA-DPA1	2.23435	3.84608e-27	2.00008e-25	33.3581	162.039
SH3KBP1	0.990755	4.21139e-27	2.18361e-25	1428.29	2837.11
VDR	2.4115	4.41822e-27	2.28413e-25	25.8	136.18
MGLL	-1.38036	4.90774e-27	2.52978e-25	689.605	265.141
LAMP1	0.61209	5.15329e-27	2.64861e-25	2991.01	4572.89
SMURF1	0.737468	5.26713e-27	2.69925e-25	1384.07	2305.89
ENTPD3	3.80311	5.53964e-27	2.83068e-25	8.50544	119.162
IL8	4.10511	5.58057e-27	2.84335e-25	21.56	372.942
SLC6A9	2.40682	5.66586e-27	2.87848e-25	33.4623	179.897
SPAG5	-1.43775	5.88284e-27	2.98013e-25	1741.9	642.039
HOOK1	-1.15986	6.36696e-27	3.21614e-25	372.548	167.232
CTIF	-1.24215	6.54832e-27	3.29829e-25	2238.5	947.805
NCAPG2	-1.22068	7.13726e-27	3.58469e-25	1804.42	772.712
SLC9A1	1.3401	7.68158e-27	3.84712e-25	457.68	1158.99
SREBF2	-0.950567	7.72391e-27	3.85736e-25	4551	2352.43
CD58	1.65344	8.08217e-27	4.02487e-25	135.246	427.315
RALGPS2	-0.933299	1.25277e-26	6.2164e-25	2868.41	1501.22
TNFRSF19	3.66936	1.25534e-26	6.2164e-25	7.28429	89.3735
ZCCHC24	1.08404	1.4129e-26	6.97705e-25	559.175	1184.47
NALCN	-2.06109	1.60163e-26	7.88692e-25	284.559	67.7486
NCAPD3	-1.03575	1.75656e-26	8.62575e-25	2285.06	1113.53
NMNAT2	2.31034	1.95495e-26	9.57327e-25	24.1125	117.191
ANKRD33B	-1.21649	2.12446e-26	1.03746e-24	2493.78	1073.01
LY6E	1.66484	2.87501e-26	1.4001e-24	262.152	833.21
IFIT3	2.36938	3.02218e-26	1.46771e-24	387.972	2004.79
ERN1	1.16546	3.05831e-26	1.48118e-24	342.496	766.008
PTGES	2.22227	3.43374e-26	1.65845e-24	146.771	683.189
TPX2	-1.49114	4.00342e-26	1.92831e-24	4313.22	1533.53
PEAR1	-3.65302	4.06641e-26	1.95332e-24	138.77	11.6001
SHISA5	1.14218	4.48697e-26	2.14948e-24	2197	4850.48
MAN1A1	0.688162	4.7678e-26	2.27782e-24	945.837	1522.31
CYTH1	0.812369	4.888e-26	2.32893e-24	875.154	1537.38
CENPF	-1.61857	5.14011e-26	2.44245e-24	5336.01	1736.75
GADD45B	-2.40453	5.43051e-26	2.57351e-24	992.714	187.943
FAM102A	1.17031	5.56227e-26	2.62888e-24	879.944	1980.8
RHOB	1.60213	5.62871e-26	2.65317e-24	1625.52	4934.87
ATP2B4	1.12927	5.98618e-26	2.81414e-24	3141.97	6869.99
SGSH	1.55957	7.17572e-26	3.36438e-24	510.177	1502.27
FJX1	-1.82379	7.71118e-26	3.60584e-24	927.292	262.343
TOP2A	-1.6068	8.19745e-26	3.82309e-24	7374.97	2420.16
ACBD7	-2.40266	8.32421e-26	3.87196e-24	523.044	98.9789
MCL1	1.21796	9.21633e-26	4.27565e-24	6409.9	14909.1
NOMO1	0.928871	1.01854e-25	4.71281e-24	2408.21	4586.37
B2M	1.24152	1.02159e-25	4.71454e-24	4922.97	11643.1
ZNFX1	1.1429	1.07099e-25	4.92963e-24	4597.75	10154.3
HIST1H2AJ	-1.76048	1.17793e-25	5.40774e-24	550.092	161.014
PYGL	-1.0789	1.21933e-25	5.58327e-24	995.896	471.712
ZNF106	-0.860018	1.36117e-25	6.21658e-24	5300.08	2916.23
MMP15	1.627	1.40952e-25	6.42077e-24	74.9304	232.238
CEBPD	2.1046	2.10866e-25	9.58081e-24	149.115	640.154
TOR1B	0.834459	2.17317e-25	9.84853e-24	629.016	1118.55
GBA	0.919492	2.36447e-25	1.0688e-23	1844.23	3488.66
MGST1	0.913712	2.40721e-25	1.08534e-23	880.792	1660.04
NHS	1.1398	2.41863e-25	1.08771e-23	520.856	1148.77
LOC81691	-1.8469	2.45141e-25	1.09964e-23	226.042	61.9165
PVR	-0.656821	2.49048e-25	1.11433e-23	2540.69	1613.39
GAS6	-1.17196	2.61255e-25	1.16599e-23	9346.57	4147.31
MED14	-0.864181	2.6676e-25	1.18755e-23	3408.56	1871.01
NUP210	-1.21444	2.99991e-25	1.33212e-23	1086.2	471.072
CENPU	-1.78981	3.1382e-25	1.39003e-23	759.585	218.96
HPCAL1	1.2533	3.5747e-25	1.57941e-23	1135	2705.07
NDST1	-0.849336	3.58541e-25	1.58018e-23	7212	4002.02
RIN1	1.29477	3.86795e-25	1.70045e-23	746.291	1831.64
SEMA4B	1.38174	4.04654e-25	1.77454e-23	1717.8	4476.02
ARL6IP1	-1.01061	4.11151e-25	1.79855e-23	5787.17	2872.56
FIGN	-1.59296	4.20786e-25	1.83615e-23	570.316	189.964
PDK3	-1.00954	4.21828e-25	1.83615e-23	1137.77	565.274
C16orf45	1.16883	4.82849e-25	2.09659e-23	530.878	1193.15
RRM1	-1.44476	5.05265e-25	2.18853e-23	1226.03	448.984
GLG1	0.666153	5.65879e-25	2.44507e-23	6179.49	9800.89
PLK2	-1.29444	5.6866e-25	2.45108e-23	746.63	306.081
SAMHD1	1.3804	6.6985e-25	2.88019e-23	1532.16	3989.98
AQP3	4.93036	6.93119e-25	2.97299e-23	8.36201	258.069
COL12A1	-2.04937	6.97004e-25	2.9824e-23	2104.13	508.162
ARHGEF18	-1.04611	7.23468e-25	3.08814e-23	2348.83	1137.36
HIST1H2BK	-0.999993	7.86836e-25	3.35052e-23	6291.85	3146.47
PPP2R5C	-0.866052	8.16185e-25	3.46711e-23	1979.03	1082.58
ZNHIT6	-0.870451	8.77389e-25	3.71815e-23	1350.3	738.28
EPS8L2	-1.14779	9.1547e-25	3.87022e-23	2802.63	1265.94
ADRA1B	1.83008	1.02377e-24	4.3177e-23	109.77	389.965
HPSE	-1.63638	1.05699e-24	4.44716e-23	610.285	196.035
CDH11	1.13879	1.08366e-24	4.54854e-23	270.697	597.529
PLSCR1	1.60524	1.13693e-24	4.7608e-23	261.155	797.223
ZBTB44	-0.671925	1.15881e-24	4.84092e-23	4760.45	2987.95
FKBP10	0.718174	1.18587e-24	4.94224e-23	2739.52	4508.11
TRIB1	2.25997	1.19854e-24	4.98326e-23	219.665	1050.59
NAGLU	0.897837	1.39052e-24	5.76788e-23	432.632	808.313
MYBL2	-1.55554	1.45325e-24	6.01391e-23	1278.51	434.831
CNOT8	1.05122	1.536e-24	6.34147e-23	775.966	1607.08
NEXN	-1.60626	1.58395e-24	6.52416e-23	290.868	95.5255
IFIT5	1.41003	1.8144e-24	7.45594e-23	435.157	1160.13
METTL7B	2.02006	2.02004e-24	8.28168e-23	75.6792	304.783
PON2	1.25025	2.21656e-24	9.0663e-23	1072.22	2550.95
VIPR1	1.85742	2.2243e-24	9.07689e-23	114.613	412.774
PBXIP1	1.16735	2.27456e-24	9.26057e-23	1902.76	4271.12
HIST1H2AH	-1.91233	2.29717e-24	9.33106e-23	591.224	155.115
TIMP1	1.25685	2.32771e-24	9.43336e-23	1117.78	2671.54
CDKN3	-1.74878	2.65045e-24	1.07167e-22	415.533	123.608
PEG10	0.469625	3.03876e-24	1.22586e-22	17251.2	23892
HIST1H2BL	-1.89851	3.90735e-24	1.57266e-22	461.098	123.5
TRPV2	2.89478	3.97993e-24	1.59823e-22	13.4995	101.719
TMEM43	0.825976	4.54507e-24	1.82102e-22	2201.04	3899.52
C10orf54	-1.73576	4.60961e-24	1.8427e-22	779.951	234.544
NCAPG	-1.62688	4.72609e-24	1.88498e-22	1715.06	554.507
TMPO	-1.00497	6.05367e-24	2.40903e-22	3971.15	1978.48
KIF11	-1.37912	6.21361e-24	2.46711e-22	2037.15	783.277
PTPRN	1.1316	6.58003e-24	2.60673e-22	1185.01	2594.47
MARVELD1	0.839282	6.81769e-24	2.68999e-22	781.605	1397.52
PER3	-1.36519	6.82074e-24	2.68999e-22	896.269	348.368
CHST15	0.912472	7.37484e-24	2.90203e-22	747.655	1410.18
HIST1H4C	-1.79512	8.40896e-24	3.30159e-22	439.177	125.82
SERPINB2	2.8653	8.58009e-24	3.3613e-22	46.2878	337.318
HIST1H3B	-2.29171	1.0559e-23	4.12738e-22	1357.57	277.039
MEIOB	-2.44484	1.11862e-23	4.36288e-22	344.085	62.8882
HIST1H4D	-1.98503	1.13075e-23	4.40044e-22	512.512	128.86
STEAP4	2.41171	1.17533e-23	4.56386e-22	36.5632	197.977
HIST1H2AB	-2.12274	1.21977e-23	4.72602e-22	261.43	58.9336
CUL4B	-0.808068	1.25257e-23	4.84243e-22	6049.84	3454.7
MYL12B	-0.72869	1.30927e-23	5.05058e-22	3712.37	2239.44
KCNF1	3.0449	1.37713e-23	5.30073e-22	40.7252	332.698
AMPD3	1.60519	1.40743e-23	5.40558e-22	53.0459	160.682
EPN2	0.9964	1.47527e-23	5.65382e-22	1333.15	2659.36
ERCC2	-0.990299	1.49641e-23	5.72241e-22	1039.39	522.955
FAT4	-1.15253	1.68839e-23	6.44257e-22	7506.46	3377.06
RAB38	1.48187	1.94688e-23	7.41288e-22	159.445	445.968
TNFSF11	3.44752	1.98665e-23	7.54799e-22	10.1522	112.551
HIST1H2BC	-1.2839	2.02378e-23	7.67251e-22	1760.39	722.536
MANBA	1.07349	2.13264e-23	8.06788e-22	205.424	431.105
RRAD	2.46194	2.4515e-23	9.25428e-22	49.2322	270.654
SEPW1	1.66717	2.53103e-23	9.53409e-22	557.409	1769.25
GALNT12	1.3887	2.67766e-23	1.00649e-21	75.8207	195.739
SEPT9	-0.624937	3.14917e-23	1.18121e-21	11526.2	7471.96
TM9SF4	0.729611	3.46718e-23	1.29773e-21	1404.32	2330.81
NEURL1B	-1.68741	3.61326e-23	1.34954e-21	602.76	187.093
ATG16L1	0.890846	3.72742e-23	1.38923e-21	542.776	1004.47
AURKB	-1.56611	3.94523e-23	1.46731e-21	639.331	215.942
ATOH8	-1.88722	4.14683e-23	1.53904e-21	1135.45	307.54
ARHGEF10	-0.876116	4.62464e-23	1.71277e-21	2403.27	1309.55
ASPM	-1.6782	5.01268e-23	1.85259e-21	3482.54	1088.2
LAMA4	3.0811	5.43371e-23	2.00399e-21	9.45283	81.2126
NAMPT	1.53813	5.76908e-23	2.12324e-21	2053.95	5965.23
DDX60	1.88833	6.59131e-23	2.41796e-21	881.925	3264.43
MCM3	-0.904005	6.59732e-23	2.41796e-21	2069.27	1105.07
PLOD3	0.960802	7.09222e-23	2.59396e-21	711.129	1384.09
OSR1	2.19247	7.18074e-23	2.6209e-21	92.1762	422.483
PKMYT1	-1.68183	7.5763e-23	2.75956e-21	329.337	103.278
NRROS	2.62563	7.92376e-23	2.88016e-21	27.9646	172.8
NFKB2	1.06475	8.27453e-23	3.00147e-21	616.683	1289.5
MALL	1.05201	8.62855e-23	3.12346e-21	759.474	1574.91
TRIM8	0.954908	8.77389e-23	3.16957e-21	1957.16	3793.22
DEPDC1B	-1.85443	1.08327e-22	3.90533e-21	272.24	74.5216
ADK	-0.662225	1.22187e-22	4.396e-21	2121.9	1338.3
ITGA11	2.99177	1.27013e-22	4.5603e-21	128.153	1016.71
BTN3A3	1.2012	1.44921e-22	5.19269e-21	200.452	460.223
B4GALT5	1.31461	1.48176e-22	5.29856e-21	3441.14	8558.83
CENPA	-1.61122	1.65107e-22	5.89205e-21	401.61	131.889
ITGB8	1.912	1.68515e-22	6.00153e-21	135.12	507.924
COL4A3	-3.75736	1.8809e-22	6.68515e-21	112.207	8.48745
WDHD1	-1.13666	1.94951e-22	6.91509e-21	676.353	306.523
BUB1B	-1.38386	1.9551e-22	6.92099e-21	1492.11	570.119
ITM2B	0.731425	2.13873e-22	7.55584e-21	2324.21	3862.37
KIFC1	-1.61804	2.18784e-22	7.71389e-21	1453.39	472.98
SKA1	-1.55614	2.92771e-22	1.03019e-20	830.813	282.357
NEDD4L	-0.783459	3.24573e-22	1.13982e-20	5941.76	3449.48
NFIL3	1.30353	3.3106e-22	1.16029e-20	198.849	492.476
MMAB	-1.44187	3.32997e-22	1.16476e-20	406.884	146.995
LRRC4	5.73549	3.63567e-22	1.26667e-20	2.86356	151.933
PPAPDC1B	1.09772	3.63356e-22	1.26667e-20	295.967	635.841
C1orf116	-2.01968	3.67646e-22	1.27835e-20	83.5187	21.4274
MCM6	-1.09538	3.93904e-22	1.36696e-20	1218.59	568.647
IQGAP3	-1.81579	4.11606e-22	1.42558e-20	1747.28	497.313
BTN3A2	0.808612	4.12732e-22	1.42668e-20	395.567	693.107
ADAMTS9	1.75854	4.71013e-22	1.62495e-20	33.8352	113.358
SH2D5	-2.74224	4.78144e-22	1.64633e-20	201.567	30.1742
CTGF	-2.139	4.87383e-22	1.67487e-20	12707.5	2885.59
JUP	1.15992	5.11216e-22	1.75335e-20	415.614	929.061
USP18	2.43722	5.66458e-22	1.93905e-20	52.0672	283.793
FAM64A	-1.70529	5.80272e-22	1.98248e-20	607.74	186.375
ANGPTL4	2.13335	6.95153e-22	2.37038e-20	123.234	539.009
HIST1H1B	-2.05743	7.4683e-22	2.54167e-20	3448.34	828.05
TMEM158	2.53103	8.29819e-22	2.81867e-20	82.1996	475.987
PM20D2	-1.53618	8.60592e-22	2.91757e-20	997.492	343.024
HIP1	1.24809	9.10717e-22	3.08158e-20	1039.55	2467.92
MCM4	-1.08264	9.32372e-22	3.14881e-20	2514.21	1187.1
TMCC3	1.48099	1.02908e-21	3.46877e-20	482.358	1346.32
DCBLD1	1.03941	1.09669e-21	3.68962e-20	285.388	586.217
KIF14	-1.46519	1.09933e-21	3.69145e-20	1107.29	400.862
TMC8	3.21763	1.35272e-21	4.53367e-20	11.7256	107.704
RNF128	1.91093	1.41694e-21	4.73988e-20	167.321	630.27
SPC25	-1.58975	1.44396e-21	4.82113e-20	319.787	106.358
WARS	0.960542	1.4584e-21	4.86012e-20	464.36	909.929
CDCA2	-1.57426	1.59479e-21	5.30462e-20	983.895	330.585
GTSE1	-1.57403	1.83228e-21	6.08312e-20	1087.63	365.252
PACSIN2	0.713583	1.99229e-21	6.6019e-20	642.587	1052.69
B3GNT3	1.64615	2.01048e-21	6.64968e-20	46.9789	147.621
KCNN4	1.42898	2.0349e-21	6.70528e-20	915.755	2464.72
MPP7	1.77263	2.03209e-21	6.70528e-20	93.4616	318.818
TSC22D3	1.77222	2.04303e-21	6.71951e-20	193.75	660.286
PTTG1	-1.56447	2.13057e-21	6.99437e-20	1190.41	402.273
IL1RAP	1.08563	2.46418e-21	8.07454e-20	267.726	568.704
THEMIS2	2.09137	2.51359e-21	8.22116e-20	81.9979	350.403
CGNL1	-2.47493	2.52245e-21	8.23486e-20	188.472	33.9192
AHNAK	-1.1211	2.55804e-21	8.33561e-20	115323	53016.9
CLDN10	2.73532	2.63916e-21	8.58409e-20	44.9026	298.395
KIF4A	-1.33622	2.73834e-21	8.89027e-20	1471.54	581.521
C1S	3.22914	2.96471e-21	9.60752e-20	12.6234	114.781
CTBS	0.837961	3.23522e-21	1.04649e-19	1216.83	2176.35
PLEKHA7	-1.205	3.36025e-21	1.08494e-19	3116.31	1353.57
PITPNM2	1.42152	3.42188e-21	1.10282e-19	306.228	819.069
WWC1	-1.389	3.47186e-21	1.11689e-19	628.939	240.481
SKA2	-1.20713	3.75655e-21	1.20627e-19	768.172	332.059
C6orf132	-2.18944	3.77603e-21	1.21032e-19	68.3854	15.3008
IRF7	1.84709	3.92823e-21	1.25682e-19	137.989	497.423
ATP1A1	0.850926	4.13e-21	1.31898e-19	4071.57	7343.3
JADE2	1.04154	4.19693e-21	1.33793e-19	1136.69	2338.09
SLC25A25	0.96491	4.47329e-21	1.42346e-19	248.204	484.073
AKIRIN1	0.534516	5.62185e-21	1.78572e-19	1169.96	1696.56
TSC22D2	-0.999875	6.2641e-21	1.98615e-19	3565.35	1785.07
HIST1H2BG	-1.36018	6.38326e-21	2.0203e-19	693.721	269.499
ACSL5	1.64734	6.54891e-21	2.06809e-19	216.594	679.204
FDPS	-1.05632	6.55774e-21	2.06809e-19	1503.72	720.408
SNRNP200	-0.66811	7.48384e-21	2.35594e-19	8919.39	5609.65
B3GNT1	1.18273	7.83782e-21	2.46298e-19	410.197	932.389
SLC2A12	1.48794	8.39359e-21	2.63293e-19	611.875	1716.69
CDC25C	-1.68249	8.93848e-21	2.79887e-19	408.876	127.101
CTSS	2.14867	9.15669e-21	2.86212e-19	32.297	142.207
NUP155	-0.744581	1.01897e-20	3.17937e-19	1978.67	1180.63
NANOS1	-1.73238	1.0867e-20	3.38471e-19	1069.31	320.475
CASC5	-1.65607	1.39109e-20	4.32514e-19	2406.41	763.239
CEP55	-1.34541	1.50313e-20	4.66527e-19	1505.85	592.492
LRPAP1	0.681007	1.56033e-20	4.83429e-19	1714.27	2747.4
ARRB1	1.34643	1.59604e-20	4.93624e-19	2287.5	5814.05
PC	1.54146	1.78558e-20	5.51277e-19	675.401	1964.87
TBC1D5	-0.646491	1.79713e-20	5.53873e-19	3381.74	2155.67
HIST1H2AE	-1.60526	1.88877e-20	5.811e-19	1114.63	365.216
HPS3	0.804543	1.89806e-20	5.82943e-19	1068.65	1867.44
GGT1	1.65009	2.00897e-20	6.15932e-19	96.7052	303.131
DPP4	2.74088	2.0379e-20	6.23717e-19	10.5999	69.3055
SLIT2	1.69223	2.06878e-20	6.32073e-19	260.185	839.135
TRIB2	1.49499	2.22579e-20	6.78865e-19	93.0294	263.809
HLA-E	1.27642	2.23619e-20	6.8086e-19	1471.7	3566.04
POC1A	-1.14238	2.26284e-20	6.87785e-19	418.727	189.262
VEGFA	1.57004	2.33469e-20	7.08402e-19	3627.35	10771.3
CDC42EP2	1.5172	2.38216e-20	7.21565e-19	109.52	313.29
CDC20	-1.67105	2.49009e-20	7.52964e-19	1512.72	473.786
POLA1	-0.929827	2.61391e-20	7.89052e-19	856.855	448.698
CHSY1	0.773667	2.61961e-20	7.8942e-19	926.607	1584.28
ERAP1	0.732998	2.64219e-20	7.94867e-19	434.087	723.032
SMPD1	1.47449	2.65709e-20	7.97986e-19	420.427	1167.2
SP110	1.50377	2.74568e-20	8.2319e-19	214.635	609.9
PARP10	1.51381	2.75043e-20	8.23216e-19	284.336	812.04
C19orf48	-1.08575	2.78253e-20	8.3141e-19	518.879	244.971
C1orf198	-1.09637	3.2088e-20	9.57155e-19	760.444	354.18
ALDH3A2	0.619104	3.39306e-20	1.01041e-18	2346.19	3601.81
PDS5A	-0.575202	3.50908e-20	1.0432e-18	7761.63	5206.25
VWA7	2.26376	3.71484e-20	1.10251e-18	92.1268	441.008
IFI44	2.1944	3.73737e-20	1.10733e-18	186.732	855.645
FAM129A	1.05705	3.8131e-20	1.12787e-18	626.599	1302.83
HIST1H3C	-1.78049	4.10081e-20	1.21094e-18	1090.05	317.436
TAPBP	0.822881	4.13379e-20	1.21864e-18	3861.36	6831.56
EMP2	-1.07602	4.31828e-20	1.2709e-18	1107.48	526.726
MYD88	1.10781	4.39435e-20	1.29113e-18	541.777	1170.11
CEACAM6	2.33498	4.44764e-20	1.30462e-18	21.4827	107.205
ATP6AP1	0.718273	4.54284e-20	1.33033e-18	1711.33	2815.81
IFIT2	2.27662	4.59502e-20	1.34338e-18	382.586	1854.36
NT5E	0.923043	5.03947e-20	1.47087e-18	9629.63	18259.4
NTSR1	3.54188	5.63394e-20	1.64167e-18	30.5623	355.733
MKI67	-1.57092	5.75875e-20	1.67526e-18	11687.1	3934.15
PKP4	-0.820465	6.22961e-20	1.80926e-18	1894.29	1070.42
TMEM97	-1.04516	6.40721e-20	1.85777e-18	779.356	374.613
CD82	1.55362	6.47825e-20	1.87529e-18	104.544	307.003
EMC10	0.986235	6.74877e-20	1.9504e-18	1497.29	2965.81
KCNIP3	-1.52157	6.81373e-20	1.96595e-18	457.501	161.606
PLA2G15	1.02421	6.82791e-20	1.96682e-18	352.818	716.952
RACGAP1	-1.31912	7.08849e-20	2.03855e-18	1911.64	765.146
ESPL1	-1.46782	7.11678e-20	2.04335e-18	1291.8	467.642
IRAK2	1.7409	7.88805e-20	2.26111e-18	202.017	673.068
PCNXL4	-0.684106	8.29672e-20	2.3744e-18	2044.97	1272.89
YOD1	-1.10688	8.43757e-20	2.41079e-18	791.5	368.612
RASD1	3.41427	8.59581e-20	2.45203e-18	10.2258	111.712
MAP2	-1.5168	1.18105e-19	3.3636e-18	1118.75	391.503
OGDH	0.664672	1.18636e-19	3.37328e-18	1940.14	3071.33
SAMD9L	2.41048	1.19113e-19	3.38139e-18	83.8423	444.738
ITFG3	1.1133	1.2342e-19	3.49802e-18	883.622	1909.3
RAB43	1.15844	1.33204e-19	3.76928e-18	462.9	1033.86
LBR	-0.771548	1.38521e-19	3.91345e-18	1372.38	802.63
ERRFI1	1.44239	1.47463e-19	4.15939e-18	7253.72	19711.6
KIAA1804	-0.929182	1.48105e-19	4.17082e-18	303.34	159.516
RPL12	-0.870197	1.76938e-19	4.97486e-18	8454.89	4623.73
ODF3B	2.76453	2.08622e-19	5.85638e-18	15.3241	103.867
CNPY3	0.711583	2.15811e-19	6.04853e-18	623.205	1021.16
CST6	-2.08629	2.2315e-19	6.24429e-18	127.507	30.3546
NABP1	-1.40154	2.27245e-19	6.34883e-18	2932.13	1110.52
TPPP3	3.30828	2.45443e-19	6.84638e-18	31.262	310.987
CRABP2	1.78985	2.81406e-19	7.83713e-18	68.1613	238.276
HIST1H2BB	-2.27908	2.91195e-19	8.09698e-18	205.197	41.8365
MTHFD1	-0.723576	3.07689e-19	8.54211e-18	1433.52	866.03
NRP1	1.42135	3.12156e-19	8.65251e-18	5304.52	14207
ECT2	-0.979888	3.24356e-19	8.97658e-18	2281.57	1157.05
B3GNT9	0.84198	3.36381e-19	9.29478e-18	491.585	880.94
SGOL1	-1.24975	3.57124e-19	9.85249e-18	562.284	236.22
TSC22D1	0.819632	3.58319e-19	9.87002e-18	2746.64	4845.32
PVRL1	1.38257	4.54305e-19	1.24945e-17	95.2018	248.86
FAM160A1	-1.0753	4.60149e-19	1.26355e-17	901.871	428.819
PLA2G7	2.5474	4.62239e-19	1.26731e-17	13.2111	74.6547
CPD	1.25617	4.93572e-19	1.35111e-17	2587.79	6180.57
ZWINT	-1.29206	5.56028e-19	1.51972e-17	1012.33	413.943
MEST	-1.31672	5.71653e-19	1.56001e-17	734.976	293.806
STX3	-0.772163	5.89247e-19	1.60554e-17	1707.56	998.718
PROSER2	-1.57463	6.66729e-19	1.81385e-17	175.693	59.4708
CCNA2	-1.4998	6.79673e-19	1.84622e-17	1431.19	505.736
CTSL	1.38503	7.24946e-19	1.96616e-17	242.421	632.986
CDCA5	-1.19396	7.78458e-19	2.10805e-17	871.922	379.546
ADAR	0.739427	7.82434e-19	2.11557e-17	6196.11	10347
NOMO2	0.834939	8.46541e-19	2.2854e-17	1114.16	1986.42
EZH2	-1.01293	8.8291e-19	2.37631e-17	944.136	467.726
PBK	-1.62461	8.82551e-19	2.37631e-17	567.29	183.102
SYNGR2	0.751628	9.38404e-19	2.52182e-17	613.502	1033.66
KIF15	-1.48842	1.10353e-18	2.96107e-17	808.406	287.552
HIST1H3D	-1.48924	1.10571e-18	2.9624e-17	1154.6	411.272
SORCS2	1.97123	1.1955e-18	3.19809e-17	49.8405	195.608
ARHGEF26	-1.04308	1.26349e-18	3.37485e-17	1177.97	571.688
NUF2	-1.58676	1.28697e-18	3.43238e-17	599.384	199.632
UBE2S	-1.11683	1.488e-18	3.96253e-17	2680.37	1235.41
AIM1L	-1.52205	1.5052e-18	4.00228e-17	252.573	88.1979
SH3PXD2A	1.73125	1.53746e-18	4.0819e-17	50.5774	168.985
MLKL	1.3143	1.54861e-18	4.10533e-17	150.216	373.077
UNC13D	-0.908346	1.61263e-18	4.26861e-17	1346.74	719.988
KIF23	-1.32323	1.69838e-18	4.48887e-17	1779.86	710.3
CKAP5	-0.725599	2.03183e-18	5.35567e-17	4760.78	2877.83
INSIG1	-1.21944	2.03242e-18	5.35567e-17	1735.54	743.636
FASN	-1.18356	2.19343e-18	5.77133e-17	12858.5	5660.19
ARHGAP11A	-1.29679	2.2274e-18	5.85199e-17	2204.6	896.456
C1RL	1.29498	2.64122e-18	6.92888e-17	120.383	295.659
RCC1	-0.693665	2.6455e-18	6.92979e-17	795.272	490.643
COLGALT1	0.729129	2.82169e-18	7.38036e-17	923.026	1530.81
RDX	-0.672104	2.86322e-18	7.47789e-17	3821.73	2395.76
CCDC69	2.9683	2.88707e-18	7.529e-17	49.4208	387.026
CYP1B1	1.38304	2.98325e-18	7.76836e-17	6433	16776.5
CCDC80	-2.42136	3.26422e-18	8.48746e-17	299.531	55.6771
PDE4B	1.54089	3.2927e-18	8.54891e-17	205.21	597.435
FURIN	0.923827	3.31774e-18	8.60123e-17	1736.83	3293.23
LRP10	0.886118	3.42929e-18	8.87738e-17	3363.23	6215.76
C11orf68	-1.00989	3.4588e-18	8.94063e-17	1646.21	817.036
GPAM	0.954169	3.54953e-18	9.16175e-17	612.808	1184.89
ANP32E	-0.956243	3.64195e-18	9.38653e-17	3068.64	1580.37
CDCA8	-1.49021	3.74398e-18	9.63543e-17	1033.38	367.349
ARHGEF3	1.02543	3.81289e-18	9.79846e-17	551.971	1122.62
SEC24D	0.834768	3.86787e-18	9.92528e-17	1153.6	2055.59
QKI	-0.782375	4.16561e-18	1.06738e-16	3028.19	1761.37
CDKN2C	-1.40901	4.43313e-18	1.13428e-16	807.293	302.529
NOV	1.76698	4.72256e-18	1.20658e-16	84.4673	288.356
STAG3	-1.20813	4.73309e-18	1.20752e-16	1753.58	760.087
ELFN2	-1.35583	4.84862e-18	1.23521e-16	2045.69	799.404
HIST1H4H	-1.59022	5.98657e-18	1.5229e-16	843.942	280.149
COCH	-1.70785	6.01608e-18	1.52821e-16	118.187	36.9452
STX11	-1.82364	6.52437e-18	1.65494e-16	128.38	36.2038
MCAM	-1.02287	6.83213e-18	1.73051e-16	10147.6	4993.5
HIST1H4E	-1.08809	7.21412e-18	1.82203e-16	975.483	458.888
PPFIBP1	0.805961	7.21389e-18	1.82203e-16	1280.51	2235.28
PTRF	-1.06036	7.313e-18	1.84173e-16	15089.1	7234.92
RRBP1	0.820632	7.30326e-18	1.84173e-16	1936.38	3420.68
ELOVL2	-1.27947	7.33548e-18	1.84475e-16	709.847	292.879
KIF2C	-1.40272	7.37722e-18	1.85261e-16	1383.04	522.919
TM4SF1	1.09494	7.44622e-18	1.86728e-16	1223.9	2615.81
ETV4	1.37375	7.70975e-18	1.93061e-16	228.802	593.823
HADH	-0.956503	8.07833e-18	2.02004e-16	415.631	213.539
ANPEP	1.37841	8.31472e-18	2.07621e-16	249.482	649.553
KIF20B	-1.44271	9.7657e-18	2.43507e-16	1562.95	575.351
FOXM1	-1.11403	1.07227e-17	2.66993e-16	2444.67	1129.58
CUEDC1	0.711403	1.07392e-17	2.67026e-16	1144.18	1873.88
EFNB1	1.0747	1.08455e-17	2.69288e-16	118.172	249.486
HIST1H2BJ	-1.46465	1.10304e-17	2.73496e-16	536.391	193.292
STIL	-0.990312	1.17203e-17	2.90193e-16	1208.37	608.528
KIAA1671	0.742474	1.18589e-17	2.93212e-16	818.263	1367.5
MYH10	-0.586699	1.22786e-17	3.03166e-16	3143.99	2089.54
CDCA3	-1.7174	1.38719e-17	3.42026e-16	569.96	172.931
LMNA	0.615923	1.39109e-17	3.42507e-16	16908	25908.6
NPAS2	1.95935	1.41681e-17	3.48353e-16	41.1036	159.379
FSTL3	-1.59029	1.53244e-17	3.76258e-16	229.506	76.1017
ASF1B	-1.39804	1.57979e-17	3.87345e-16	498.791	190.046
SLC27A2	1.8263	1.70095e-17	4.16472e-16	46.8137	165.662
CDK17	0.628963	1.90986e-17	4.66976e-16	741.175	1147.64
CDK2	-0.747775	1.9168e-17	4.68023e-16	1322.76	787.061
GRK5	1.19618	1.93195e-17	4.70846e-16	229.177	524.629
KCNE3	2.8198	1.9337e-17	4.70846e-16	14.4869	103.826
XXYLT1	0.971107	2.12007e-17	5.15514e-16	191.061	376.73
LINC00452	-3.09329	2.17071e-17	5.27099e-16	246.903	28.9624
EDN2	4.19017	2.20232e-17	5.33307e-16	24.122	446.707
HHATL	10.3248	2.19961e-17	5.33307e-16	0	226.754
THSD4	-1.01196	2.31156e-17	5.58992e-16	1369.68	678.592
LEPREL4	1.13097	2.31607e-17	5.59316e-16	327.116	715.818
PPAP2C	1.17956	2.52281e-17	6.08407e-16	253.117	572.726
RAB3D	0.876032	2.58352e-17	6.22198e-16	553.016	1014.36
ARHGAP22	1.67685	2.73763e-17	6.58413e-16	150.615	480.303
WDR76	-1.42965	3.00283e-17	7.2121e-16	695.49	257.654
ST3GAL1	1.9407	3.19945e-17	7.67388e-16	25.6752	100.149
DYNC1H1	-0.712619	3.22393e-17	7.72209e-16	10715.1	6536.05
KPNA2	-1.14343	3.27226e-17	7.82723e-16	3852.98	1743.39
LEPREL2	1.25148	3.4354e-17	8.20633e-16	103.106	246.188
ASAP1	-1.16469	3.54695e-17	8.46133e-16	4231.96	1888.07
GINS1	-1.24715	3.56685e-17	8.4973e-16	666.486	280.502
NLRC5	1.71122	3.64977e-17	8.6831e-16	306.58	1004.47
FAS	1.32649	3.83386e-17	9.10879e-16	83.6118	210.72
SH3BGRL3	0.850716	4.51439e-17	1.07112e-15	2289.88	4128.94
TFPI2	2.88	4.98054e-17	1.18013e-15	168.49	1241.4
GRAMD3	-1.10795	5.22404e-17	1.23617e-15	266.769	123.516
PKN3	-1.46244	5.50493e-17	1.30089e-15	446.071	161.942
NUP107	-0.748819	5.62088e-17	1.32651e-15	1571.57	934.997
ASAH1	0.642193	5.64192e-17	1.3297e-15	1221.9	1906.03
F11R	0.606383	5.83977e-17	1.37449e-15	1283.07	1953.51
TAP1	1.49944	5.89918e-17	1.38662e-15	437.258	1237.67
SMS	-1.10877	6.02329e-17	1.41391e-15	2661.52	1232.98
PLCH1	1.65469	6.56837e-17	1.53981e-15	67.6557	212.271
TTK	-1.3294	6.63808e-17	1.55409e-15	1013.66	403.197
CYB5RL	-1.63985	6.75318e-17	1.57685e-15	211.172	67.8926
PLK1	-1.40189	6.75311e-17	1.57685e-15	1164.47	440.268
RPS6	-0.721162	7.31304e-17	1.70531e-15	4204.18	2546.93
TMEM139	-1.4564	9.23153e-17	2.14984e-15	199.951	72.2648
STAC	-1.6438	9.62337e-17	2.23813e-15	2229.99	713.641
KLC2	0.659633	1.04739e-16	2.43274e-15	849.971	1340.32
RHPN2	-1.05616	1.05886e-16	2.45615e-15	345.505	168.709
KNTC1	-1.20728	1.07429e-16	2.48865e-15	2181.13	945.397
SEMA6A	3.57049	1.09119e-16	2.5245e-15	6.17602	72.0744
MX2	2.13313	1.14552e-16	2.64672e-15	61.4324	270.386
SCEL	-0.779714	1.15448e-16	2.66393e-15	2126.12	1237.82
BARD1	-0.933492	1.19105e-16	2.74471e-15	981.581	514.442
GBP3	1.1233	1.31068e-16	3.01646e-15	153.449	336.24
MYO1F	2.98998	1.34301e-16	3.08681e-15	12.2261	96.534
BRIP1	-1.3303	1.39421e-16	3.20033e-15	698.393	277.535
TRIM59	-0.921443	1.41856e-16	3.25199e-15	1790.85	944.569
DIS3L	-0.652882	1.42631e-16	3.26551e-15	696.614	441.705
PTK2	0.394176	1.45235e-16	3.32082e-15	2066.52	2715.69
SPC24	-1.7676	1.46578e-16	3.34719e-15	101.539	29.8226
B4GALNT3	2.45751	1.49947e-16	3.41969e-15	10.7794	58.8172
SECTM1	1.00834	1.54768e-16	3.52506e-15	273.003	549.695
RPS7	-0.757552	1.79156e-16	4.07527e-15	6339.15	3747.29
TXNIP	1.76166	1.81783e-16	4.12971e-15	1606.05	5444.91
UBE2L6	1.54526	1.83769e-16	4.16946e-15	271.444	793.537
GINS2	-1.49755	1.85746e-16	4.20889e-15	106.839	37.0547
PARD3B	-0.992911	2.00343e-16	4.53382e-15	1090.6	548.128
CTSA	0.728429	2.20892e-16	4.99245e-15	8980.84	14878.7
STX1A	1.48278	2.31293e-16	5.22082e-15	247.088	691.113
FADS1	-0.912731	2.32224e-16	5.22895e-15	4205.1	2232.02
TXNDC15	0.838029	2.32246e-16	5.22895e-15	397.405	710.264
INCENP	-0.917578	2.32911e-16	5.23724e-15	1533.34	811.788
SPINT1	1.63982	2.4855e-16	5.58176e-15	34.34	108.963
FOXA2	2.25289	2.58583e-16	5.79969e-15	26.3215	128.225
SLC7A7	3.00725	2.59863e-16	5.821e-15	8.57715	69.1902
FOXN3	-1.35511	2.61143e-16	5.84224e-15	4516.38	1765.19
RAB11FIP1	-0.858432	2.71994e-16	6.07729e-15	5498.38	3029.83
CIITA	1.94793	2.73226e-16	6.09697e-15	36.8635	142.896
PPARG	-1.08175	2.73567e-16	6.09697e-15	534.634	251.711
FLRT2	1.86256	2.73979e-16	6.09845e-15	36.2596	133.555
ZSWIM6	-0.778247	2.75664e-16	6.12823e-15	1281.1	745.989
FANCI	-1.02073	2.77179e-16	6.15415e-15	1037.01	510.118
MIS18BP1	-0.893102	2.79392e-16	6.19548e-15	1588.86	855.327
CYB5A	-1.12652	2.96172e-16	6.55931e-15	367.659	168.279
PAICS	-0.780458	3.16357e-16	6.99756e-15	3058.41	1780.84
RRM2	-1.31346	3.17287e-16	7.00934e-15	3931.14	1581.13
LUZP1	0.768843	3.18262e-16	7.02207e-15	2275.02	3873.26
RPS24	-0.647967	3.33253e-16	7.34365e-15	4094.05	2611.43
SH3BGRL2	1.31874	3.40416e-16	7.49213e-15	295.249	735.013
CLIP4	-0.740741	3.45497e-16	7.59448e-15	1236.95	740.422
FOXQ1	4.15432	3.57455e-16	7.84754e-15	3.18648	56.3441
ZNF100	-1.52697	3.63133e-16	7.96228e-15	387.12	135.415
PLS1	-0.892354	3.64507e-16	7.98248e-15	887.014	477.006
FRAS1	-1.21146	3.72519e-16	8.14781e-15	587.993	253.89
HERC4	-0.548599	3.78874e-16	8.27654e-15	2345.88	1604.34
DHFR	-1.29231	3.97148e-16	8.65429e-15	658.937	268.79
RFX2	1.05746	3.97021e-16	8.65429e-15	280.241	584.446
PER2	1.04426	4.02783e-16	8.76624e-15	164.799	339.354
SERPINB7	-2.13346	4.09764e-16	8.90718e-15	569.819	129.547
NEK2	-1.4988	4.47236e-16	9.70977e-15	685.979	242.349
TNS3	-1.38678	4.49762e-16	9.75258e-15	16386.3	6265.87
LYPD3	1.64537	4.89093e-16	1.05924e-14	60.9237	189.927
ADPGK	0.594871	6.02228e-16	1.30266e-14	978.708	1478.3
KIAA0319L	0.634816	6.07757e-16	1.31301e-14	2295.02	3561.71
KIAA1524	-1.12183	6.17971e-16	1.33344e-14	937.745	430.605
LINC00857	-1.39378	6.23465e-16	1.34365e-14	234.014	87.896
EPSTI1	2.39672	6.30673e-16	1.35752e-14	20.0353	106.326
DEPDC1	-1.40229	6.55896e-16	1.4101e-14	1662.14	628.454
NDC80	-1.5424	6.64372e-16	1.42658e-14	821.586	282.249
HIST1H2AM	-1.36829	6.68049e-16	1.43273e-14	742.852	287.118
PDIA4	0.776715	6.71358e-16	1.43808e-14	3836	6572.5
SLC43A2	1.78746	6.89095e-16	1.47428e-14	345.606	1191.63
RGMB	1.08104	7.17282e-16	1.53272e-14	378.703	803.416
MELK	-1.16937	7.47779e-16	1.59596e-14	1303.89	580.187
DTL	-1.05693	7.66429e-16	1.63378e-14	630.767	302.8
RPN2	0.645725	8.00967e-16	1.70534e-14	7319.1	11451.7
TIMELESS	-0.690747	8.17034e-16	1.73536e-14	1189.13	736.031
TRIM16	1.30022	8.16659e-16	1.73536e-14	367.357	903.899
TUBB6	-1.0064	8.21305e-16	1.74233e-14	1442.97	718.4
TOPBP1	-0.746948	8.28914e-16	1.75636e-14	1538.51	915.914
CAMK2D	0.595101	8.37804e-16	1.77307e-14	1257.33	1896.48
AMIGO3	2.04925	8.407e-16	1.77706e-14	73.6371	305.099
FBLN1	-1.232	8.43483e-16	1.78081e-14	998.695	425.61
TTC37	-0.537738	9.00507e-16	1.89893e-14	1626.02	1117.36
ZNF367	-1.5251	9.3593e-16	1.97127e-14	677.21	235.379
AKT3	-0.583533	9.47466e-16	1.99318e-14	1543.42	1029.6
CASP8	0.618445	9.90467e-16	2.08116e-14	437.018	674.218
TACC3	-1.28867	1.01605e-15	2.13237e-14	2104.06	861.355
CKS1B	-1.02202	1.10793e-15	2.32245e-14	705.773	348.044
ILDR2	-2.80534	1.12766e-15	2.36098e-14	416.507	59.0772
NCAPH	-1.45933	1.1943e-15	2.49754e-14	662.013	240.958
CSE1L	-0.902014	1.19987e-15	2.50622e-14	6056.52	3240.41
C11orf24	1.02179	1.21585e-15	2.53659e-14	721.858	1466.31
CD44	1.24416	1.26094e-15	2.62756e-14	2957.59	7004.36
SKP2	-0.986043	1.28655e-15	2.67777e-14	626.741	318.143
PARM1	2.97714	1.33505e-15	2.77542e-14	7.46259	56.1404
CCND3	0.875676	1.39474e-15	2.89609e-14	499.667	919.085
BTN2A1	0.644455	1.43594e-15	2.97813e-14	425.191	665.297
DDX60L	1.28322	1.52188e-15	3.15267e-14	298.687	728.179
GLO1	-0.861984	1.56217e-15	3.23233e-14	2931.98	1612.62
GLIS3	-1.15894	1.59842e-15	3.30346e-14	1125.56	505.192
ITPRIPL2	0.604959	1.81549e-15	3.74768e-14	1148.53	1746
EEF1A1	-1.13757	1.82619e-15	3.76537e-14	98252.2	44656.4
FUCA1	1.19733	1.85682e-15	3.82405e-14	427.429	979.658
TDRD7	0.898617	1.96344e-15	4.03891e-14	646.817	1207.44
PTPN21	-0.718917	1.96862e-15	4.04484e-14	1184.04	719.838
GJB2	3.48549	2.05686e-15	4.22123e-14	8.6679	102.09
ADAM17	0.95119	2.14496e-15	4.39691e-14	1208.15	2336.14
CDK16	-0.597525	2.18542e-15	4.47466e-14	2764.46	1825.86
SEMA4C	0.860692	2.28428e-15	4.67165e-14	372.255	675.336
ADAMTSL4	1.48136	2.58117e-15	5.2727e-14	193.366	541.715
CBX4	0.900848	2.59555e-15	5.29594e-14	396.786	741.807
KIAA1244	-1.16083	2.65791e-15	5.4169e-14	376.02	170.482
MMP13	3.83325	2.78667e-15	5.67277e-14	4.13465	56.19
SLC16A9	1.22754	3.30843e-15	6.72714e-14	115.872	270.925
TAPBPL	1.55898	3.36052e-15	6.82519e-14	38.1366	113.327
ELMO2	0.547347	3.57185e-15	7.24604e-14	1589.99	2321.88
F2RL1	0.983288	3.92402e-15	7.95133e-14	323.655	640.651
SYT2	3.06819	3.99672e-15	8.08934e-14	19.9081	165.986
G2E3	-0.970012	4.46602e-15	9.02884e-14	662.418	337.586
PDE9A	0.925689	4.53019e-15	9.14808e-14	266.71	505.859
MMS22L	-1.03461	4.64142e-15	9.36196e-14	1551.27	757.059
CPM	1.60032	4.95984e-15	9.99281e-14	1019.41	3090.01
CHAF1B	-1.08685	5.07986e-15	1.02229e-13	236.636	110.109
TUBB4B	-0.724934	5.1373e-15	1.03267e-13	8826.49	5341.79
DBN1	0.611943	5.19346e-15	1.04277e-13	1927.26	2942.87
TUFT1	-0.961931	5.25885e-15	1.0547e-13	2199.24	1128.69
IL17RD	1.1576	5.27821e-15	1.05618e-13	274.742	611.446
SF3B3	-0.398976	5.27245e-15	1.05618e-13	7089.64	5372.88
TMPRSS15	-1.63815	5.35652e-15	1.07064e-13	435.882	139.77
F2RL3	3.38792	5.39374e-15	1.07685e-13	31.5632	329.982
FBXO6	2.25894	5.512e-15	1.09922e-13	18.3347	89.2813
MAN2B2	0.73723	5.58768e-15	1.11305e-13	2767.91	4612.67
SLC1A5	0.855382	5.75713e-15	1.14551e-13	1755.91	3177.4
CRELD2	0.735518	5.77688e-15	1.14815e-13	210.444	347.837
SH3PXD2B	1.02378	5.87049e-15	1.16544e-13	1185.47	2410.96
IL18	-1.31298	5.97656e-15	1.18516e-13	275.814	111.015
VAV2	0.614149	6.2781e-15	1.24356e-13	752.54	1151.37
TOP1	0.872955	6.60487e-15	1.30682e-13	3608.92	6608.61
HS3ST1	2.28144	6.94027e-15	1.37164e-13	14.7175	73.4545
CENPI	-1.3528	7.51491e-15	1.48354e-13	461.363	180.832
XYLT2	0.765987	7.55223e-15	1.48924e-13	691.936	1175.28
NUP188	-0.530291	7.94416e-15	1.56478e-13	4568.71	3163.3
C1orf85	1.39648	8.70746e-15	1.71321e-13	773.392	2035.48
XPO4	-0.500236	8.87019e-15	1.74328e-13	1421.85	1003.69
C15orf39	1.04657	9.16792e-15	1.79979e-13	484.583	1000.33
HIST1H3A	-1.81991	9.48294e-15	1.85956e-13	361.351	102.376
FAF1	-0.496119	9.67601e-15	1.89532e-13	1415.01	1004.48
HFE	0.849693	1.06143e-14	2.0768e-13	190.835	343.309
FBLN2	-1.12585	1.07895e-14	2.10874e-13	1739.03	797.758
WHSC1	-0.938905	1.08888e-14	2.12578e-13	6411.74	3345.86
PHACTR2	-0.65398	1.16609e-14	2.274e-13	2019.39	1281.38
KDM7A	1.16028	1.16793e-14	2.27507e-13	263.565	588.844
HLA-F	3.73785	1.18794e-14	2.31151e-13	4.25986	56.775
NXPH1	2.49831	1.20495e-14	2.34201e-13	38.4009	215.221
ST3GAL2	0.816061	1.2081e-14	2.34556e-13	1487.59	2619.22
PARVA	-0.762792	1.30599e-14	2.53282e-13	1373.21	807.275
APOL6	1.04726	1.31315e-14	2.5439e-13	488.157	1011.68
TACC2	0.813487	1.32648e-14	2.56691e-13	712.103	1251.47
EIF2AK2	0.932613	1.33874e-14	2.5878e-13	1791.83	3422.87
ADRB2	-1.28344	1.36613e-14	2.63784e-13	1614.68	663.818
CLN5	0.934425	1.38576e-14	2.67282e-13	374.502	714.773
FNDC3B	0.76766	1.42173e-14	2.7392e-13	2437.01	4149.57
DNM3	-1.67057	1.44908e-14	2.78885e-13	1661.61	521.95
RGS14	1.66854	1.46983e-14	2.8257e-13	39.2231	124.88
HELLS	-1.46174	1.50534e-14	2.8908e-13	1272.89	462.817
TTC39B	1.33434	1.57573e-14	3.02269e-13	77.7916	197.914
TFDP1	-0.659289	1.59195e-14	3.05048e-13	1339.42	849.589
PRIM1	-1.13193	1.62928e-14	3.11864e-13	400.492	182.634
C11orf82	-1.26444	1.66043e-14	3.17481e-13	408.572	169.137
CHPF2	0.796163	1.71696e-14	3.27934e-13	1600.71	2779.66
BTN3A1	0.949718	1.74325e-14	3.32594e-13	436.712	843.437
DENND5B	-0.603529	1.77082e-14	3.3749e-13	3889.74	2558.27
PRSS12	-1.22598	1.80242e-14	3.43141e-13	243.692	103.384
CEP170B	0.918333	1.82465e-14	3.46998e-13	310.236	586.406
RTN3	-0.554835	1.83565e-14	3.48715e-13	3436.67	2338.61
TNRC6C-AS1	2.97444	1.87309e-14	3.55443e-13	12.5696	99.8344
STON2	1.52295	1.90613e-14	3.61325e-13	86.1964	249.266
C1R-2	4.12439	1.94727e-14	3.68726e-13	3.3299	56.5297
TNFSF10	3.49459	1.95266e-14	3.6935e-13	4.099	48.0014
SAMD4A	-1.00195	1.98708e-14	3.75457e-13	1526.53	762.748
RSAD2	2.54548	2.00147e-14	3.77772e-13	31.4736	183.744
GLCCI1	0.937006	2.02995e-14	3.82535e-13	554.252	1061.7
KLF4	1.70225	2.03104e-14	3.82535e-13	257.701	838.371
KRT15	2.51548	2.03369e-14	3.82625e-13	20.1419	114.597
PAX9	1.67343	2.13551e-14	4.01353e-13	26.5703	86.1116
CCND1	-0.836211	2.1759e-14	4.08508e-13	14418.4	8073.51
H2AFZ	-1.13225	2.18924e-14	4.10575e-13	2560.57	1167.94
EXTL3	0.884261	2.19289e-14	4.10823e-13	791.627	1460.64
VCL	-0.493735	2.22765e-14	4.16892e-13	8152.66	5789.77
SMPDL3A	1.37548	2.27099e-14	4.24552e-13	127.16	329.89
SELENBP1	0.932899	2.31154e-14	4.31675e-13	230.834	442.411
CDC45	-1.37072	2.3452e-14	4.37498e-13	276.18	107.043
CGN	-0.737878	2.48505e-14	4.63097e-13	485.472	292.249
AHR	0.854578	2.51249e-14	4.67715e-13	7691.12	13907.4
NCOA3	0.517423	2.57428e-14	4.78713e-13	2415.9	3454.5
RNF13	0.635714	2.87033e-14	5.33204e-13	701.622	1093.89
SH3BP5	1.10836	2.91976e-14	5.41816e-13	276.906	598.522
MAN2A1	0.822317	2.95256e-14	5.47325e-13	1024.05	1808.62
CCBE1	-2.44438	3.03482e-14	5.61984e-13	688.201	126.874
CDKN1A	0.852334	3.35594e-14	6.20797e-13	826.925	1489.8
KIAA0101	-1.37505	3.40575e-14	6.2935e-13	494.832	190.713
GOLPH3	0.413023	3.49236e-14	6.44678e-13	1114.41	1482.81
CADPS	4.48681	3.61181e-14	6.66031e-13	9.32643	205.946
AKAP1	0.657165	3.70101e-14	6.81767e-13	638.514	1011.08
RASSF5	1.54314	3.80581e-14	7.00341e-13	30.2394	87.6347
CDCA7L	-0.967626	3.85962e-14	7.09502e-13	1041.22	532.712
CD63	1.15574	4.18272e-14	7.68095e-13	3904.79	8699.35
CCPG1	0.976585	4.26121e-14	7.81694e-13	1021.91	2009.56
ROS1	5.20695	4.28563e-14	7.85357e-13	1.7541	59.1979
KANK2	-0.902946	4.29254e-14	7.85807e-13	3448.95	1844.44
ESRP2	-1.48398	4.33874e-14	7.93439e-13	77.6347	28.3906
S100A16	0.869847	4.44644e-14	8.12292e-13	782.218	1428.49
CENPE	-1.57632	4.59613e-14	8.38769e-13	1502.53	504.032
RPL7A	-0.693383	4.77262e-14	8.70077e-13	11796.8	7293.78
RAB27A	1.02296	5.00475e-14	9.11455e-13	315.486	641.073
MYADM	0.847904	5.04304e-14	9.1748e-13	3504.84	6307.98
SGOL2	-1.36658	5.05224e-14	9.18205e-13	1162.63	450.875
HIST1H2BF	-1.2297	5.27498e-14	9.577e-13	380.103	161.177
HAS2	4.56622	5.5048e-14	9.98396e-13	3.04305	73.9662
PABPC1	-1.00768	5.58098e-14	1.01117e-12	15693.6	7804.53
PSIP1	-0.578488	5.71172e-14	1.0338e-12	1683.93	1127.9
PVRL2	0.707028	5.79798e-14	1.04833e-12	1397.99	2283.66
RPS6KC1	0.581069	5.97281e-14	1.07884e-12	659.118	989.141
BSG	0.581856	6.06322e-14	1.09405e-12	4252.25	6366.44
POLH	-0.874918	6.16495e-14	1.11127e-12	659.154	359.021
FBP1	-1.6625	6.33245e-14	1.14029e-12	60.1788	18.2597
HLA-H	1.79127	6.44774e-14	1.15987e-12	41.503	145.223
BNC2	-0.754064	6.51086e-14	1.17003e-12	1188.09	706.162
TNFRSF1A	0.645142	6.7477e-14	1.21136e-12	3120.11	4879.32
DCAF17	-0.751881	6.8185e-14	1.22158e-12	1043.97	620.307
MYO6	-0.847468	6.81767e-14	1.22158e-12	5321.49	2957.56
ATP8A1	1.31708	7.01074e-14	1.25475e-12	164.849	410.082
FANCD2	-1.34462	7.21954e-14	1.2908e-12	776.682	306.471
E2F2	-1.28654	7.54501e-14	1.34763e-12	286.464	118.617
MED13	0.405883	7.56437e-14	1.34972e-12	4372.02	5794.28
IGFBP2	1.34797	7.64064e-14	1.36057e-12	32.618	83.7678
RNF144B	-1.73591	7.63743e-14	1.36057e-12	90.1468	26.5407
BLM	-1.10878	7.70633e-14	1.37089e-12	491.21	227.992
SLC45A3	0.977172	7.7336e-14	1.37435e-12	106.633	209.016
DARS2	-0.799135	7.83865e-14	1.39162e-12	1161.46	666.501
ERCC6L	-1.4915	7.86794e-14	1.39541e-12	573.898	203.579
FGFRL1	0.549853	8.05126e-14	1.42649e-12	1308.11	1913.85
CCNB1	-1.314	8.34709e-14	1.47742e-12	1178.21	473.818
BATF2	3.34198	8.46857e-14	1.49742e-12	7.34171	74.9066
CLMP	2.16733	9.28362e-14	1.63989e-12	28.3248	128.177
KIF18B	-1.51464	9.29502e-14	1.64026e-12	1420.05	497.268
SERPINE2	2.14877	9.57179e-14	1.68741e-12	233.889	1036.7
RPL14	-0.67335	9.79758e-14	1.72549e-12	4146.04	2598.38
AURKA	-1.10047	1.02491e-13	1.80321e-12	1891.09	880.874
AQR	-0.614779	1.04878e-13	1.84337e-12	2192.21	1428.65
LRRK2	1.07548	1.0519e-13	1.847e-12	73.5686	155.536
PHTF2	-0.836613	1.10318e-13	1.93512e-12	1096.88	613.793
NTM	-3.59848	1.14283e-13	2.00268e-12	68.9085	5.50408
ZNF488	-1.84097	1.14719e-13	2.00833e-12	244.738	68.447
CAV2	-1.04259	1.15381e-13	2.01792e-12	3364.1	1632.82
RPL3	-0.926052	1.16073e-13	2.02801e-12	8864.47	4663.95
FAM171A1	-0.949926	1.16777e-13	2.03828e-12	1699.7	878.804
STS	1.38743	1.18458e-13	2.06557e-12	339.918	889.698
LRP11	0.530964	1.19327e-13	2.07867e-12	6130.72	8855.32
FARP1	-0.916403	1.19848e-13	2.08569e-12	607.152	322.696
MGAT4A	1.33742	1.23647e-13	2.14968e-12	81.9127	206.4
USP4	0.403434	1.25816e-13	2.18523e-12	1450.17	1915.13
IPO5	-0.782045	1.3008e-13	2.25706e-12	3210.94	1864.61
SPSB2	1.01488	1.31114e-13	2.27277e-12	138.752	279.584
EXPH5	-0.819129	1.35728e-13	2.34933e-12	1168.9	663.168
RILP	1.18612	1.35797e-13	2.34933e-12	167.474	380.555
CEP128	-1.1174	1.38451e-13	2.39289e-12	233.871	107.497
CKS2	-1.06509	1.39084e-13	2.40148e-12	558.036	266.628
SACS	-0.800964	1.40633e-13	2.42586e-12	3392.49	1946.09
IFI27	7.98168	1.42965e-13	2.46366e-12	0.62644	160.695
BDNF	-1.13932	1.45041e-13	2.497e-12	1099.43	500.23
RAPGEF3	2.40125	1.45274e-13	2.49857e-12	12.7467	66.2411
P2RY8	2.18312	1.46738e-13	2.52129e-12	113.212	513.279
NKX2-8	2.44669	1.50019e-13	2.57515e-12	25.3693	137.299
LTBR	0.805953	1.62557e-13	2.78766e-12	1392.83	2434.65
ARHGEF17	-1.10478	1.63437e-13	2.80004e-12	3333.58	1550.46
H1F0	0.776773	1.72155e-13	2.94652e-12	1915.38	3284.64
C6orf141	1.92582	1.7774e-13	3.03916e-12	88.4779	335.72
TEAD4	-0.997891	1.79204e-13	3.06124e-12	443.823	223.087
CHST11	1.22834	1.85427e-13	3.16446e-12	132.436	312.072
KCTD12	0.996185	1.85712e-13	3.16627e-12	921.35	1838.63
SLC45A4	0.875301	1.89647e-13	3.23022e-12	151.832	278.268
LINC00842	-1.69413	1.90096e-13	3.23476e-12	564.761	174.692
TMED10	0.501473	1.92203e-13	3.26745e-12	3324.12	4705.17
AHNAK2	-1.19591	1.98322e-13	3.36823e-12	10745.9	4690.91
HIST2H2BF	-1.16557	2.01222e-13	3.41419e-12	1287.97	575.381
CHST10	1.05365	2.01772e-13	3.42022e-12	254.92	529.934
CCDC103	1.38632	2.0627e-13	3.49312e-12	115.269	302.054
ORC6	-1.02714	2.08598e-13	3.52916e-12	284.893	140.293
FAT1	-0.869855	2.17601e-13	3.67794e-12	11416.8	6246
SLC2A10	0.879426	2.21445e-13	3.73932e-12	174.152	321.746
PIK3C2B	1.00929	2.23553e-13	3.7713e-12	134.803	273.091
PSRC1	-1.17248	2.29151e-13	3.86205e-12	425.21	188.665
E2F8	-1.2225	2.31292e-13	3.89442e-12	287.635	124.579
SPRED2	0.820103	2.39044e-13	4.0211e-12	1309.11	2312.35
NDRG4	1.55972	2.47171e-13	4.14989e-12	86.4718	254.702
PRR7	1.17764	2.47057e-13	4.14989e-12	109.716	248.122
TTYH3	0.769311	2.48074e-13	4.16108e-12	2130.79	3630.99
TRIM58	-2.34866	2.5913e-13	4.3424e-12	336.441	65.8474
PECAM1	4.22858	2.67398e-13	4.4767e-12	2.48832	47.0543
RAB7B	4.23101	2.80103e-13	4.68494e-12	3.4028	65.1658
ETV1	0.749271	2.81086e-13	4.69694e-12	766.242	1286.98
POR	0.667482	2.8454e-13	4.75015e-12	1060.2	1683.92
OASL	2.29858	2.86109e-13	4.77183e-12	233.951	1151.37
FLNA	-0.861737	2.94654e-13	4.9097e-12	66254.9	36458.6
KIAA1462	-0.70048	2.99342e-13	4.98309e-12	2397.01	1475.14
ALCAM	-0.551223	3.05554e-13	5.0817e-12	2310.85	1574.81
MBNL3	-1.26636	3.13949e-13	5.21641e-12	163.251	67.9908
MSRB3	-1.48094	3.39147e-13	5.62978e-12	1433.34	513.247
CDC6	-1.26534	3.45299e-13	5.72651e-12	800.788	332.469
RAB39B	1.12612	3.46151e-13	5.73525e-12	67.8906	147.956
TCEAL1	0.983564	3.52513e-13	5.83517e-12	420.106	831.584
CDC42SE1	0.429986	3.53607e-13	5.84779e-12	1154.56	1557.56
MUC16	3.02389	3.63213e-13	6.00102e-12	34.9327	283.742
GPR126	-0.782307	3.66964e-13	6.05731e-12	3602.33	2094.86
ARHGAP42	0.716419	3.69378e-13	6.09146e-12	523.242	861.704
IQCE	0.820529	3.71391e-13	6.11892e-12	553.316	976.564
RNF19A	0.757345	3.81178e-13	6.27431e-12	599.01	1011.14
MILR1	3.37291	3.92301e-13	6.45137e-12	4.13702	46.235
FGF9	1.82105	3.966e-13	6.51599e-12	16.4542	58.1172
SPRY1	1.22654	4.00113e-13	6.56759e-12	313.853	733.964
C9orf84	-2.3492	4.02308e-13	6.59748e-12	1230.98	241.755
TICRR	-1.35787	4.05114e-13	6.63731e-12	824.924	321.71
NXN	-0.945953	4.06184e-13	6.64866e-12	2168.9	1125.53
PDIA3	0.742935	4.07729e-13	6.66777e-12	5238.64	8766.84
DKK1	-1.4496	4.14004e-13	6.7641e-12	2335.69	855.859
C1orf21	-1.00511	4.25063e-13	6.93837e-12	215.511	109.215
ATAD5	-1.4169	4.33077e-13	7.06263e-12	697.846	261.103
RPS6KA2	1.0752	4.40329e-13	7.17428e-12	99.9249	208.361
TGFBR2	1.06098	4.6313e-13	7.53881e-12	2499.55	5215.13
SORL1	0.826587	5.18505e-13	8.4324e-12	4671.39	8280.92
SMC4	-1.19533	5.33625e-13	8.67031e-12	3722.02	1625.88
ZDHHC14	1.20635	5.36265e-13	8.70517e-12	272.393	628.912
CRTAP	0.704083	5.49899e-13	8.91827e-12	2534.78	4128.66
ZNF185	-0.667607	5.53452e-13	8.96765e-12	874.295	550.564
PPIC	1.05899	5.58746e-13	9.04512e-12	212.827	443.223
HIST1H2BN	-1.06736	5.6502e-13	9.13829e-12	268.729	128.133
TCF19	-0.959379	6.15601e-13	9.94724e-12	657.156	337.122
TROAP	-1.42048	6.24837e-13	1.00872e-11	770.866	288.552
MPDU1	0.770276	6.31994e-13	1.01934e-11	353.731	603.996
TK2	0.717834	6.5201e-13	1.05067e-11	726.113	1192.53
DEK	-0.770647	6.54334e-13	1.05345e-11	3724	2181.4
FBXL5	0.750109	6.87453e-13	1.10576e-11	988.239	1660
STARD4	-0.766736	6.90177e-13	1.10913e-11	716.722	418.693
RBL1	-0.951273	6.98269e-13	1.12111e-11	1332.14	688.789
ARHGEF9	-0.610537	7.22236e-13	1.15853e-11	572.324	372.735
TNKS1BP1	0.680418	7.49294e-13	1.20085e-11	2163.36	3466.56
NME7	-0.665972	7.9263e-13	1.26914e-11	712.835	448.785
PDE3B	-0.919088	8.05938e-13	1.28928e-11	607.223	322.134
SMAD3	-0.596644	8.14352e-13	1.30156e-11	7605.37	5029.42
LIPA	0.88447	8.70072e-13	1.38936e-11	1449.78	2676.53
ANKRD28	-0.501598	8.85081e-13	1.41204e-11	2840.94	2007.02
RFC3	-1.13893	9.03358e-13	1.4399e-11	448.75	203.521
CDK6	-0.762407	9.0885e-13	1.44735e-11	4552.97	2684.96
FAM83A	2.75095	9.15476e-13	1.45658e-11	26.7486	179.654
TLE3	0.953392	9.20335e-13	1.46299e-11	762.052	1475.44
ADAM10	0.619339	9.30002e-13	1.47703e-11	3454.89	5306.49
ERP44	0.695804	9.78065e-13	1.55196e-11	825.169	1338.93
TRIM6	-1.44464	1.00234e-12	1.58905e-11	328.107	120.741
RAC2	0.87517	1.00868e-12	1.59766e-11	186.878	342.359
TNFRSF10A	1.02878	1.01747e-12	1.61015e-11	70.9887	143.407
RHOU	2.27206	1.02293e-12	1.61733e-11	15.1284	72.6851
ARL4C	1.19489	1.02779e-12	1.62356e-11	2177.61	4984.62
MST4	-0.917393	1.03569e-12	1.63341e-11	489.498	259.426
RTKN2	-1.57605	1.03588e-12	1.63341e-11	281.862	94.7942
SNX5	-0.597549	1.0474e-12	1.6501e-11	1281.38	844.312
RAD51AP1	-1.25008	1.05121e-12	1.65462e-11	451.178	190.109
ITFG1	0.729469	1.07338e-12	1.688e-11	947.515	1571.6
FNBP1	-0.627334	1.10472e-12	1.73575e-11	2122.79	1371.71
MID2	1.06368	1.15985e-12	1.82074e-11	80.8877	168.942
SOGA2	-0.695999	1.18043e-12	1.85141e-11	1951.51	1205.53
RNF24	0.65273	1.18978e-12	1.86441e-11	510.492	803.635
DIO2	-3.13246	1.19847e-12	1.8747e-11	44.5995	5.47767
IGFBP7	-1.69355	1.19745e-12	1.8747e-11	126.824	39.3048
COL9A3	2.47567	1.26791e-12	1.98156e-11	19.8344	110.516
SMAGP	1.26436	1.31142e-12	2.04774e-11	127.953	308.212
RBMS3	-0.926303	1.36191e-12	2.12471e-11	1994.48	1051.33
ACP5	1.86888	1.38714e-12	2.16215e-11	33.6046	123.019
HIF1A	0.98189	1.39848e-12	2.17789e-11	3313.43	6543.6
OSTM1	0.686201	1.40464e-12	2.18556e-11	1048.74	1687.25
DRAP1	-0.755056	1.40719e-12	2.1876e-11	2046.88	1212.35
STMN1	-1.02457	1.44069e-12	2.2377e-11	4882.62	2399.86
SAMD9	1.29515	1.45232e-12	2.25378e-11	1147.18	2816.81
ARL4A	-1.05113	1.48434e-12	2.30144e-11	445.538	216.214
SERTAD4	-1.41404	1.53628e-12	2.37988e-11	235.719	89.5184
TSPAN18	2.29651	1.54327e-12	2.38861e-11	12.625	64.0571
TFEB	1.84456	1.55378e-12	2.40277e-11	31.8275	113.249
WTIP	-1.16969	1.55733e-12	2.40615e-11	282.196	125.825
ARRB2	-0.830771	1.67346e-12	2.58331e-11	1030.55	579.689
DDR1	1.04002	1.69521e-12	2.6146e-11	1300.74	2673.85
PTP4A1	0.846939	1.79559e-12	2.767e-11	3471.45	6245.55
STK10	0.642125	1.81216e-12	2.79009e-11	613.699	956.934
SCLT1	-0.92452	1.82982e-12	2.81483e-11	300.712	159.504
POLE	-0.950362	1.85533e-12	2.85159e-11	2302.73	1192.19
ATP8B2	0.672013	1.86595e-12	2.8654e-11	1377.7	2194.5
CMTM3	0.79104	1.89434e-12	2.90647e-11	936.583	1620.36
GOLIM4	0.670246	1.9335e-12	2.96396e-11	1006.02	1601.04
KDM2A	0.513311	2.00438e-12	3.06995e-11	3450.58	4924.29
GFRA1	-0.983616	2.04284e-12	3.12615e-11	3427.16	1732.99
ANTXR2	0.853594	2.04598e-12	3.12823e-11	629.164	1135.31
SPATS2L	0.632377	2.06189e-12	3.14983e-11	2317.14	3591.43
RGS17	1.51844	2.08125e-12	3.17665e-11	81.8014	234.157
OIP5	-1.65107	2.09857e-12	3.20031e-11	245.19	77.8349
DAAM1	0.777076	2.11144e-12	3.21717e-11	513.467	878.85
PPIP5K2	-0.568267	2.1369e-12	3.25314e-11	1185.32	801.411
SLC7A1	-0.521125	2.20647e-12	3.35616e-11	1311.98	916.117
IGF2R	0.66383	2.23218e-12	3.39233e-11	6453.4	10221.3
OCLN	-0.63484	2.27549e-12	3.45518e-11	1363.11	875.656
EDEM3	0.817319	2.31603e-12	3.5137e-11	944.187	1663.54
H2AFV	-0.811274	2.34212e-12	3.55023e-11	4028.39	2293.51
SDC1	0.75877	2.36871e-12	3.58745e-11	719.519	1215.85
PLK4	-1.06935	2.45766e-12	3.71897e-11	528.142	251.421
TMEM119	2.91267	2.52425e-12	3.81646e-11	58.8185	443.105
FEN1	-1.01345	2.5621e-12	3.87037e-11	1027.07	507.756
TMOD2	0.912499	3.12531e-12	4.71714e-11	203.247	382.305
UAP1	-0.950709	3.27053e-12	4.9321e-11	1554.57	803.321
PHF7	-1.12527	3.45132e-12	5.20029e-11	268.627	123.663
RFC5	-0.851488	3.46589e-12	5.21778e-11	510.645	283.208
SYNE2	-1.03113	3.66797e-12	5.51729e-11	5108.72	2500.85
PIK3C2A	-0.511574	3.7231e-12	5.59544e-11	2635.17	1846.74
TENM2	-2.12331	3.79029e-12	5.69156e-11	160.031	36.533
CNP	0.503161	3.8481e-12	5.77345e-11	2209.96	3133.45
SORBS1	2.24385	3.9525e-12	5.92506e-11	14.4291	67.5037
ZNF395	-0.713487	4.0141e-12	6.01228e-11	2777.96	1692.6
CAST	0.371511	4.19738e-12	6.28146e-11	3006.23	3889.27
ITGA10	2.80379	4.40518e-12	6.58684e-11	64.9614	452.805
TJP2	-0.468485	4.48235e-12	6.69656e-11	1183.58	855.738
C1R	3.46836	4.51841e-12	6.74471e-11	3.97378	42.5316
ITPRIP	1.01288	4.56406e-12	6.80709e-11	412.628	832.67
RGCC	1.77291	4.67712e-12	6.96917e-11	39.3364	134.523
RNF149	0.68911	4.68064e-12	6.96917e-11	411.569	664.67
TRNP1	1.38101	4.76e-12	7.08135e-11	29.0931	75.4519
EIF3H	-0.619446	4.78068e-12	7.10613e-11	1765.12	1146.75
NT5DC2	-1.10398	4.96436e-12	7.36673e-11	1567.18	728.209
RUVBL2	-0.659501	4.96172e-12	7.36673e-11	1639.28	1037.43
KIAA1199	3.08437	5.00684e-12	7.42352e-11	5.62129	48.0511
NREP	0.789928	5.07335e-12	7.51581e-11	610.667	1053.97
DNMT1	-0.6191	5.69714e-12	8.43282e-11	2027.67	1320.47
TMEFF2	1.80516	5.81725e-12	8.60338e-11	114.77	401.405
CENPN	-1.14997	5.83303e-12	8.61948e-11	502.28	225.658
LRIG3	0.630641	6.02983e-12	8.90283e-11	275.253	427.003
EEA1	-0.674792	6.22654e-12	9.18558e-11	1344.81	842.649
CNTNAP3	1.28337	6.29475e-12	9.27844e-11	465.994	1134.17
NBPF14	-1.20647	6.4777e-12	9.54013e-11	2359.32	1022.64
RDH10	1.37712	6.53207e-12	9.61218e-11	95.7085	249.149
MSLN	-2.59405	6.54348e-12	9.62093e-11	37.6932	5.98815
GBP1	1.68456	7.19236e-12	1.05662e-10	47.3002	151.834
CDT1	-0.89388	7.20046e-12	1.05693e-10	434.113	232.694
MAP3K5	0.883612	7.34272e-12	1.07691e-10	363.806	670.418
RNF43	1.23225	7.4266e-12	1.08831e-10	131.436	309.188
ID2	-1.49456	7.63546e-12	1.11799e-10	526.392	188.172
PDE2A	2.38903	7.64799e-12	1.11889e-10	10.5654	57.929
LRRC20	-0.910397	7.74378e-12	1.13197e-10	622.394	331.34
CTSB	1.03068	7.84914e-12	1.14642e-10	7073.19	14449.8
EXOC4	-0.479866	8.08514e-12	1.17991e-10	2308.46	1657.61
LOC100129034	-0.768213	8.18273e-12	1.19316e-10	5918.61	3474.35
SEZ6L2	0.747151	8.31589e-12	1.21158e-10	936.725	1572.04
ABAT	1.62592	8.39943e-12	1.22173e-10	44.7611	137.619
BRPF3	0.619325	8.39355e-12	1.22173e-10	2047.06	3144.66
DEGS1	0.787695	8.74637e-12	1.27114e-10	627.156	1084.41
BIRC3	1.76794	9.03355e-12	1.3118e-10	166.585	568.399
TNC	2.4043	9.23513e-12	1.33997e-10	6099.93	32291.3
CTSO	1.32704	9.46879e-12	1.37274e-10	144.035	361.48
AGL	-0.59366	9.5097e-12	1.37754e-10	2051.41	1357.63
FMN1	1.12209	9.55525e-12	1.383e-10	185.518	403.214
MRE11A	-0.757968	9.59039e-12	1.38695e-10	1399.96	827.465
XRN1	-0.412447	9.69336e-12	1.40069e-10	2444.42	1834.64
CEACAM1	2.21147	9.71414e-12	1.40254e-10	15.6843	74.8934
GALNT7	0.73798	9.8139e-12	1.41579e-10	3419.2	5702.54
SLC12A7	0.804024	9.8708e-12	1.42283e-10	258.414	452.07
HMMR	-1.36669	1.00625e-11	1.44929e-10	837.317	324.243
LOC728752	-1.72714	1.02273e-11	1.47181e-10	191.061	57.6007
S1PR2	1.2027	1.03569e-11	1.48925e-10	72.918	166.022
ABCC1	-0.751588	1.0453e-11	1.50184e-10	2401.78	1427.35
MAPK9	-0.488776	1.04838e-11	1.50504e-10	1097.18	777.987
OGFR	0.707774	1.09554e-11	1.57146e-10	971.164	1587.97
KDELR3	0.901068	1.10071e-11	1.5776e-10	246.879	462.307
DZIP3	-0.672933	1.10273e-11	1.57921e-10	1560.83	979.569
HIST1H2AI	-1.61723	1.105e-11	1.58117e-10	958.674	312.1
CFH	0.9182	1.1126e-11	1.59076e-10	362.83	684.7
LACTB	-0.949284	1.11448e-11	1.59215e-10	548.282	283.207
SKA3	-1.28775	1.12411e-11	1.60462e-10	323.879	132.545
BTD	0.714035	1.12901e-11	1.61031e-10	368.386	602.799
NANS	-0.826033	1.13354e-11	1.61545e-10	553.06	310.243
HSPA5	0.687949	1.1396e-11	1.62277e-10	8843.34	14247.4
CDK1	-1.22848	1.16459e-11	1.65703e-10	1058.02	451.152
HYAL2	0.964513	1.17018e-11	1.66364e-10	621.079	1211.93
CREB5	1.12591	1.18113e-11	1.67786e-10	53.4243	117.152
NRXN3	-1.76627	1.23496e-11	1.7529e-10	53.8546	15.7188
ZFP82	-1.15176	1.27618e-11	1.80996e-10	408.664	183.46
ZBTB47	0.828839	1.29707e-11	1.8381e-10	246.704	437.445
HYOU1	0.614048	1.31378e-11	1.86028e-10	4806.89	7357.19
ACTN4	-0.670156	1.34312e-11	1.90031e-10	21379.7	13435.5
COLGALT2	-1.42327	1.35258e-11	1.91216e-10	216.905	81.3248
MITF	-0.844706	1.38648e-11	1.95851e-10	462.605	258.226
RPL13	-0.791419	1.4013e-11	1.97786e-10	6309.96	3643.92
DOCK2	-1.01059	1.40294e-11	1.97859e-10	1388.62	690.048
CD40	0.828877	1.48861e-11	2.09774e-10	386.274	685.84
C9orf172	2.24741	1.54368e-11	2.1736e-10	16.7399	78.537
RPH3AL	0.886477	1.54813e-11	2.17813e-10	188.313	349.619
LOC102724927	-1.84138	1.57849e-11	2.21907e-10	95.3536	26.0826
HAUS2	-0.919668	1.62103e-11	2.27706e-10	916.418	483.032
NFIB	-0.66991	1.63415e-11	2.29366e-10	3595.96	2260.33
CLDN3	1.26375	1.63631e-11	2.29486e-10	107.454	260.682
HIST1H3I	-1.61239	1.66036e-11	2.32675e-10	718.762	234.542
PPP3CA	-0.58877	1.71346e-11	2.39925e-10	2515.1	1670.32
G6PD	-0.662497	1.71822e-11	2.404e-10	4784.57	3021.6
PPP1R13L	-1.09132	1.76761e-11	2.47115e-10	960.19	451.809
PRUNE2	1.66252	1.7716e-11	2.47477e-10	182.835	578.104
MPZL3	1.59484	1.83163e-11	2.55659e-10	20.1062	60.6422
SLC38A10	0.700448	1.86216e-11	2.59715e-10	2122.81	3448.51
FKRP	0.782375	1.9222e-11	2.67877e-10	308.05	530.706
ELF1	0.768738	1.98939e-11	2.77022e-10	478.221	818.752
TNNC1	-4.05424	2.01117e-11	2.79834e-10	97.803	5.92602
BSCL2	0.851171	2.09841e-11	2.91741e-10	670.998	1211.46
MYO10	-0.687375	2.19636e-11	3.0512e-10	1512.4	940.652
RRAS2	-0.621866	2.22917e-11	3.09433e-10	557.441	362.065
SDF4	0.692421	2.27095e-11	3.14865e-10	2506.84	4048.66
TLN1	-0.387561	2.27187e-11	3.14865e-10	11986.7	9161.82
YBX1	-0.587721	2.27531e-11	3.15094e-10	5794.79	3854.48
FZD2	-0.740255	2.31392e-11	3.20189e-10	1318.55	789.125
SMAD9	-1.9294	2.34922e-11	3.24819e-10	194.54	51.6264
ZFHX4	-0.876483	2.38462e-11	3.29456e-10	2216.42	1207.57
TCN1	3.74814	2.42784e-11	3.35163e-10	3.95634	52.2133
ERV3-1	1.27432	2.48732e-11	3.43106e-10	562.602	1360.47
GDNF	-2.89392	2.50876e-11	3.45793e-10	198.294	26.9827
DNAJC3	0.754953	2.51503e-11	3.46387e-10	847.498	1428.73
AMOT	-1.29577	2.55134e-11	3.51113e-10	840.582	342.656
HIST1H1E	-1.24155	2.6304e-11	3.6171e-10	1622.82	686.365
ARRDC4	1.5454	2.72887e-11	3.74761e-10	68.4687	201.109
STIM1	0.670008	2.72956e-11	3.74761e-10	746.037	1186.62
AGR2	2.34294	2.96066e-11	4.06175e-10	7.80532	42.2516
ENSA	0.463898	2.96759e-11	4.06809e-10	1818	2504.72
KCNK3	4.07891	3.05711e-11	4.18755e-10	2.05881	37.3221
OS9	0.485884	3.10618e-11	4.25147e-10	4189.79	5865.41
IFI16	1.16208	3.14436e-11	4.30038e-10	309.848	695.423
FANCB	-1.30897	3.16667e-11	4.32754e-10	149.239	60.3627
SKIL	-0.72303	3.25973e-11	4.45126e-10	2097.5	1272.24
PARP14	0.931393	3.26454e-11	4.45438e-10	2574.86	4912.39
UNC13A	2.15479	3.31526e-11	4.52009e-10	10.9926	49.1671
TMEM87A	0.614113	3.42117e-11	4.66088e-10	795.008	1216.16
RFWD3	-0.612717	3.49623e-11	4.75946e-10	1984.12	1297.94
NEK6	-0.540246	3.54343e-11	4.81999e-10	4378.58	3008.19
CRIP2	1.27238	3.55082e-11	4.82632e-10	425.248	1025.92
TLR3	1.45416	3.60989e-11	4.90283e-10	44.4933	122.668
RFFL	0.518104	3.63074e-11	4.92736e-10	720.871	1033.8
LOC102723602	-1.35859	3.65261e-11	4.95322e-10	116.148	44.5733
APPL1	-0.549751	3.80351e-11	5.15389e-10	1968.39	1344.19
HIST1H2AD	-0.787014	3.82544e-11	5.17962e-10	296.042	171.876
QSOX2	0.514475	3.86784e-11	5.23301e-10	872.273	1244.61
AFAP1L2	-0.739032	3.89129e-11	5.26071e-10	2231.2	1335.61
CNKSR3	-0.687738	3.99784e-11	5.40061e-10	652.419	405.091
OSBPL10	0.721091	4.18041e-11	5.64292e-10	288.067	475.293
TRIP6	-0.829886	4.241e-11	5.72031e-10	1296.64	727.531
ENTPD7	0.611004	4.31666e-11	5.81792e-10	520.953	793.985
CENPO	-0.642344	4.69891e-11	6.32827e-10	1049.01	672.977
AXIN1	0.542493	4.80371e-11	6.46447e-10	568.795	827.436
RCCD1	-0.944243	5.00371e-11	6.72849e-10	557.786	289.728
LRPPRC	-0.531657	5.10836e-11	6.86396e-10	5004.14	3458.27
CKAP2	-0.921917	5.18443e-11	6.96088e-10	2273.54	1199.49
HSD17B8	-1.59432	5.24211e-11	7.03296e-10	64.2247	21.5257
HIST2H2AC	-0.734933	5.38477e-11	7.21887e-10	513.829	309.682
MAP6	1.39146	5.42126e-11	7.26226e-10	44.0614	114.726
DNTTIP1	1.00664	5.44187e-11	7.28433e-10	1687.2	3390.23
APBB2	-0.643519	5.47713e-11	7.32597e-10	2299.99	1474.23
RFC2	-0.753133	5.52239e-11	7.38092e-10	764.762	452.768
CDKL2	-1.2177	5.55395e-11	7.41747e-10	154.352	66.9428
KIAA1211L	1.7217	5.67576e-11	7.57441e-10	17.1159	57.5664
POLE2	-1.36246	5.68667e-11	7.58323e-10	118.821	46.922
RFC4	-1.0181	6.03559e-11	8.03075e-10	389.69	191.2
VLDLR	0.973081	6.03593e-11	8.03075e-10	276.995	542.997
WNT7B	1.02073	6.03317e-11	8.03075e-10	343.172	696.167
RPL35	-0.676822	6.22952e-11	8.28206e-10	4821.07	3014.3
MARK3	0.453085	6.82377e-11	9.06527e-10	575.209	784.935
C1orf226	-0.803254	6.98517e-11	9.2727e-10	315.695	181.885
RBP7	-2.22001	7.30671e-11	9.69225e-10	486.316	104.423
ABCB9	1.03287	7.38632e-11	9.79049e-10	139.901	284.796
ADORA1	1.93023	7.9808e-11	1.05626e-09	112.978	430.99
FAM107A	-1.41374	7.9806e-11	1.05626e-09	504.321	188.898
OPA1	-0.516638	8.02577e-11	1.06141e-09	2735.02	1910.23
KIAA1109	-0.509756	8.11436e-11	1.07232e-09	6937.42	4871.83
DOCK6	1.27526	8.31628e-11	1.09819e-09	160.65	388.887
RTTN	-0.75704	8.33012e-11	1.09919e-09	1025.56	609.055
KIAA0368	-0.272038	8.33759e-11	1.09935e-09	3278.39	2713.28
GSTT2B	1.58727	8.51346e-11	1.1217e-09	36.1642	107.844
HM13	0.535293	8.76779e-11	1.15435e-09	1844.34	2673.14
RAET1E	1.60907	8.9936e-11	1.1832e-09	28.0768	86.5595
C18orf54	-1.04994	9.01011e-11	1.1836e-09	882.729	426.485
SLC43A3	0.910754	9.00733e-11	1.1836e-09	249.835	471.894
CNN3	-0.60599	9.16674e-11	1.20328e-09	4270.76	2805.05
ITGB3BP	-1.08163	9.30003e-11	1.21987e-09	201.864	95.6292
RIPK4	1.17605	9.5748e-11	1.25498e-09	77.3093	173.085
HJURP	-1.05124	9.6234e-11	1.26041e-09	1090.5	525.899
GLRX	0.956225	9.65279e-11	1.26332e-09	122.357	236.308
PRLR	2.65242	9.71716e-11	1.2708e-09	30.9918	194.21
CCDC71L	1.11013	9.74717e-11	1.27378e-09	262.688	565.725
RPL36A	-0.730333	9.77159e-11	1.27603e-09	1236.15	744.284
MINPP1	0.686467	9.82679e-11	1.28133e-09	481.119	773.803
STK24	0.629984	9.82059e-11	1.28133e-09	1167.19	1807.83
KIAA0247	0.935444	1.01084e-10	1.31709e-09	227.974	435.006
FANCA	-1.30456	1.02695e-10	1.3361e-09	922.104	374.369
RELB	1.36026	1.02622e-10	1.3361e-09	233.825	600.353
GNB2L1	-0.629242	1.03635e-10	1.34733e-09	10403.8	6724.32
FOXN2	0.544645	1.05222e-10	1.36696e-09	876.774	1281.69
RPL22	-0.787866	1.08639e-10	1.41031e-09	3319.73	1920.8
FAM111B	-1.39804	1.09237e-10	1.41703e-09	515.953	196.023
POLQ	-1.19397	1.09672e-10	1.42162e-09	625.013	274.083
TNPO1	-0.547638	1.10662e-10	1.43341e-09	4428.23	3028.91
ZNF738	-1.40185	1.12346e-10	1.45415e-09	402.681	152.819
SMC1A	-0.471541	1.18622e-10	1.53426e-09	2519.86	1815.25
C1QTNF6	1.17217	1.19726e-10	1.54739e-09	159.895	360.879
EXOSC2	-0.602705	1.25159e-10	1.61644e-09	660.635	434.9
ARNTL	0.967766	1.25878e-10	1.62453e-09	166.5	324.662
PMAIP1	1.03407	1.26149e-10	1.62683e-09	893.796	1833.33
PROCR	0.713082	1.31957e-10	1.70049e-09	885.002	1450.06
PYGO1	-0.639321	1.37971e-10	1.77669e-09	691.904	444.746
GYG2	-1.42026	1.4269e-10	1.83612e-09	62.9528	24.622
ELN	-1.86335	1.47464e-10	1.89617e-09	323.366	88.6917
APAF1	-0.671284	1.51436e-10	1.94582e-09	1370.4	859.238
RNASEL	0.768055	1.51737e-10	1.94827e-09	150.38	254.151
LINC00152	-1.3205	1.53433e-10	1.9686e-09	230.267	91.3421
MERTK	0.675664	1.54196e-10	1.97696e-09	752.582	1202.15
MEF2C	0.573556	1.58491e-10	2.03055e-09	527.967	787.563
FAM174B	0.81876	1.59695e-10	2.04448e-09	286.054	505.394
ASB2	2.70155	1.62062e-10	2.07328e-09	12.3191	79.2517
CKAP2L	-1.11169	1.64865e-10	2.10762e-09	667.392	308.417
ALPP	-2.89685	1.66569e-10	2.12786e-09	31.9241	3.54154
GRHL3	2.7941	1.6945e-10	2.1631e-09	5.03092	35.24
TRIM26	0.656301	1.69711e-10	2.16486e-09	766.043	1209.85
SLC45A1	1.75863	1.72328e-10	2.19665e-09	61.7134	208.632
PLK3	1.32965	1.73577e-10	2.21097e-09	221.27	555.819
DAB2IP	0.72103	1.83039e-10	2.32982e-09	710.545	1170.16
SEPT10	-0.593113	1.87367e-10	2.38318e-09	1613.39	1069.02
ID3	-1.87492	1.87905e-10	2.38831e-09	1032.37	282.703
SESN2	1.09694	1.88136e-10	2.38952e-09	261.436	558.962
APOBEC3G	1.71361	1.8843e-10	2.39153e-09	19.945	65.9309
CCNJL	0.709755	1.90377e-10	2.4145e-09	513.387	839.561
DDRGK1	0.788061	1.91025e-10	2.42098e-09	162.758	281.572
CHSY3	1.00293	1.91441e-10	2.42347e-09	79.8139	159.026
KIF18A	-0.982099	1.91584e-10	2.42347e-09	864.012	437.841
RMI1	-0.772336	1.91634e-10	2.42347e-09	523.867	306.401
HIST1H3H	-1.49425	1.9767e-10	2.49801e-09	997.423	353.842
STEAP1	0.947165	1.98629e-10	2.50833e-09	230.844	444.871
EREG	5.45798	2.04395e-10	2.57929e-09	1.05595	40.71
FLVCR2	1.08801	2.08596e-10	2.63043e-09	91.1314	191.613
FAM89B	0.848313	2.08757e-10	2.63058e-09	431.743	775.503
UHRF1	-0.924235	2.11077e-10	2.65791e-09	1090.75	574.823
CENPW	-1.27105	2.11704e-10	2.66391e-09	166.352	68.8867
BRCA1	-0.889272	2.13701e-10	2.68712e-09	842.161	454.079
CHD3	-0.605218	2.18806e-10	2.74934e-09	3371.93	2217.86
TMEM62	0.840443	2.19655e-10	2.75805e-09	181.166	325.607
ZDHHC1	1.08375	2.20344e-10	2.76472e-09	93.5274	197.732
CAB39	0.623002	2.2199e-10	2.78256e-09	2377.49	3661.61
SLPI	3.91428	2.2208e-10	2.78256e-09	1.95103	29.2461
POC1B	0.642022	2.26841e-10	2.84019e-09	304.977	477.224
ATRNL1	-0.965459	2.30456e-10	2.8834e-09	461.191	237.436
DSEL	-0.678613	2.37186e-10	2.9655e-09	1440.51	901.426
ABCA2	0.885565	2.39686e-10	2.99464e-09	1071.73	1981.49
SCML2	-1.11191	2.4881e-10	3.10642e-09	349.97	163.074
ZNF708	-1.1958	2.52784e-10	3.15381e-09	451.28	197.826
THOC6	-0.759546	2.55495e-10	3.18538e-09	344.606	203.069
PBX2	0.533412	2.59801e-10	3.23678e-09	1459.31	2114.15
DFFA	-0.628628	2.63827e-10	3.28461e-09	1207.64	779.686
INADL	-0.77017	2.64602e-10	3.29194e-09	1076.06	632.275
ELOVL7	-1.83933	2.66834e-10	3.31736e-09	37.7265	10.6114
VWA1	0.915622	2.73117e-10	3.39308e-09	303.738	571.818
ST6GALNAC4	0.850496	2.82575e-10	3.50811e-09	297.29	535.148
RNF144A	-0.756049	2.83468e-10	3.51672e-09	321.884	193.529
HTR7	2.71305	2.94195e-10	3.64724e-09	16.0801	106.659
SIPA1L1	0.511648	2.94438e-10	3.64767e-09	1126.37	1606.72
USP9X	-0.487931	3.01998e-10	3.73871e-09	7567.2	5392.03
PARPBP	-1.33154	3.03164e-10	3.75052e-09	323.362	128.442
TUBA1B	-1.05973	3.04142e-10	3.75997e-09	16001.6	7675.68
SERPINI1	1.71453	3.08533e-10	3.81158e-09	128.985	423.84
IFNGR2	0.742319	3.09627e-10	3.82242e-09	609.999	1020.75
LMAN2	0.614939	3.11049e-10	3.83729e-09	1397.16	2140.2
BEAN1	5.60923	3.13947e-10	3.87032e-09	0.966798	46.7224
REEP5	0.494532	3.21216e-10	3.95718e-09	959.82	1352.47
PIK3R1	0.722403	3.2313e-10	3.97797e-09	293.486	484.632
CD164	0.481512	3.38254e-10	4.16126e-09	5873.2	8201.68
GINM1	0.782236	3.41255e-10	4.19233e-09	467.597	803.044
MTSS1	2.50197	3.41084e-10	4.19233e-09	10.8305	60.8343
SPTAN1	-0.369807	3.4347e-10	4.21659e-09	14520.1	11234.3
MLLT4	-0.402993	3.50228e-10	4.29656e-09	2236.17	1691.96
INPP5D	4.12308	3.55667e-10	4.36026e-09	2.11309	38.3476
MAGI1	0.687255	3.72967e-10	4.56917e-09	1209.28	1946.15
DTYMK	-1.06196	3.75266e-10	4.59415e-09	644.967	307.925
SNRPA	-0.581072	3.83382e-10	4.69025e-09	842.714	565.984
GAS7	2.12578	3.84533e-10	4.70107e-09	14.8772	64.0122
IRX3	1.47945	3.87466e-10	4.73363e-09	29.2694	81.3197
CDCA7	-0.985853	3.88502e-10	4.743e-09	396.824	200.526
TRIM38	0.743595	4.04999e-10	4.94098e-09	887.352	1486.83
ST3GAL5	0.975187	4.1103e-10	5.0111e-09	227.349	446.03
ATP10D	0.741173	4.12968e-10	5.03124e-09	544.501	908.177
COQ10B	0.79008	4.36801e-10	5.31794e-09	417.808	722.287
KDM1A	-0.420671	4.6053e-10	5.60296e-09	1895.49	1414.29
HLA-DMB	2.38251	4.62523e-10	5.62333e-09	7.30487	38.0444
GINS4	-1.13031	4.64661e-10	5.64542e-09	332.716	152.108
ARHGAP12	0.479583	4.69124e-10	5.69573e-09	1740.55	2426.2
LIF	0.969091	4.7639e-10	5.77995e-09	590.295	1155.24
CLDN11	-3.13275	4.89712e-10	5.9375e-09	82.4159	9.68764
PAQR5	2.1195	4.90274e-10	5.94024e-09	7.5018	33.2612
MMAA	0.928184	4.94132e-10	5.98286e-09	75.3215	142.727
MYL9	-1.17334	5.06718e-10	6.13104e-09	1892.57	839.012
MYOF	-0.602292	5.09724e-10	6.16318e-09	10993.4	7240.31
HEATR1	-0.419062	5.21567e-10	6.30206e-09	2287.69	1710.57
RNF139	0.677192	5.29162e-10	6.38945e-09	381.136	609.136
PABPC4	-0.76434	5.29854e-10	6.39343e-09	3657.28	2151.46
RPA1	-0.594128	5.4533e-10	6.57567e-09	2433	1610.12
TMPO-AS1	-1.52005	5.48584e-10	6.61038e-09	162.157	57.0584
NOTCH2	-0.8243	5.51145e-10	6.63671e-09	10340.3	5839
TRIM14	1.11465	5.55107e-10	6.67985e-09	600.679	1302.23
EIF3F	-0.750484	5.61591e-10	6.75326e-09	2122.29	1259.41
SERTAD2	-0.537609	5.6887e-10	6.83613e-09	3303.94	2274.17
KDM4A	0.444028	5.70281e-10	6.84842e-09	1287.53	1749.2
FBN2	4.1085	5.79813e-10	6.95815e-09	2.1848	38.1668
C5orf42	-0.902027	6.00489e-10	7.20137e-09	2564.4	1373.36
KAT6B	0.682372	6.1484e-10	7.36846e-09	1082.52	1736.4
CHML	-0.827137	6.19958e-10	7.42475e-09	1427.36	803.716
PLXNC1	1.46985	6.22418e-10	7.44916e-09	85.6409	238.867
ROR1	-0.53531	6.23698e-10	7.45941e-09	1794.18	1237.3
OCIAD2	0.711645	6.41667e-10	7.66911e-09	582.421	952.009
HIST1H2BO	-1.31158	6.61844e-10	7.90491e-09	660.372	266.031
LSS	-0.767535	6.62857e-10	7.91165e-09	2507.99	1471.44
RFTN1	-1.15425	6.66356e-10	7.94803e-09	193.154	87.056
MARCKS	-0.828188	6.69778e-10	7.98344e-09	2940.75	1656.61
FAM111A	-0.792353	6.71799e-10	8.00212e-09	1164.53	672.383
SHISA4	0.720563	6.74587e-10	8.02991e-09	296.547	488.132
PLD1	0.604337	6.76979e-10	8.05294e-09	706.268	1071.16
LIPH	0.723352	6.78454e-10	8.06505e-09	533.206	879.484
CDCA4	-0.720937	6.87254e-10	8.16415e-09	360.599	217.6
FAM216A	-1.10144	6.97662e-10	8.28154e-09	228.434	107.355
REPIN1	-0.471244	6.98075e-10	8.28154e-09	1823.39	1317.36
DBF4B	-1.06533	7.01318e-10	8.31442e-09	675.967	323.707
PODXL2	0.705738	7.14122e-10	8.46052e-09	405.189	662.267
CHST2	1.57408	7.28959e-10	8.6305e-09	86.9227	259.283
TAP2	0.737978	7.32262e-10	8.66379e-09	890.226	1485.74
RNF19B	0.871202	7.38165e-10	8.72778e-09	538.881	985.897
SLC37A2	0.900713	7.55725e-10	8.92941e-09	365.539	680.02
BTC	2.27512	7.62191e-10	8.99977e-09	8.62828	40.944
MIA3	0.48906	7.711e-10	9.09887e-09	1081.66	1516.87
RAD51	-1.29039	7.73055e-10	9.11585e-09	178.057	72.7668
IGFBP4	0.956683	7.89981e-10	9.30921e-09	399.971	777.678
TYMP	1.32001	7.97327e-10	9.3895e-09	102.581	256.32
SOCS1	2.06129	7.99104e-10	9.40414e-09	26.0124	108.231
DHCR7	-0.648567	8.13425e-10	9.56629e-09	2433.07	1548.54
EZR	-0.520741	8.62556e-10	1.01373e-08	18452.8	12859.9
CACNB3	1.09053	8.84508e-10	1.03884e-08	112.627	239.479
APCDD1L	2.92958	8.89707e-10	1.04425e-08	24.401	185.872
PDGFRL	1.4225	8.92487e-10	1.04682e-08	32.7502	87.7914
HSPG2	-1.08673	9.05433e-10	1.06129e-08	25168.9	11850.7
SNAPC1	-0.816261	9.11391e-10	1.06757e-08	545.208	309.182
POLR3E	0.435783	9.16583e-10	1.07294e-08	418.084	566.693
DNASE2	0.697555	9.24131e-10	1.08105e-08	579.267	939.013
CA11	1.41999	9.54419e-10	1.11575e-08	90.4851	241.382
ACAT2	-0.889709	9.60546e-10	1.12216e-08	1295.05	696.491
TBX3	0.929486	9.69494e-10	1.13187e-08	172.208	327.525
GRAMD4	0.848332	9.73831e-10	1.13618e-08	192.394	345.84
SCN5A	-2.42265	9.81355e-10	1.1442e-08	63.5051	11.8376
MAFB	3.36506	9.86655e-10	1.14962e-08	2.93527	29.7258
TRIO	-0.808451	9.88629e-10	1.15116e-08	8458.06	4830.63
TFDP2	-0.679935	9.96871e-10	1.15999e-08	1963.45	1224.37
CCNF	-0.956974	1.00668e-09	1.17064e-08	837.256	431.836
LARS	-0.485575	1.02037e-09	1.18577e-08	2677.4	1908.63
SLC35C1	0.833811	1.03739e-09	1.20475e-08	283.478	506.094
KDM5C	0.559968	1.03948e-09	1.20639e-08	2763.31	4071.34
F3	-0.74477	1.04088e-09	1.20721e-08	796.904	477.059
RPLP0	-1.17171	1.08478e-09	1.25705e-08	11149.2	4948.22
VPS37B	0.749806	1.08528e-09	1.25705e-08	1026.37	1726.2
SRC	0.757868	1.08707e-09	1.2583e-08	149.165	254.585
ABCF3	0.405845	1.09716e-09	1.26915e-08	814.862	1076.32
NUDT1	-0.99434	1.12181e-09	1.29681e-08	126.326	63.0123
COL17A1	1.99414	1.15967e-09	1.3397e-08	9.41558	35.0498
SMAD4	-0.431505	1.18876e-09	1.37241e-08	3182.06	2357.58
USP43	-0.878563	1.22571e-09	1.41414e-08	258.694	141.397
DCAF16	-0.473806	1.2392e-09	1.42877e-08	2900.5	2088.57
HSDL2	-0.551277	1.25418e-09	1.44509e-08	1482.43	1010.71
NUDCD1	-0.625927	1.25748e-09	1.44795e-08	548.657	355.69
GPRIN1	1.00055	1.26153e-09	1.45166e-08	366.758	733.87
GPX7	1.80991	1.26268e-09	1.45204e-08	60.9769	214.137
ATL1	1.03776	1.26363e-09	1.45219e-08	82.3977	170.35
ITGB5	0.444238	1.26601e-09	1.45397e-08	2423.17	3295.76
RP11-93B14.5	3.00741	1.27783e-09	1.46659e-08	5.15691	41.2588
RNASEH2A	-0.897454	1.28124e-09	1.46955e-08	293.53	157.444
PRKX	-0.827778	1.28898e-09	1.47747e-08	357.152	199.787
PLCD4	1.8138	1.32616e-09	1.51811e-08	90.5719	317.585
SPTLC3	-0.79171	1.32603e-09	1.51811e-08	578.507	332.349
TMEM127	0.489234	1.36931e-09	1.56648e-08	1612.6	2264.01
PDGFC	-0.892852	1.37098e-09	1.56738e-08	1602.18	863.212
XRCC2	-1.21427	1.40258e-09	1.60246e-08	322.498	139.569
RND3	-0.695255	1.40829e-09	1.60796e-08	1110.04	685.224
RPS8	-0.691692	1.42934e-09	1.63092e-08	5858.22	3624.75
RTN4RL2	2.19821	1.43612e-09	1.63761e-08	10.9557	50.2501
R3HDM4	0.631163	1.45472e-09	1.65774e-08	385.139	598.088
NEU1	0.741994	1.45808e-09	1.65942e-08	1098.72	1837.04
RPL37	-0.572109	1.4576e-09	1.65942e-08	2518.83	1694.18
S100A11	0.469522	1.4649e-09	1.66611e-08	1743.31	2414.75
EPB41L2	-0.510657	1.49219e-09	1.69606e-08	3416.65	2399.79
DNAH7	1.98894	1.54091e-09	1.74918e-08	35.9359	142.888
PNPT1	0.737279	1.54064e-09	1.74918e-08	641.459	1073.29
FMN2	-1.24251	1.58031e-09	1.79275e-08	162.741	68.5925
DGAT2	1.07986	1.69259e-09	1.91888e-08	182.878	385.491
TMEM63B	0.539633	1.70391e-09	1.93047e-08	989.105	1438.33
CHAF1A	-0.711817	1.70805e-09	1.93392e-08	397.951	243.645
FKBP9	0.549752	1.72882e-09	1.95618e-08	2601.43	3806.54
KIAA1522	-0.60397	1.77945e-09	2.01218e-08	2206.01	1452.84
RBBP8	-0.637157	1.80042e-09	2.03459e-08	1680.08	1078.85
FAIM3	-4.32211	1.81359e-09	2.04816e-08	25.9605	1.19049
MCM10	-1.12751	1.82859e-09	2.06378e-08	521.983	239.672
MPDZ	-0.51464	1.83309e-09	2.06753e-08	1357.29	949.664
C1GALT1C1	0.53383	1.84987e-09	2.08512e-08	429.128	620.78
CYP39A1	0.864116	1.88784e-09	2.12657e-08	97.8998	178.481
NOTCH1	0.943283	1.90392e-09	2.14331e-08	273.196	524.866
ATP6V1A	-0.628227	1.91218e-09	2.15124e-08	1898.16	1226.46
FXYD5	0.721045	1.93148e-09	2.17156e-08	831.661	1370.42
NTF3	-3.10652	1.94781e-09	2.18852e-08	116.91	13.641
DBF4	-0.750756	1.94991e-09	2.18949e-08	609.516	361.998
PARD6B	-0.470568	1.96672e-09	2.20617e-08	2164.27	1560.31
SFR1	0.820309	1.96727e-09	2.20617e-08	205.883	363.809
NIPAL1	-1.28886	2.00013e-09	2.2416e-08	78.6573	32.9193
FRYL	-0.507164	2.07741e-09	2.32525e-08	3876.79	2725.71
NR1H3	1.33436	2.07667e-09	2.32525e-08	24.4017	60.3177
TRIM44	-0.613502	2.09781e-09	2.3466e-08	3943.59	2576.42
SLC5A3	1.17272	2.12713e-09	2.37788e-08	3473.62	7830.37
MCM8	-0.55742	2.13238e-09	2.38224e-08	581.066	395.137
TNFAIP3	1.38534	2.13671e-09	2.38556e-08	157.711	412.002
WWC3	-0.549561	2.14347e-09	2.3916e-08	1397.12	955.273
CENPM	-1.50541	2.15063e-09	2.39807e-08	187.614	65.9748
LGR6	2.68752	2.156e-09	2.40254e-08	9.48849	59.666
CCL5	3.76057	2.16314e-09	2.40807e-08	5.54958	74.4183
INPP5A	-0.575334	2.16482e-09	2.40807e-08	580.876	387.312
PDE4A	0.865245	2.16506e-09	2.40807e-08	238.767	435.662
UPP1	-0.890656	2.18167e-09	2.42501e-08	1069.03	575.967
MVK	-0.80264	2.19582e-09	2.4392e-08	533.146	303.902
KIAA0586	-0.616216	2.2223e-09	2.46706e-08	850.457	554.731
KLF12	-0.654635	2.23127e-09	2.47546e-08	1168.51	743.899
GBP4	2.80095	2.23719e-09	2.48047e-08	12.8402	90.3983
CALR	0.452544	2.24284e-09	2.48517e-08	11194.4	15319.7
SPSB1	0.907545	2.25989e-09	2.50249e-08	520.682	976.418
EHBP1	0.451688	2.3273e-09	2.57552e-08	1153.75	1575.63
ZFP69B	1.06157	2.36274e-09	2.6131e-08	175.296	365.426
SPIRE1	-0.451487	2.39156e-09	2.64331e-08	2103.82	1541.81
TRIM21	1.08499	2.45014e-09	2.70636e-08	183.89	390.98
NEIL3	-1.16608	2.45186e-09	2.70657e-08	250.367	111.744
HSH2D	2.86701	2.46835e-09	2.72306e-08	3.90207	29.3152
PML	0.675483	2.49159e-09	2.74698e-08	1621.77	2592.96
RAN	-0.504296	2.55051e-09	2.81018e-08	3950.37	2785.09
FAM72B	-1.46801	2.56095e-09	2.81992e-08	441.641	159.705
CENPK	-1.22972	2.62592e-09	2.88966e-08	168.089	71.7745
TFAP2C	1.57716	2.65687e-09	2.92189e-08	16.4891	50.0335
ARHGAP23	-0.776432	2.68161e-09	2.94727e-08	2271.27	1327.11
RPL18	-0.647514	2.71784e-09	2.98522e-08	4136.86	2639.64
ERP29	0.603452	2.78207e-09	3.05386e-08	1231.24	1868.96
TGFB1	0.921717	2.86589e-09	3.14392e-08	1262.33	2391.39
CD70	-2.2054	2.90866e-09	3.18886e-08	35.1621	8.05931
IFT57	0.551294	2.92611e-09	3.20599e-08	510.257	746.659
ZWILCH	-0.764512	2.93393e-09	3.21256e-08	851.153	499.466
TXNDC11	0.565298	2.93665e-09	3.21355e-08	418.1	618.767
UXS1	0.616438	2.95813e-09	3.23504e-08	495.41	758.464
C6orf47	0.546685	2.9864e-09	3.26394e-08	435.551	635.164
PRPF8	-0.632394	3.01528e-09	3.29346e-08	18037.9	11634.2
LRP6	0.607241	3.03555e-09	3.31354e-08	1306.73	1989.83
EXT2	0.518126	3.07425e-09	3.35371e-08	905.598	1294.95
CGB5	-2.25586	3.07875e-09	3.35655e-08	28.9865	5.82859
NDRG1	1.82848	3.15679e-09	3.4395e-08	330.064	1172.89
ANKRD42	0.725712	3.21201e-09	3.4975e-08	608.654	1006.66
TBC1D16	0.539516	3.22371e-09	3.50808e-08	858.433	1243.7
C9orf89	0.784224	3.27182e-09	3.55823e-08	393.454	676.14
GAS2L1	0.656202	3.34511e-09	3.63569e-08	404.533	636.88
REEP6	1.07587	3.34907e-09	3.63775e-08	101.731	214.031
NUP205	-0.508062	3.41923e-09	3.71167e-08	2918.13	2050.31
NUP85	-0.510785	3.46601e-09	3.76014e-08	918.761	644.606
C19orf10	0.898745	3.5389e-09	3.83686e-08	327.265	609.946
CENPH	-1.00727	3.68222e-09	3.98979e-08	157.786	79.3782
BMP7	3.33076	3.72436e-09	4.03297e-08	9.56061	96.9978
MTL5	-1.27606	3.73598e-09	4.04307e-08	215.231	89.4788
SPATA5	-0.510259	3.75039e-09	4.05617e-08	1114.32	782.966
PTPRM	1.48721	3.77647e-09	4.08187e-08	25.1181	70.7187
SCML1	-0.86975	3.85286e-09	4.16189e-08	476.333	260.968
HIST1H1D	-1.22377	3.90281e-09	4.21326e-08	316.495	134.882
GNG2	1.9835	3.9059e-09	4.21402e-08	40.1082	159.641
MAPK8IP1	1.10008	3.92532e-09	4.23238e-08	225.283	482.775
EOMES	3.50404	3.94429e-09	4.25024e-08	3.34734	36.5752
GUF1	-0.462774	3.98586e-09	4.2924e-08	1200.38	871.745
GDF15	1.69646	4.14113e-09	4.4569e-08	25.6221	83.9856
LMNB2	-0.608421	4.30889e-09	4.63462e-08	3029.49	1985.54
TRIP13	-1.04084	4.33661e-09	4.66159e-08	440.329	213.383
RPS2	-1.04774	4.35029e-09	4.67345e-08	17854.5	8635.97
AQP1	2.97882	4.43319e-09	4.75961e-08	4.9057	37.5872
GLRB	-1.17168	4.44409e-09	4.7684e-08	289.542	129.162
STK31	-2.37075	4.55579e-09	4.88528e-08	79.8551	15.4246
WFS1	-0.443351	4.58794e-09	4.91677e-08	2405.76	1768.06
RPS19	-0.890262	4.63973e-09	4.96925e-08	2847.67	1535.69
MRRF	-0.564179	4.66446e-09	4.9927e-08	469.091	318.652
SGPP2	4.40305	4.68633e-09	5.01306e-08	1.32459	28.0952
NPTX2	1.45079	4.73293e-09	5.05984e-08	107.034	292.641
ETV5	0.577104	4.82908e-09	5.1595e-08	1447.12	2157.56
IKZF2	-0.95075	4.90133e-09	5.23353e-08	326.322	168.879
CCDC88C	0.875309	4.96968e-09	5.3033e-08	111.357	204.84
EXO1	-1.16305	5.02482e-09	5.3589e-08	255.096	114.473
GOLM1	0.832785	5.03265e-09	5.364e-08	3989.04	7104.9
NDC1	-0.703322	5.13966e-09	5.47474e-08	1402.19	860.917
IRF2BPL	0.598555	5.15415e-09	5.48686e-08	1780.33	2693.65
MGAT1	0.711775	5.15949e-09	5.48923e-08	1313.11	2150.65
HK1	0.522166	5.21702e-09	5.54709e-08	1597.63	2292.34
PIP5K1C	0.773314	5.27113e-09	5.60125e-08	615.93	1052.6
BSN	1.66268	5.28526e-09	5.61288e-08	31.117	98.831
CLSTN3	1.30708	5.34644e-09	5.67444e-08	377.825	935.152
PON3	0.924136	5.39803e-09	5.72575e-08	59.2302	112.11
ZYG11A	-0.97541	5.45297e-09	5.78054e-08	223.384	114.133
CLPTM1	0.57553	5.51349e-09	5.83768e-08	2203.39	3284.04
DOCK4	0.760383	5.51097e-09	5.83768e-08	255.845	431.649
MAP3K9	-0.562846	5.57523e-09	5.8995e-08	1124.75	763.11
HN1L	-0.618366	5.63031e-09	5.95422e-08	3060.97	1992.42
AK4	-0.727507	5.65647e-09	5.9783e-08	1648.43	997.918
HIST2H3D	-1.40609	5.74494e-09	6.06816e-08	204.777	76.7069
HIST1H3G	-2.00123	5.78342e-09	6.10514e-08	519.618	129.171
NEGR1	-0.921785	5.80288e-09	6.12202e-08	576.418	304.082
LFNG	1.33594	5.93476e-09	6.25741e-08	108.409	273.263
CD320	0.701048	5.95115e-09	6.27094e-08	327.756	533.147
BMP2	1.80515	5.97309e-09	6.2903e-08	23.0241	81.1548
P4HA1	0.838049	5.99499e-09	6.30959e-08	754.64	1351.87
SQRDL	1.14176	6.05047e-09	6.36419e-08	81.8786	180.877
GBE1	-0.569109	6.18354e-09	6.50028e-08	686.527	464.055
ITGA1	1.18472	6.24991e-09	6.56613e-08	50.5104	115.266
PROS1	-0.420889	6.89414e-09	7.23864e-08	2313.17	1725.56
IFITM10	0.830296	6.93344e-09	7.27557e-08	676.502	1203.31
PAX6	-1.37751	7.00351e-09	7.34473e-08	222.62	86.1965
NFKBIA	1.22498	7.14308e-09	7.48664e-08	479.499	1121.56
FAM213A	-0.697041	7.15124e-09	7.49074e-08	505.002	309.698
CD276	0.805911	7.21749e-09	7.55565e-08	1273.79	2226.93
PLAGL1	-0.968636	7.25266e-09	7.58796e-08	510.936	261.569
FAM46B	-1.74057	7.60083e-09	7.94751e-08	97.1746	28.7834
SLC16A12	-4.75965	7.61498e-09	7.95758e-08	28.8427	1.10276
LMBRD1	0.595721	7.66149e-09	8.00144e-08	539.139	814.104
MSH2	-0.572892	7.73112e-09	8.06938e-08	1971.31	1324.26
ITPKB	0.942488	7.87568e-09	8.21541e-08	55.663	104.906
SOX9	0.796917	7.95963e-09	8.29807e-08	1970.67	3423.74
ABCD1	0.610874	7.98155e-09	8.316e-08	481.953	738.577
OAF	1.16358	8.08232e-09	8.41602e-08	35.3246	78.3481
RSPO3	3.38199	8.17803e-09	8.51065e-08	2.47088	26.4266
LGMN	0.777545	8.29863e-09	8.63107e-08	381.299	654.586
ALDH7A1	-0.534204	8.34003e-09	8.669e-08	985.404	678.942
HSPA6	5.06348	8.42361e-09	8.75072e-08	1.03851	32.4092
MYO1C	-0.394367	8.48752e-09	8.81193e-08	10424.2	7928.93
CABYR	-1.16659	8.57287e-09	8.8953e-08	350.522	155.792
ESCO2	-1.30891	8.6577e-09	8.97804e-08	337.535	135.85
MRPL30	-0.568089	8.67327e-09	8.984e-08	715.936	481.269
PTPRU	1.01126	8.67365e-09	8.984e-08	78.7635	160.357
CNPY2	0.708092	8.8591e-09	9.17071e-08	545.37	890.497
TMTC2	0.725075	9.00505e-09	9.31631e-08	249.292	410.896
ZNF850	-1.06593	9.01757e-09	9.3238e-08	1195.81	570.775
ORC1	-0.821161	9.16103e-09	9.46658e-08	263.247	148.424
EIF3D	-0.568522	9.21491e-09	9.51668e-08	2264.32	1526.12
IFI30	1.31352	9.28903e-09	9.58761e-08	65.3262	162.196
RAD54B	-1.18856	9.4914e-09	9.79075e-08	296.092	130.059
MRPL33	-0.891718	9.56261e-09	9.85843e-08	405.879	217.884
LPIN2	0.341509	9.58779e-09	9.87862e-08	3550.07	4494.84
SH3RF1	0.468689	9.81957e-09	1.01115e-07	834.133	1155.67
RAD54L	-1.11387	9.84448e-09	1.01313e-07	409.916	189.128
CEP192	-0.620278	1.01146e-08	1.04032e-07	2554.36	1662.42
LPP	-0.782479	1.0176e-08	1.04602e-07	7793.63	4531.34
LGALS3	0.578765	1.02415e-08	1.05214e-07	1023.09	1527.6
ALG3	0.5636	1.04148e-08	1.06932e-07	526.535	780.193
RARG	0.731829	1.0702e-08	1.09817e-07	666.163	1104.94
SPRED3	1.3386	1.07806e-08	1.10559e-07	137.498	347.385
ANP32B	-0.526242	1.09047e-08	1.11702e-07	1489.38	1033.64
CBX2	-0.908168	1.09021e-08	1.11702e-07	136.238	73.2771
LAMC2	1.17574	1.0957e-08	1.12172e-07	380.785	858.593
SCAF11	-0.433558	1.10792e-08	1.13357e-07	4122.21	3052.26
GDPD1	1.27458	1.11643e-08	1.14162e-07	64.7271	157.501
LGALS9	5.00644	1.11833e-08	1.1429e-07	0.895084	31.577
GRB10	0.593128	1.12441e-08	1.14845e-07	706.264	1065.87
SPRED1	0.488992	1.13763e-08	1.16128e-07	2440.6	3424.25
VARS	-0.482764	1.14592e-08	1.16907e-07	1675.09	1197.11
FAM13A	1.0625	1.15021e-08	1.17276e-07	382.435	798.607
FAM72C	-1.55097	1.15856e-08	1.1806e-07	315.053	107.263
LSR	0.645995	1.16193e-08	1.18334e-07	426.296	668.989
CRIM1	-0.798763	1.16505e-08	1.18584e-07	9903.42	5692.6
OSBPL5	0.829642	1.17807e-08	1.1984e-07	97.4655	172.413
PCED1B	-1.29541	1.18393e-08	1.20367e-07	152.139	62.449
TMED1	1.01559	1.18886e-08	1.20798e-07	132.408	267.577
NRD1	-0.378917	1.21749e-08	1.23635e-07	4385.42	3369.08
NAB2	1.11659	1.22692e-08	1.24522e-07	705.285	1529.36
DCUN1D3	0.653084	1.2395e-08	1.25687e-07	242.726	381.999
PTCHD4	3.79333	1.23983e-08	1.25687e-07	1.95103	27.0802
POLR1E	-0.58855	1.26839e-08	1.28508e-07	701.903	464.499
AR	-0.972489	1.29657e-08	1.31288e-07	201.452	102.803
SLC4A11	1.3482	1.29881e-08	1.31439e-07	36.4138	93.3689
SMURF2	-0.45517	1.30291e-08	1.31778e-07	7112.17	5185.99
FAM46C	1.10502	1.30916e-08	1.32334e-07	33.7519	72.5339
EPC2	0.54297	1.33403e-08	1.34771e-07	718.804	1048.31
SRPX2	0.969229	1.34046e-08	1.35343e-07	49.9878	97.7726
GPR64	-1.20371	1.35105e-08	1.36334e-07	104.187	45.8492
DDX46	-0.507984	1.38923e-08	1.40107e-07	1208.55	850.092
BOP1	-0.671059	1.40601e-08	1.41719e-07	464.871	292.247
RPF1	0.543217	1.42981e-08	1.44035e-07	417.98	607.872
NMI	0.993085	1.43166e-08	1.44139e-07	74.5742	149.7
CEP78	-0.908385	1.44096e-08	1.4491e-07	630.029	334.894
LRFN3	1.06859	1.44041e-08	1.4491e-07	213.23	447.859
FAM114A1	0.399369	1.46678e-08	1.47349e-07	1490.84	1963.43
NUP153	-0.327031	1.46689e-08	1.47349e-07	3429.49	2736.24
BMP1	0.704047	1.48045e-08	1.48626e-07	522.639	852.372
POLD1	-0.625942	1.48555e-08	1.49054e-07	1040.85	676.068
CDC42EP3	-0.841144	1.50523e-08	1.50942e-07	11163.9	6231.45
SH2D3A	-1.78211	1.50682e-08	1.51016e-07	29.6521	8.66291
MIR4435-1HG	-0.680611	1.5083e-08	1.51079e-07	510.986	318.471
BBC3	0.929509	1.51308e-08	1.51471e-07	141.633	269.477
ZNF681	-1.19215	1.51471e-08	1.51548e-07	198.215	87.4902
PXMP2	-1.09475	1.51691e-08	1.51683e-07	283.822	131.97
SPIN4	-0.729954	1.51967e-08	1.51872e-07	758.654	457.839
ATXN10	-0.585382	1.53297e-08	1.53115e-07	1301.36	867.249
DNAJA1	0.451115	1.53552e-08	1.53283e-07	1253.22	1713.46
SRSF3	-0.484321	1.64699e-08	1.64316e-07	2624.44	1875.59
RGS3	-0.700012	1.65134e-08	1.64658e-07	500.296	310.052
IFT80	-0.580043	1.65914e-08	1.65342e-07	1762.11	1180.51
CTDP1	0.525956	1.67097e-08	1.66427e-07	705.885	1015.31
CDR2L	0.474867	1.68581e-08	1.6781e-07	518.349	721.206
SHF	1.63958	1.69393e-08	1.68523e-07	49.1815	152.469
FAM161B	0.815134	1.69891e-08	1.68924e-07	120.892	213.24
HIF1A-AS2	-3.55218	1.72846e-08	1.71764e-07	197.45	17.0005
SNCA	-1.36952	1.73781e-08	1.72596e-07	121.61	47.4321
TMEM205	0.670391	1.74015e-08	1.72731e-07	405.404	645.393
SLC35E4	1.20883	1.80087e-08	1.78658e-07	47.4428	109.572
LOC646762	-0.901603	1.80682e-08	1.79147e-07	1164.52	624.613
ACPL2	1.09901	1.82343e-08	1.80693e-07	101.872	219.424
TOR4A	0.674778	1.85181e-08	1.83402e-07	1169.25	1865.6
ZFP69	0.897061	1.88558e-08	1.86642e-07	116.04	215.434
TTF2	-0.821288	1.90778e-08	1.88733e-07	928.928	525.683
SYT15	-2.00746	1.93268e-08	1.9109e-07	598.448	148.983
LINC00664	-2.28241	1.97858e-08	1.95518e-07	296.492	61.3797
RBBP7	-0.592183	1.98767e-08	1.96306e-07	2180.19	1444.37
TMEM8A	0.652981	2.01444e-08	1.98838e-07	1068.33	1679.83
ECH1	-0.824969	2.02256e-08	1.99528e-07	287.039	163.643
FGF14	2.27745	2.05374e-08	2.02491e-07	5.89112	29.4258
SUOX	0.570861	2.07229e-08	2.04206e-07	549.966	815.84
RALGDS	0.708237	2.10131e-08	2.0695e-07	1434.81	2343.78
LRRCC1	-0.738735	2.1179e-08	2.08467e-07	304.565	181.133
B3GALNT2	-0.419982	2.12698e-08	2.09127e-07	993.774	742.393
GALNT18	-0.951756	2.12643e-08	2.09127e-07	257.513	134.263
NKAIN2	1.38413	2.14564e-08	2.10844e-07	26.0132	66.4347
CST3	0.560796	2.15066e-08	2.1122e-07	2852.38	4209.16
ESR2	3.5006	2.16987e-08	2.12988e-07	4.8863	54.7581
GPRIN2	-1.13223	2.17632e-08	2.13502e-07	288.232	130.935
CNIH3	1.82135	2.28611e-08	2.24063e-07	46.0101	161.595
RMND5A	-0.589817	2.28651e-08	2.24063e-07	1521.34	1010.28
AGA	0.513659	2.29397e-08	2.24669e-07	425.166	607.179
CDH1	0.708424	2.34175e-08	2.29094e-07	126.948	209.286
GLS	-0.41595	2.34098e-08	2.29094e-07	2148.33	1610.38
KIF21A	-0.611957	2.34337e-08	2.29126e-07	634.912	414.863
DLG1	-0.463071	2.39022e-08	2.33577e-07	2929.29	2124.19
EVPL	0.680094	2.39275e-08	2.33694e-07	848.683	1360.12
SLC27A3	0.857021	2.40929e-08	2.35179e-07	116.738	211.356
LANCL1	-0.439335	2.42049e-08	2.36142e-07	1564.43	1152.72
TBC1D31	-0.939317	2.44828e-08	2.38721e-07	284.426	148.291
HOPX	2.08838	2.4709e-08	2.40794e-07	7.46692	32.9907
RPLP2	-0.615476	2.51391e-08	2.44849e-07	2374.72	1548.69
CHI3L2	4.00789	2.54429e-08	2.47672e-07	2.84612	45.9485
BST2	1.45328	2.59065e-08	2.52045e-07	56.774	155.064
C9orf40	-1.10187	2.67698e-08	2.60157e-07	135.111	62.3742
CD59	0.527322	2.67634e-08	2.60157e-07	3108.72	4478.41
LINC00936	1.27279	2.72241e-08	2.64427e-07	76.148	184.035
TUBB3	0.866042	2.72821e-08	2.64843e-07	816.834	1488.37
HSPA4L	-1.07907	2.73207e-08	2.65072e-07	533.665	253.112
KLF10	-0.662803	2.79063e-08	2.70605e-07	781.171	492.924
FUS	-0.461278	2.90254e-08	2.81148e-07	2711.99	1970.79
GAS6-AS2	-1.37496	2.90179e-08	2.81148e-07	307.663	118.66
ANGEL1	0.683301	2.93931e-08	2.84553e-07	345.283	554.034
CTDSPL2	-0.483969	2.95814e-08	2.86219e-07	1587.07	1134.81
TSKU	0.811842	2.96161e-08	2.86397e-07	101.049	179.537
SMAD1	0.726698	2.96699e-08	2.86603e-07	297.902	492.657
STMN3	0.852521	2.96556e-08	2.86603e-07	1751.01	3162.28
RAD18	-0.678692	2.96912e-08	2.86651e-07	783.636	490.685
TALDO1	-0.525391	2.9847e-08	2.87998e-07	1121.76	779.095
RPL24	-0.509684	3.01433e-08	2.90698e-07	3071.08	2156.03
GNA15	1.03956	3.06119e-08	2.95055e-07	103.389	210.914
RUSC1	0.695898	3.08106e-08	2.96809e-07	793.213	1285.85
LPCAT2	-0.634508	3.08628e-08	2.9715e-07	2829.54	1820.69
APOL2	0.732083	3.16329e-08	3.04398e-07	287.935	478.836
SLC30A1	0.795264	3.23158e-08	3.108e-07	267.73	466.794
ARHGEF2	0.60652	3.24763e-08	3.12173e-07	1576.14	2400.22
SYVN1	0.570506	3.25813e-08	3.13011e-07	1248.18	1854.96
CXCL1	2.89744	3.31309e-08	3.18118e-07	11.4058	85.0733
SLC25A40	-0.581297	3.32051e-08	3.18657e-07	583.368	390.739
PCDH1	1.54569	3.33608e-08	3.19977e-07	15.8464	47.0116
MTHFD1L	-0.503434	3.36547e-08	3.2262e-07	474.58	335.869
TMEM154	2.51372	3.39e-08	3.24795e-07	4.11644	24.6119
TOM1	0.729459	3.40313e-08	3.25876e-07	322.987	535.058
GPATCH2	0.622751	3.41897e-08	3.27215e-07	266.167	411.289
FAM211A	1.38154	3.42194e-08	3.27321e-07	79.3619	206.411
TPGS2	-0.516033	3.46619e-08	3.31375e-07	3558.52	2488.68
TMEM45B	0.818284	3.47394e-08	3.31936e-07	270.765	475.645
NPDC1	1.24334	3.52024e-08	3.36177e-07	71.0445	168.153
MMP16	0.768583	3.55151e-08	3.38979e-07	553.367	943.223
CHIC2	-0.619108	3.58726e-08	3.42206e-07	561.423	365.866
MT1E	-1.14027	3.61042e-08	3.4423e-07	6666.34	3024.24
TBX2	1.71021	3.66101e-08	3.48864e-07	22.2553	70.8018
RHNO1	-0.503176	3.66629e-08	3.49179e-07	679.278	479.054
DST	-0.720628	3.70391e-08	3.52571e-07	47610.3	28891.7
SDF2	0.535667	3.76591e-08	3.58086e-07	581.358	844.053
STAT6	0.874265	3.76509e-08	3.58086e-07	413.278	758.682
STEAP3	0.631397	3.82047e-08	3.63078e-07	1290.79	1998.62
RHOBTB2	0.76978	3.85096e-08	3.65779e-07	487.522	830.636
RPSA	-0.954383	3.88668e-08	3.68973e-07	6537.33	3372.5
MTBP	-0.85292	3.9098e-08	3.70968e-07	157.599	88.7568
CHAC1	1.67146	3.91544e-08	3.71303e-07	34.4854	110.177
TEK	4.18686	3.92611e-08	3.72115e-07	1.73667	29.4316
C9orf91	0.645789	3.94717e-08	3.7371e-07	306.014	477.655
SLC25A3	-0.695579	3.94578e-08	3.7371e-07	3902.47	2408.11
LOC101927187	-0.891083	3.97621e-08	3.76257e-07	184.235	99.3598
CASZ1	-0.911319	4.00741e-08	3.79006e-07	218.419	117.079
TM9SF1	0.626363	4.08624e-08	3.86254e-07	628.282	968.778
SFN	0.48658	4.09065e-08	3.86257e-07	434.119	609.442
TMEM2	0.91363	4.08924e-08	3.86257e-07	264.353	496.967
TMEM106C	-0.776127	4.10247e-08	3.87165e-07	943.538	550.418
ACTL10	2.29864	4.11977e-08	3.8859e-07	10.8491	53.3751
CCDC91	0.530913	4.13964e-08	3.90256e-07	355.536	513.693
P4HA3	2.0095	4.18287e-08	3.9412e-07	15.1601	59.5756
TNFRSF9	1.57803	4.21078e-08	3.96537e-07	28.5407	84.8381
LAS1L	-0.393542	4.23255e-08	3.98375e-07	721.802	548.334
CAD	-0.598035	4.23607e-08	3.98493e-07	3015.83	1992.04
MAD2L1	-1.21025	4.23938e-08	3.98592e-07	525.631	226.432
ASRGL1	-1.27319	4.25381e-08	3.99736e-07	206.859	84.8408
RNASET2	0.759104	4.2697e-08	4.01015e-07	228.787	386.582
IFT122	-0.657686	4.30903e-08	4.04493e-07	694.093	437.88
CASD1	0.471948	4.36841e-08	4.09849e-07	445.501	616.86
HSD11B2	3.40336	4.41487e-08	4.13768e-07	2.27395	23.628
RTKN	0.60996	4.41472e-08	4.13768e-07	284.714	433.67
CLSPN	-0.95543	4.41885e-08	4.13921e-07	1376.17	709.543
DNA2	-1.09471	4.42733e-08	4.14495e-07	300.142	141.061
IL17RA	0.66467	4.43043e-08	4.14565e-07	262.512	416.406
TCF7	1.41522	4.46062e-08	4.17169e-07	75.3591	201.808
GDF11	0.854756	4.4801e-08	4.18768e-07	438.688	793.144
VIMP	0.488835	4.48564e-08	4.19064e-07	382.59	535.415
LYPD1	-2.03459	4.54944e-08	4.248e-07	23.6331	6.19421
LRG1	2.39315	4.62111e-08	4.31263e-07	5.44299	28.8067
HNRNPA1	-0.476838	4.63475e-08	4.32307e-07	7375.14	5297.22
AHCY	-0.685455	4.69683e-08	4.37635e-07	2291.67	1423.54
GATSL3	1.21606	4.69631e-08	4.37635e-07	84.0516	194.074
C17orf70	-0.879847	4.72367e-08	4.39902e-07	1764.54	959.596
SYT11	0.700363	4.74442e-08	4.41602e-07	979.48	1591.08
LOC101930275	-1.5322	4.79381e-08	4.45964e-07	188.986	65.7151
FAM72A	-1.308	4.79918e-08	4.46227e-07	203.713	82.7521
FANCG	-0.731039	4.81189e-08	4.47173e-07	291.417	175.229
ADAMTS6	-0.759295	4.82428e-08	4.48088e-07	312.091	185.12
CPNE8	0.450865	4.83215e-08	4.48583e-07	668.916	913.888
NT5C2	-0.413275	4.85907e-08	4.50845e-07	1400.16	1050.39
SPHK2	0.631033	4.89552e-08	4.53988e-07	401.061	619.747
NPM1	-0.563953	4.95737e-08	4.59482e-07	6886.02	4656.94
ALKBH8	0.634525	4.97456e-08	4.60833e-07	396.369	613.831
IFNGR1	1.09571	5.00018e-08	4.62963e-07	405.443	866.558
FBXO5	-0.913145	5.01498e-08	4.6409e-07	716.266	380.437
SLC20A2	-0.613289	5.0215e-08	4.64449e-07	641.199	418.023
IGSF8	0.693662	5.16609e-08	4.77572e-07	600.117	970.648
BASP1	-0.918618	5.26777e-08	4.86716e-07	912.611	484.089
HERC5	1.16327	5.27669e-08	4.87285e-07	505.375	1132.85
CCP110	-0.722468	5.33608e-08	4.92512e-07	915.404	555.007
GRAMD1C	-1.07132	5.34264e-08	4.9286e-07	258.261	123.358
NMU	-1.1425	5.4122e-08	4.99015e-07	104.854	46.99
KDSR	0.443342	5.47427e-08	5.04474e-07	1621.64	2205.52
FAM219A	0.827468	5.5266e-08	5.0903e-07	298.727	530.319
SLC22A18	1.03383	5.57465e-08	5.13188e-07	165.521	338.721
TNRC18	0.57298	5.64492e-08	5.19386e-07	5595.19	8322.36
TRAF1	1.41414	5.70209e-08	5.24372e-07	235.28	626.961
KLF2	1.53481	5.70802e-08	5.24644e-07	129.287	374.778
ZNF566	-0.952734	5.71138e-08	5.24679e-07	694.224	359.764
FARSB	-0.54599	5.72591e-08	5.2574e-07	674.115	460.761
VAV3	1.92944	5.74275e-08	5.27011e-07	42.9013	164.142
NBAS	-0.321134	5.75488e-08	5.2785e-07	2439.26	1952.18
TUBB	-0.411823	5.76009e-08	5.28053e-07	20487.4	15398.2
LPHN1	0.688151	5.81715e-08	5.33007e-07	649.668	1048.08
HNRNPL	-0.448439	5.83534e-08	5.34395e-07	4178	3060.02
EMP3	0.40957	5.8675e-08	5.37062e-07	1222.74	1624.7
GAP43	1.80187	5.984e-08	5.47442e-07	82.985	289.536
LRBA	-0.459814	5.99928e-08	5.48555e-07	2778.88	2020.35
ALDH2	0.835229	6.06024e-08	5.53841e-07	497.332	886.554
FOSL1	-1.10232	6.06509e-08	5.53997e-07	2440.44	1136.94
HAS3	1.48727	6.1189e-08	5.58623e-07	33.4956	93.6119
METTL8	-0.612452	6.19991e-08	5.65726e-07	488.02	318.829
ITPKA	1.42369	6.24262e-08	5.69328e-07	24.2246	65.8858
MYEF2	-0.718139	6.28756e-08	5.73131e-07	1139.08	692.866
FAM86C2P	0.978529	6.39814e-08	5.82908e-07	88.5892	175.389
RUNDC1	0.54308	6.4998e-08	5.91864e-07	394.172	574.698
PLEKHM1	0.427503	6.50468e-08	5.92003e-07	1419	1905.35
FAM172A	-0.64935	6.52864e-08	5.93716e-07	521.007	332.189
TAGLN	-1.62544	6.53024e-08	5.93716e-07	85.3794	28.07
BORA	-0.931829	6.73328e-08	6.11861e-07	252.105	131.695
CTSZ	0.629544	6.74956e-08	6.13024e-07	1506.67	2330.15
ANKH	0.588403	6.81754e-08	6.1888e-07	288.353	434.747
GOLGA7B	1.69814	6.87491e-08	6.23766e-07	22.2926	72.6513
MASTL	-0.702113	6.9893e-08	6.33493e-07	667.943	411.492
NNT	-0.420242	6.98702e-08	6.33493e-07	1716.62	1281.77
ATXN7L3	0.536258	7.03145e-08	6.36985e-07	1280.98	1859.37
LOC101927902	1.48699	7.06922e-08	6.40078e-07	253.218	709.525
TMED9	0.62108	7.27467e-08	6.58343e-07	1217.35	1871.91
DOCK11	0.627462	7.31097e-08	6.61288e-07	667.583	1031.32
CELF2	-0.571621	7.36352e-08	6.657e-07	2669.52	1796.76
TXNRD3	-0.683655	7.45137e-08	6.73297e-07	230.16	142.712
SNPH	0.795296	7.54496e-08	6.81404e-07	221.516	384.745
TPST2	-0.836328	7.70241e-08	6.95268e-07	883.464	494.321
AGO1	-0.396225	7.71625e-08	6.96099e-07	4778.49	3630.1
MBTPS1	0.547408	7.71951e-08	6.96099e-07	2144.73	3131.65
JARID2	0.476043	7.87445e-08	7.09707e-07	651.772	906.716
C7orf31	-0.922086	7.92081e-08	7.13521e-07	195.462	103.507
ITM2C	0.630002	7.96791e-08	7.17397e-07	2333.31	3611.41
FICD	0.879109	8.04774e-08	7.24214e-07	73.6938	136.772
ACSM3	-1.79594	8.22631e-08	7.39906e-07	36.1198	10.6056
IL32	1.63004	8.25009e-08	7.41667e-07	13.7341	42.9744
CALM1	0.527233	8.30297e-08	7.4604e-07	3522.3	5074.59
ZC3H12A	1.07083	8.35048e-08	7.49926e-07	270.32	567.59
CEP152	-0.911364	8.45252e-08	7.58704e-07	786.371	418.135
CCDC40	1.69038	8.46122e-08	7.59099e-07	55.1055	177.53
NRBP1	0.429674	8.51133e-08	7.63206e-07	2102.67	2830.92
ENAH	-0.493696	8.5473e-08	7.66041e-07	4377.22	3109.08
SLC25A22	0.601882	8.64389e-08	7.74304e-07	430.507	654.769
USP1	-0.622875	8.8315e-08	7.90709e-07	1716.89	1114.75
ARHGEF19	0.618237	8.90635e-08	7.96601e-07	252.578	387.23
FBL	-0.745217	8.90453e-08	7.96601e-07	1071.08	637.368
LDLRAD3	0.712122	8.92329e-08	7.97711e-07	370.456	609.652
MST1R	1.08037	8.985e-08	8.02821e-07	200.138	422.995
VASH1	0.982057	9.02291e-08	8.058e-07	273.083	538.854
C12orf5	0.6304	9.02979e-08	8.06006e-07	181.399	280.154
ASPHD1	1.29854	9.05812e-08	8.08126e-07	41.9531	103.363
PDIA5	0.758892	9.12351e-08	8.13548e-07	150.935	256.911
APOBEC3B	-0.793349	9.16452e-08	8.16792e-07	311.495	179.605
PTX3	1.66264	9.1908e-08	8.18719e-07	40.3602	128.64
SLC3A2	0.746156	9.24967e-08	8.23548e-07	1285.38	2156.37
MZT2B	-0.70552	9.39933e-08	8.3645e-07	751.155	460.219
LOC100288637	-1.46231	9.43569e-08	8.39263e-07	663.28	241.008
GEN1	-1.01257	9.51872e-08	8.46221e-07	570.827	283.825
AP1M2	-4.5993	9.73252e-08	8.64791e-07	19.177	0.778251
SNHG17	-0.620071	9.77118e-08	8.67789e-07	418.838	273.582
CALM2	-0.838378	9.80014e-08	8.69922e-07	17330.3	9691.19
SLC37A4	-0.667102	9.91958e-08	8.80082e-07	516.777	327.239
FAHD2A	-0.594385	9.98748e-08	8.85661e-07	488.999	325.578
NCBP1	-0.511744	1.00172e-07	8.87849e-07	1919.2	1344.81
KRT4	-6.02764	1.00825e-07	8.93187e-07	33.8834	0.46385
CERCAM	0.589902	1.01184e-07	8.95915e-07	722.261	1087.6
RASAL2	-0.364764	1.03211e-07	9.13407e-07	3645.86	2831.93
HEXB	0.594317	1.03538e-07	9.15839e-07	1101.34	1662.39
MPP6	-0.6168	1.03702e-07	9.1683e-07	1492.25	973.827
IGFBPL1	-1.26222	1.07511e-07	9.50034e-07	167.089	69.8598
DOLK	0.829081	1.08658e-07	9.59684e-07	430.758	765.55
KIAA2013	0.414873	1.0894e-07	9.61696e-07	1166.57	1555.72
SETX	0.332696	1.10911e-07	9.78605e-07	4574.58	5759.01
[truncated: 15,631 more rows]
