# Supplementary material for: Identification of a set of genes potentially responsible for resistance to ferroptosis in lung adenocarcinoma cancer stem cells
Source: Cell Death Dis. 2024 Apr 29;15(4):303. doi: 10.1038/s41419-024-06667-w (PMC11059184; doi:10.1038/s41419-024-06667-w)
Supplement: Supplementary file 5 — Table S4 [file 41419_2024_6667_MOESM5_ESM.xlsx]

## Sheet: Sheet1
Table S4_Differential Expressed Genes (DEGs) in PUC37 3Dvs2D
genes	log2FoldChange	pvalue	padj	mean_PUC37_2D	mean_PUC37_3D
SLC7A1	-2.51304	4.73996e-276	8.35608e-272	5748.34	1006.07
PHGDH	-4.18711	1.18047e-139	1.04052e-135	4386.96	240.933
TGFB2	-3.63549	2.2692e-129	1.33346e-125	3006.24	241.157
FADS2	2.6719	5.90419e-125	2.60213e-121	1230.05	7833.34
ASNS	-4.26712	1.69182e-115	5.96501e-112	6185.65	321.045
EIF4EBP1	-3.0404	1.26743e-103	3.72391e-100	2106.63	255.683
RBMS2	-1.85547	4.76832e-100	1.20087e-96	10002.3	2762.38
FAM129A	-2.46338	8.73607e-96	1.9251e-92	1509.27	273.226
PSAT1	-4.02216	3.78851e-95	7.42085e-92	5971	367.582
MAP2	-3.35822	1.10126e-93	1.94141e-90	6859.64	668.85
C2CD4A	3.05322	1.21298e-91	1.94396e-88	679.692	5643.35
TXNIP	4.40886	1.34893e-89	1.98169e-86	270.921	5761.42
PTK2B	-2.01306	2.0848e-89	2.82715e-86	1496.58	370.283
TMOD2	-3.7816	2.4283e-87	3.05774e-84	318.991	23.5205
GPD1L	2.00672	1.04619e-84	1.22955e-81	168.059	674.437
FAM46C	3.36536	1.44325e-84	1.59019e-81	42.6121	443.313
GRB10	-2.0628	1.2962e-82	1.34416e-79	1324.66	317.662
MTHFD1L	-1.70885	4.14487e-82	4.05944e-79	897.049	274.782
APBB2	-1.94569	1.91681e-80	1.68957e-77	1765.45	457.812
BDNF	-3.55612	1.87335e-80	1.68957e-77	513.154	43.9632
CBS	-4.45566	1.07952e-79	9.06234e-77	981.218	44.5711
SLC7A5	-2.39403	3.41571e-77	2.73707e-74	14605.1	2778.39
IGFBP2	1.80405	4.03784e-76	3.09491e-73	210.102	734.069
SMOC1	-1.56512	2.98762e-75	2.19453e-72	12089.1	4085.94
GTPBP2	-1.89621	8.76193e-74	6.17856e-71	3267.9	877.848
GARS	-1.91602	1.0705e-73	7.25842e-71	9562.77	2533.28
MYADM	-3.09644	2.61603e-72	1.70807e-69	295.716	33.9931
GALNT6	1.58446	1.58773e-71	9.99646e-69	1460.58	4381.05
CTGF	-4.35969	2.31494e-70	1.40724e-67	961.772	46.9954
TRNP1	-2.07959	2.77428e-70	1.63026e-67	653.916	154.14
S100A4	3.35582	6.10514e-70	3.47186e-67	74.771	771.735
S100A6	1.71698	2.08735e-69	1.14993e-66	27004.3	88779.4
CTSD	1.72861	7.40845e-69	3.95769e-66	9832	32586.9
PTPRS	-2.22201	1.45129e-68	7.52495e-66	5530.81	1185.11
CREB5	-3.41547	3.42941e-68	1.72735e-65	218.549	20.5623
AJUBA	-2.04405	2.63724e-67	1.28405e-64	1409.8	341.642
SCD	1.82243	2.69498e-67	1.28405e-64	30370.5	107409
SPNS2	3.43735	2.93378e-67	1.36104e-64	411.449	4453.63
LARS	-1.37709	3.01425e-67	1.36252e-64	3842.52	1479.44
XBP1	1.55154	6.6199e-67	2.91755e-64	6514.51	19095
SPDEF	2.04608	6.6637e-66	2.86523e-63	860.115	3553.64
ACSS2	1.6253	7.38913e-65	3.1015e-62	1235.85	3814.24
INSIG1	2.33786	3.87328e-64	1.58795e-61	1009.1	5101.13
FAM198B	3.4387	5.80879e-63	2.32734e-60	41.6641	448.329
SH3KBP1	-1.59872	7.74472e-63	3.03404e-60	1704.91	562.108
AKAP12	-3.41611	1.34531e-61	5.15577e-59	485.731	45.1815
PCK2	-3.14972	1.42709e-61	5.35281e-59	589.577	66.2709
PVR	-1.00648	6.91214e-61	2.53863e-58	4866.42	2422.82
CYP4F11	-1.68474	1.92562e-59	6.92792e-57	6475.9	2013.83
TARS	-1.66973	3.27199e-58	1.15364e-55	5071.18	1592.89
AARS	-1.62901	1.19943e-57	4.14603e-55	5594.16	1808.4
RUSC1	2.04767	2.62255e-57	8.89095e-55	462.508	1914.73
TRIM3	2.97468	1.81272e-56	6.02953e-54	121.712	958.451
PSPH	-2.4279	1.98282e-56	6.47317e-54	667.621	123.882
MIA3	1.20898	5.5595e-56	1.78197e-53	1805.68	4171.73
TFF3	4.85489	1.62778e-55	5.12431e-53	113.733	3299.99
SMARCA1	1.61558	2.20542e-55	6.82095e-53	239.881	735.841
NDNF	2.53604	2.02455e-53	6.15359e-51	104.649	606.748
HMGCS1	1.99305	5.88407e-53	1.75814e-50	1784.68	7101.82
DPP4	2.41312	1.43529e-52	4.21711e-50	104.017	551.366
CTH	-2.99677	3.73467e-52	1.07932e-49	824.162	103.253
GAPDH	1.63435	9.52874e-52	2.66638e-49	38654.8	120004
SMAD3	-1.26727	9.438e-52	2.66638e-49	7487.19	3109.62
FDPS	1.6459	1.25078e-51	3.39229e-49	2270.66	7104.74
S100A13	1.66651	1.24392e-51	3.39229e-49	464.384	1477.91
MARS	-1.55754	3.09056e-51	8.25507e-49	8239.7	2798.4
AMOTL2	-1.27786	3.64426e-51	9.58876e-49	13571	5596.43
TUBE1	-2.35253	4.14851e-51	1.0755e-48	378.51	73.9661
CDC25B	1.79365	1.22711e-50	3.13517e-48	1079.79	3747.53
SELENBP1	1.67114	1.73623e-50	4.37257e-48	539.826	1719.43
FAM171B	-1.90504	3.22888e-50	8.01717e-48	769.69	204.704
RHBDD1	-1.31625	6.0817e-50	1.48909e-47	2095.62	841.165
LMO4	-1.64083	7.42706e-50	1.79358e-47	1424.2	455.878
TUBB2A	2.61428	4.49749e-49	1.07144e-46	68.1707	419.84
NFATC2	-1.75938	5.60124e-49	1.31659e-46	582.493	171.619
LIMCH1	-1.73702	8.36549e-49	1.94046e-46	18958.4	5686.87
TSPAN8	2.66233	2.50633e-47	5.73819e-45	156.746	990.962
FASN	1.93968	9.65308e-47	2.18172e-44	9311.58	35721
SPOCK2	-3.59451	1.1196e-46	2.49842e-44	13367.8	1106.24
ALDH18A1	0.964828	1.21261e-46	2.67213e-44	1614.25	3148.7
FSCN1	1.11794	1.37458e-46	2.99166e-44	2481.32	5386.06
DTD1	-1.67989	2.86036e-46	6.14942e-44	641.984	199.81
ANTXR1	-2.21732	6.10908e-46	1.29755e-43	335.263	71.7218
GPI	1.41481	8.18058e-46	1.71685e-43	5416.72	14443.8
COL17A1	2.0489	1.14644e-45	2.37771e-43	290.39	1200.79
CRELD2	1.0465	2.20886e-45	4.5279e-43	739.031	1527.21
SLC12A7	1.43131	2.29534e-45	4.6511e-43	5839.92	15751.6
BACH1	-1.4187	2.53784e-45	5.08404e-43	7949.72	2972.91
HEG1	-2.93462	7.11741e-45	1.40981e-42	1701	221.776
IGSF3	1.04453	7.31516e-45	1.43288e-42	1751.57	3610.69
TRIOBP	-1.11524	1.17691e-44	2.27998e-42	2579.35	1191.18
TRAK2	-1.03686	1.66011e-44	3.1811e-42	2320.95	1130.03
CHAC1	-3.7846	1.86594e-44	3.51706e-42	1495	108.222
SHMT2	-1.82944	1.87534e-44	3.51706e-42	4480.79	1260.14
LAMP3	-2.85876	2.63606e-44	4.89169e-42	225.541	30.8964
TSPAN7	-2.38669	3.93798e-44	7.23153e-42	2434.47	465.08
DHCR24	1.5807	5.32499e-44	9.67776e-42	3646.36	10905.2
HOMER2	-1.74277	7.66678e-44	1.37916e-41	564.278	169.294
CEBPG	-1.6508	1.14184e-43	2.03329e-41	2788.01	888.022
ALDOA	1.5445	2.44584e-43	4.31178e-41	14378.7	41942.6
WIPF1	-2.78181	3.71178e-43	6.4787e-41	141.357	20.3065
SLC2A10	1.32849	3.92962e-43	6.7917e-41	1822.35	4575.17
SEPW1	2.34608	6.10589e-43	1.04506e-40	338.075	1723.91
RAB3B	1.81055	1.66538e-42	2.82298e-40	102.928	357.202
SLC1A4	-1.9281	1.71775e-42	2.88402e-40	803.532	211.033
CREB3L1	1.87832	2.18851e-42	3.63974e-40	712.2	2617.72
FRAS1	-2.28277	2.2257e-42	3.667e-40	348.405	71.6448
NAP1L1	-1.11787	2.54662e-42	4.15689e-40	2764.77	1273.69
C1orf116	-1.3049	2.67774e-42	4.33081e-40	5848.38	2367.17
HLA-A	-1.49129	3.82606e-42	6.13179e-40	1906.91	677.139
KCNMB4	2.2149	5.41765e-42	8.60431e-40	70.2879	329.174
MFF	-0.816768	8.23097e-42	1.29455e-39	1922.41	1089.81
PLOD1	1.12543	8.29793e-42	1.29455e-39	1430.11	3119.64
HBEGF	-3.29303	8.51953e-42	1.31746e-39	1013	102.989
HMGCR	1.38821	1.07297e-41	1.64482e-39	1062.44	2781.24
NRIP1	-1.40175	1.39156e-41	2.11481e-39	4224.3	1598.28
CLGN	-3.81194	1.91495e-41	2.88535e-39	746.707	53.2477
UNC13B	1.0045	2.79758e-41	4.17954e-39	888.719	1783.05
ALDH1L2	-2.73385	2.89798e-41	4.29315e-39	2368.9	355.728
ANO3	4.48236	2.99481e-41	4.39962e-39	17.3861	388.758
PHC1	-1.77147	3.56351e-41	5.19183e-39	382.282	112.206
LOX	2.74109	8.17682e-41	1.18155e-38	41.7872	278.933
KIAA1324	4.01828	1.46901e-40	2.10545e-38	46.5074	751.937
ERO1L	1.88407	1.70985e-40	2.43089e-38	6366.93	23500.2
KDELR3	1.62174	1.76824e-40	2.49378e-38	811.984	2498.36
DNER	2.69937	2.34901e-40	3.28656e-38	59.9217	388.268
TNPO1	-1.10822	4.20101e-40	5.83146e-38	14718.2	6826.85
APP	-1.13468	4.77639e-40	6.57836e-38	9499.43	4325.15
NEK6	1.20038	7.68203e-40	1.04982e-37	517.456	1190.4
CSF1	-2.36409	1.4373e-39	1.94909e-37	185.125	35.3848
CYP4F3	-2.44683	3.10863e-39	4.18336e-37	4448.72	815.675
SLC38A1	-1.17586	3.66279e-39	4.89177e-37	14719.3	6514.25
ANKRD29	-2.77373	4.69982e-39	6.22955e-37	259.406	37.9573
HMGB3	1.69332	4.80097e-39	6.31615e-37	4309.1	13932.1
SPTLC3	1.68615	5.76393e-39	7.52684e-37	377.979	1213.97
MVK	1.94218	7.03407e-39	9.11791e-37	125.802	482.983
ADM2	-1.66206	1.3689e-38	1.76148e-36	2626.34	830.257
FOXC1	-1.9829	2.05468e-38	2.62478e-36	1205.06	303.972
IDI1	1.69478	6.7205e-38	8.52343e-36	1100.31	3560.16
FAM115C	4.1062	1.50676e-37	1.89733e-35	14.5733	253.495
XPOT	-1.76045	1.62383e-37	2.03025e-35	15187	4481.53
CASK	-1.29359	2.17719e-37	2.70294e-35	2909.36	1185.59
UHRF1BP1	-1.18562	2.35903e-37	2.90821e-35	3282.71	1442.57
GPCPD1	-2.05605	3.67514e-37	4.49924e-35	10621	2554.52
SRPX	-3.10787	5.29999e-37	6.44369e-35	174.632	19.9458
SLC1A5	-1.36599	7.26284e-37	8.76963e-35	12686.2	4921.7
F2RL2	-4.44851	7.99699e-37	9.59041e-35	119.732	5.25492
SESN2	-2.22214	1.08266e-36	1.28961e-34	654.957	140.549
DDX23	0.943148	1.16844e-36	1.38245e-34	1728.88	3322.87
DDX10	-1.56617	1.71941e-36	2.02077e-34	1801.87	607.453
MDK	-2.3014	2.11859e-36	2.47342e-34	2313.84	469.016
IL4R	1.00758	3.48591e-36	4.04296e-34	1024.27	2058.87
EGR1	-5.09958	3.51272e-36	4.04743e-34	10102.8	294.783
SPAG5	1.77302	4.38597e-36	5.0208e-34	276.671	947.298
PLXDC2	-5.42226	6.28125e-36	7.14401e-34	143.632	3.19032
SARS	-1.38796	7.30945e-36	8.26014e-34	3248.65	1241.21
KRT19	1.30996	9.74452e-36	1.09418e-33	10725	26590
ULK1	-1.36931	1.19584e-35	1.33427e-33	1873.23	725.265
ANGEL2	-1.16602	1.28795e-35	1.428e-33	631.351	282.477
KCTD15	-1.71759	1.488e-35	1.63949e-33	798.995	243.434
TBC1D8B	1.46669	1.86624e-35	2.04348e-33	292.24	807.952
ANXA3	-1.58669	4.58072e-35	4.98478e-33	2949.06	981.017
MVD	1.59118	1.16398e-34	1.25888e-32	386.885	1164.59
RRAS2	-1.04594	1.27222e-34	1.36755e-32	1312.84	634.634
UBXN2B	-1.25034	1.33282e-34	1.42402e-32	757.77	317.696
SYNGR2	0.941442	3.36202e-34	3.57042e-32	2766.91	5312.35
CLDN1	-1.87311	4.44466e-34	4.69191e-32	5924.37	1616.68
ATF3	-4.1616	4.58646e-34	4.81278e-32	953.89	53.2539
ETV5	-1.25235	4.69332e-34	4.89577e-32	1240.33	519.915
ZSWIM6	-1.12604	5.95563e-34	6.17599e-32	2242.74	1026.5
PGK1	1.66062	1.36459e-33	1.39863e-31	4064.7	12852.1
UCP2	2.03612	1.36281e-33	1.39863e-31	89.358	366.463
SIPA1L1	-0.954851	1.45987e-33	1.48763e-31	2864.55	1477.71
PHLDA1	-1.56567	1.61201e-33	1.63322e-31	10408.9	3515.92
XAGE1E	-42.487	1.76752e-33	1.78054e-31	13.3753	0
GPC6	-2.90826	2.1533e-33	2.15685e-31	145.781	19.1937
SSH1	-1.14412	2.68719e-33	2.67641e-31	2038.9	922.061
LOC102724560	-4.51437	3.50154e-33	3.44853e-31	571.955	25.1124
TMEM185B	-0.795946	3.48999e-33	3.44853e-31	1673.37	964.168
TNFSF11	-2.97195	3.53211e-33	3.45931e-31	435.701	55.3338
KRT8	1.0983	6.31183e-33	6.14759e-31	27043.9	57901.2
TMEM63C	3.22205	6.6924e-33	6.48244e-31	101.076	944.476
RASA3	1.10075	6.7574e-33	6.50963e-31	383.351	821.864
LSS	1.55167	1.21547e-32	1.16454e-30	434.315	1270.79
DYRK2	-1.18815	1.26451e-32	1.20497e-30	1191.49	522.184
LPCAT1	1.39429	1.55558e-32	1.47437e-30	1384.98	3640.19
RAI14	-1.51298	1.57579e-32	1.48554e-30	4614.3	1615.35
KIRREL	-1.46834	2.78913e-32	2.61541e-30	1424.12	513.763
SNAI2	-2.73574	5.38061e-32	5.01877e-30	160.151	23.8312
TK1	1.8197	6.31125e-32	5.85584e-30	120.814	427.966
SAPCD2	1.36361	6.56315e-32	6.05768e-30	320.079	824.089
RND3	-1.28907	9.10227e-32	8.35749e-30	5949.64	2434.19
KIAA0513	1.4987	1.003e-31	9.16158e-30	599.706	1695.69
RAB11FIP2	-1.23859	1.24325e-31	1.12976e-29	502.488	212.546
SPRED1	-0.998446	1.70508e-31	1.54148e-29	4277.16	2139.71
SHCBP1	1.90852	1.85279e-31	1.66647e-29	89.3033	335.8
TMEM214	0.923886	2.58027e-31	2.30902e-29	2053.91	3895.65
LRRC8D	-0.878252	2.97434e-31	2.64821e-29	1757.15	954.89
GATA6	-2.10341	3.06146e-31	2.71209e-29	188.711	43.775
MAGED1	0.944201	3.52141e-31	3.10395e-29	5433.26	10452.1
TBC1D1	-1.60824	4.37672e-31	3.83867e-29	230.958	74.6624
NETO1	-2.96773	4.40822e-31	3.84716e-29	331.022	42.5382
MAGED2	1.17065	5.35656e-31	4.65176e-29	1740.47	3920.4
SKAP2	-1.04032	5.40561e-31	4.67134e-29	2633.68	1278.51
PRSS23	-1.06485	8.61397e-31	7.40759e-29	52032.7	24871.6
LOC284561	-3.24933	8.90375e-31	7.61755e-29	213.409	22.3353
PRNP	-1.29271	8.94453e-31	7.61755e-29	6708.36	2737.01
SOX7	-1.8707	1.04289e-30	8.83899e-29	744.902	203.539
DNAJB1	-0.861534	1.05458e-30	8.89535e-29	2158.91	1187.96
CARS	-1.61686	1.46306e-30	1.22821e-28	2337.98	762.167
FNBP1	-1.04153	1.95674e-30	1.63486e-28	1501.73	728.647
PXK	-1.48294	1.97674e-30	1.64377e-28	241.875	86.0502
CP	2.67076	2.62279e-30	2.17076e-28	755.414	4809.54
WNT3	-1.75756	3.04484e-30	2.50829e-28	340.191	100.213
CDH4	-2.90777	4.37041e-30	3.58353e-28	165.148	22.0173
SATB2	-1.43533	4.41725e-30	3.60518e-28	413.218	153.054
FMO5	3.67093	4.44189e-30	3.60858e-28	12.1524	154.107
MBNL2	-1.08677	7.2169e-30	5.83609e-28	2755.54	1296.71
ATOH8	-2.58324	1.012e-29	8.14636e-28	208.948	34.8976
TAF9B	-1.80815	1.08304e-29	8.6786e-28	207.139	58.7423
ZRANB1	-0.680394	1.12205e-29	8.95051e-28	1370.54	854.484
TOX2	-2.91754	1.21226e-29	9.62654e-28	336.148	44.5579
CSTB	1.68143	1.24385e-29	9.83307e-28	788.19	2529.52
TIMP3	-2.57049	1.38902e-29	1.09317e-27	174.29	29.1176
SYNPO	-1.67479	1.40197e-29	1.09846e-27	1298.94	406.162
CBX6	-1.01044	1.52139e-29	1.1818e-27	3681.6	1827.64
HOXA3	-2.10737	1.52175e-29	1.1818e-27	892.043	206.561
VSTM2L	1.25552	1.76687e-29	1.36615e-27	359.43	856.112
ABHD4	-1.22062	1.84619e-29	1.42124e-27	2945.99	1263.08
NALCN	-2.02291	1.96472e-29	1.50591e-27	512.778	125.76
MEX3A	-2.90572	2.04498e-29	1.56065e-27	191.923	25.5366
KIF21B	-2.52968	2.11725e-29	1.60884e-27	1029.65	178.126
NXN	-1.49034	2.9278e-29	2.2152e-27	1542.79	548.424
ATP2A3	2.84264	3.48498e-29	2.6255e-27	273.694	1962.86
ALDOC	1.86928	3.85704e-29	2.89344e-27	216.613	791.262
CLN3	1.27765	4.41478e-29	3.2978e-27	409.544	993.817
MAP3K6	1.28254	4.64624e-29	3.45606e-27	380.781	927.341
PAPSS2	1.21879	5.04078e-29	3.73378e-27	1684.37	3919.51
IFITM10	1.68503	5.79776e-29	4.27651e-27	256.197	825.621
NNT	-1.08401	6.49953e-29	4.77418e-27	442.668	206.947
LIG1	1.40121	6.53364e-29	4.77932e-27	210.829	560.335
MOCOS	-1.3167	6.8507e-29	4.99053e-27	2186.83	877.921
MAP1B	-1.53171	7.30731e-29	5.30126e-27	7859.96	2717.4
TIMELESS	1.10109	9.43376e-29	6.81589e-27	270.275	581.837
DSN1	1.65654	1.34589e-28	9.68434e-27	124.954	395.727
GUSB	-1.31726	1.61232e-28	1.15543e-26	1945.86	779.525
PAM	0.926501	2.0784e-28	1.4834e-26	540.425	1025.16
IGF2BP2	-1.12073	2.15263e-28	1.53019e-26	1233.3	567.345
PMAIP1	-1.85572	3.01936e-28	2.13769e-26	732.943	202.452
LINC00341	-4.0332	7.3745e-28	5.2002e-26	122.904	7.66305
TSEN15	-1.36262	7.68183e-28	5.39534e-26	1096.55	425.421
DOCK5	-1.15112	7.82059e-28	5.471e-26	10218.2	4601.7
NAV2	-1.32186	1.00623e-27	7.01142e-26	1540.86	616.45
TSPAN1	1.3641	1.01425e-27	7.03947e-26	791.882	2040.23
RECQL4	1.76594	1.07796e-27	7.45229e-26	224.125	764.551
SGSM3	1.15466	1.72304e-27	1.18654e-25	675.307	1506.91
DDIT3	-1.94874	2.30346e-27	1.58007e-25	428.159	111.225
RPS6KA2	-1.25404	2.57479e-27	1.75934e-25	2511.74	1052.86
QKI	-0.988885	3.12125e-27	2.1245e-25	2281.45	1150.42
MYPN	-2.26769	3.89116e-27	2.63835e-25	345.398	71.5758
C9orf64	-1.41173	5.05873e-27	3.41687e-25	648.818	243.228
VWA1	1.47336	5.19368e-27	3.49463e-25	1045.63	2903.67
TEAD1	-0.873555	5.22114e-27	3.49975e-25	10921.8	5960.59
ZNF609	-0.87544	6.98487e-27	4.66425e-25	6083.03	3314.76
SEC24A	0.822494	7.70345e-27	5.12469e-25	3118.55	5512.64
SEMA6B	3.24753	7.73717e-27	5.12777e-25	12.4859	121.093
EPHX1	-1.07565	8.57891e-27	5.66433e-25	8846.92	4196.74
SOX4	-1.6605	9.54397e-27	6.27801e-25	3917.43	1238.67
LINC00963	-1.67201	9.70194e-27	6.33465e-25	193.661	60.9425
RRM2	1.74355	9.68971e-27	6.33465e-25	784.37	2625.24
FDFT1	1.36135	1.02171e-26	6.64641e-25	2379.66	6111.59
SLC38A2	-1.27488	1.03807e-26	6.728e-25	25781.7	10654.8
KAT2B	1.75859	1.1101e-26	7.16846e-25	43.9827	147.809
PMP22	2.56908	1.19611e-26	7.6957e-25	50.0519	299.676
XPR1	-1.11451	1.26348e-26	8.09961e-25	1817.37	837.945
PALLD	-1.02857	2.05927e-26	1.31532e-24	4401.89	2156.97
TCEA1	-0.799343	2.08412e-26	1.32639e-24	4610.73	2649.08
RUNX1	-0.998066	2.19444e-26	1.39158e-24	4386.62	2196.44
FLNB	-0.905179	2.34135e-26	1.47926e-24	36121.1	19288.3
TNFRSF9	-2.97421	2.3495e-26	1.47926e-24	185.024	23.7466
WDR35	-1.19256	3.8772e-26	2.43243e-24	324.947	141.773
SP4	-1.4797	4.10683e-26	2.56309e-24	216.08	77.2043
SPTSSB	4.10331	4.11455e-26	2.56309e-24	45.2877	777.411
JDP2	-1.85077	4.40144e-26	2.73215e-24	1461.09	405.642
PCYT2	0.941199	4.43309e-26	2.74214e-24	597.747	1148.86
SPTB	-1.99738	4.73872e-26	2.92094e-24	126.502	31.7168
S100A16	1.16169	4.8619e-26	2.98643e-24	10965.3	24531.5
WDR34	1.05315	5.58202e-26	3.41685e-24	269.64	562.151
SEMA4G	1.78562	7.18777e-26	4.38454e-24	527.285	1816.17
C6orf132	-0.920747	8.93975e-26	5.43444e-24	6285.86	3320.27
PTPN14	-0.807084	9.02278e-26	5.46607e-24	2114.03	1208.86
MYC	-1.1573	9.38488e-26	5.66596e-24	2667.61	1196.12
TM7SF2	1.28633	1.02165e-25	6.14698e-24	281.034	686.42
ECE1	-0.855919	1.15959e-25	6.9532e-24	4218.44	2330.25
AURKA	1.59727	1.17948e-25	7.04847e-24	400.283	1210.44
CYB5A	1.33345	1.44389e-25	8.59942e-24	398.748	1004.97
ATP9A	-0.91057	1.47503e-25	8.75534e-24	3951.17	2101.5
PLCB4	1.95752	1.61171e-25	9.53452e-24	333.508	1295.48
MLLT4	-0.66652	1.94835e-25	1.14875e-23	2630.73	1657.09
YARS	-1.34102	2.1434e-25	1.25953e-23	3743.36	1476.83
PDE4DIP	0.914605	2.61631e-25	1.53232e-23	2782.02	5242.74
RBFOX2	-0.602092	2.63592e-25	1.5387e-23	3109.01	2048.38
AMIGO2	-1.89638	2.94547e-25	1.71372e-23	6697.53	1798.83
NCAPG2	1.23053	2.99118e-25	1.73459e-23	451.01	1057.34
LGALS3	1.0059	3.33953e-25	1.93025e-23	4609.05	9257.7
SRF	-1.19185	3.35606e-25	1.93346e-23	1222.6	534.223
ARFIP2	0.906499	3.46649e-25	1.99058e-23	1362.58	2554.19
MSMO1	1.38951	3.73301e-25	2.13666e-23	3326.15	8714.1
JUN	-1.98984	4.18373e-25	2.38689e-23	5939.57	1495.65
AREG	-1.66291	5.03639e-25	2.86408e-23	1926.44	608.193
TJP1	-1.0009	5.81315e-25	3.29518e-23	14237.4	7112.65
NFIB	-1.06214	6.31766e-25	3.56968e-23	1585.57	758.935
ZBTB44	-0.701161	6.46219e-25	3.63968e-23	2419.64	1488.18
GADD45B	-2.35417	9.96381e-25	5.59401e-23	777.64	152.294
FAM107B	-1.23076	1.15764e-24	6.47877e-23	4167.55	1774.72
RFK	-1.48949	1.26027e-24	7.0308e-23	1791.28	637.118
PDE9A	-1.23118	1.29793e-24	7.21806e-23	474.783	202.334
RBMS3	-1.46699	1.42739e-24	7.91302e-23	500.134	180.943
CARD11	-0.903864	1.74728e-24	9.65603e-23	1009.43	539.371
HID1	1.05952	1.85798e-24	1.02357e-22	1796.44	3743.69
DIEXF	-1.21218	1.978e-24	1.0863e-22	639.401	275.398
ARHGEF2	-1.10191	2.0492e-24	1.11843e-22	6135.51	2858.15
EGLN3	2.64155	2.04896e-24	1.11843e-22	223.938	1398.65
KIF20A	1.42705	2.1266e-24	1.1571e-22	235.962	633.906
PARP8	-1.30807	2.4722e-24	1.341e-22	679.722	274.341
EMP2	1.15535	2.7121e-24	1.46661e-22	1167.57	2599.09
PIK3R3	1.54662	3.26289e-24	1.75907e-22	353.05	1030.34
MTHFD2	-1.40211	3.60194e-24	1.93593e-22	5014.83	1897.13
TCEA2	-1.62264	3.75956e-24	2.01451e-22	921.689	299.299
GUF1	-0.877289	3.7756e-24	2.01697e-22	680.698	370.752
ATF1	-1.07518	3.97381e-24	2.11645e-22	2007.82	951.763
DHRS3	-5.0191	4.90773e-24	2.60597e-22	2921.28	89.788
CCNB1IP1	-1.28549	5.03463e-24	2.66533e-22	269.465	109.743
FSTL4	-3.61887	5.23952e-24	2.76549e-22	1660.8	135.251
ZBTB7C	2.81902	5.55623e-24	2.9239e-22	79.0171	555.998
SYNE3	-2.61589	5.83735e-24	3.0627e-22	169.836	27.8833
CYP2S1	-3.14478	6.02895e-24	3.15384e-22	133.799	14.9656
NDRG1	3.08248	6.61638e-24	3.45089e-22	1204.29	10202.2
WNT5A	-1.84996	6.74246e-24	3.50628e-22	4953.45	1373.62
STOM	1.46861	8.13955e-24	4.22035e-22	262.414	725.473
ATAD2	1.04944	8.24701e-24	4.26353e-22	784.079	1622.33
RRBP1	0.945721	9.72744e-24	5.01418e-22	3542.3	6824.04
SCEL	-0.916841	1.00534e-23	5.16711e-22	6496.47	3440.76
PYGL	0.974867	1.10791e-23	5.67771e-22	1475.49	2899.17
ZNF114	-2.82703	1.1742e-23	6.00001e-22	495.084	69.5791
GSTO2	-0.865121	1.21789e-23	6.20524e-22	603.694	331.662
LARP6	-1.44662	1.26257e-23	6.41439e-22	669.128	244.613
DESI1	-0.803371	1.42674e-23	7.22761e-22	1994.32	1143.44
CHPF	1.01242	1.77951e-23	8.98881e-22	2368.75	4778.82
PPP1R15A	-2.02396	1.79321e-23	9.03212e-22	2191.55	539.108
CLMN	-1.01092	2.18111e-23	1.09547e-21	3726.69	1848.04
TMEM206	-1.34253	2.49244e-23	1.24828e-21	420.729	165.736
MICAL2	-1.16591	2.78877e-23	1.39273e-21	4669.93	2079.82
ARHGEF5	-0.779688	2.87257e-23	1.43052e-21	3593.77	2091.51
PROSER2	-1.48912	2.96309e-23	1.47145e-21	506.017	179.701
PPFIA3	1.57518	3.38441e-23	1.67595e-21	202.313	603.491
PRICKLE1	-2.32906	3.42618e-23	1.69188e-21	110.404	21.9071
ANKRD11	-1.2034	3.81296e-23	1.87761e-21	4866.15	2113.77
ARG2	-3.44584	3.99439e-23	1.96148e-21	487.262	44.732
CDCA5	1.44847	4.48759e-23	2.19755e-21	174.981	477.317
KIAA1161	1.16154	4.57286e-23	2.2331e-21	450.659	1006.75
ITPRIP	-1.52962	5.57975e-23	2.71728e-21	457.113	157.871
APOL2	1.23833	6.53642e-23	3.17439e-21	553.303	1305.4
TCTA	1.19314	7.24785e-23	3.51023e-21	131.373	302.147
SERPINE1	2.25797	7.71761e-23	3.7275e-21	70.3744	337.748
AGFG1	-1.01775	8.61309e-23	4.14864e-21	11202.8	5531.66
SLC3A2	-1.35575	9.29557e-23	4.46517e-21	6186.77	2417.72
JAK1	-1.12353	1.09709e-22	5.25558e-21	4102.95	1881.82
TES	-1.11978	1.15888e-22	5.53657e-21	2577.02	1185.01
ATP6AP1	0.762019	1.17012e-22	5.57517e-21	2095.26	3554.97
VEGFA	-1.6609	1.31067e-22	6.22796e-21	11008	3482.08
LEPREL2	1.62727	1.37107e-22	6.49748e-21	65.8772	203.449
GRPEL2	-1.08273	1.41587e-22	6.69178e-21	1665.07	785.29
GM2A	1.19512	1.47168e-22	6.91848e-21	752.419	1721.81
LITAF	-1.39324	1.47058e-22	6.91848e-21	4891.16	1860.84
IARS	-1.13526	1.51504e-22	7.10179e-21	10445	4754.3
S100A14	1.12138	1.51873e-22	7.10179e-21	6209.55	13508.9
PACSIN2	-0.651	1.56825e-22	7.31395e-21	4050.29	2577.27
EMP1	-1.39693	1.73578e-22	8.07391e-21	6238.44	2367.89
CCPG1	-1.23351	1.86015e-22	8.62963e-21	8427.26	3583.92
MCM2	0.92474	2.06008e-22	9.53207e-21	360.092	682.393
TMOD3	-0.865201	2.25377e-22	1.0401e-20	19493.5	10700.1
APOL6	-1.2616	2.54627e-22	1.17201e-20	6147.71	2563.17
NINJ1	-1.45903	2.76656e-22	1.2701e-20	1241.09	450.706
C12orf39	-3.07695	2.97905e-22	1.36409e-20	319.078	37.6379
MANEAL	1.33246	3.1304e-22	1.42968e-20	198.161	497.656
ALDH1A3	-2.06703	4.54657e-22	2.0711e-20	566.787	134.821
LPHN2	1.59478	4.58979e-22	2.0854e-20	47.9612	144.313
EDN1	-2.12751	4.73976e-22	2.148e-20	1249.62	285.91
GABARAPL1	-1.35077	4.92116e-22	2.22449e-20	1051.64	411.783
ARRDC4	2.05558	5.61503e-22	2.53165e-20	215.295	894.33
DENND6A	-0.975584	6.16024e-22	2.77038e-20	871.277	442.711
HDAC9	-2.10785	6.25277e-22	2.80484e-20	84.9006	19.3694
SQLE	1.11365	7.40235e-22	3.31208e-20	3190.42	6901.01
ALDH1A1	1.92098	7.81943e-22	3.48984e-20	1254.15	4750.48
ERMP1	0.745011	8.33434e-22	3.71025e-20	1230.02	2061.44
PDXDC1	0.710885	8.64416e-22	3.83849e-20	5533.09	9053.58
PSD3	-0.897299	8.80663e-22	3.90081e-20	1047.17	560.519
SLC39A8	1.97988	8.89492e-22	3.93004e-20	736.66	2903.98
STC2	-1.19104	8.97986e-22	3.95765e-20	11614.7	5087.28
CCND3	0.978607	9.93339e-22	4.36697e-20	2732.13	5383.02
CCNG2	1.44423	1.03686e-21	4.54698e-20	356.06	967.635
PRC1	1.26833	1.04629e-21	4.57691e-20	757.934	1826.08
PDK3	0.926702	1.05394e-21	4.599e-20	720.689	1370.43
EFTUD1	-0.898094	1.19084e-21	5.18355e-20	863.92	463.248
RACGAP1	1.45259	1.21131e-21	5.25965e-20	293.865	804.003
ARMCX2	2.31691	1.27237e-21	5.51119e-20	19.2941	94.3732
ACAT2	1.46256	1.41354e-21	6.10766e-20	264.796	727.697
FLNA	-1.12582	1.56642e-21	6.75167e-20	56408.9	25848.2
SLC45A3	0.997098	1.58078e-21	6.79695e-20	368.581	735.569
DYSF	1.19959	1.73016e-21	7.42119e-20	557.812	1283.71
TP53INP1	1.26546	1.9852e-21	8.49444e-20	242.824	585.476
HPGD	1.2691	1.99235e-21	8.50438e-20	165.433	396.571
FBP1	1.12636	2.01458e-21	8.57851e-20	209.442	457.325
BSG	0.74558	2.09811e-21	8.91268e-20	2724.48	4571.19
TBRG1	-0.647601	2.20032e-21	9.32438e-20	1127.58	718.544
ZNF274	0.972473	2.2507e-21	9.51499e-20	292.392	575.688
SLC35A2	1.07335	2.37786e-21	1.00285e-19	984.938	2070.03
IL1R1	1.50055	2.87522e-21	1.20972e-19	135.899	382.836
COL5A2	1.30234	3.11429e-21	1.30719e-19	1411.6	3479.98
CLIP1	-0.696879	3.42012e-21	1.43214e-19	4092.32	2523.37
FZD7	-1.49071	3.43758e-21	1.43605e-19	432.392	153.275
TOM1L2	0.808506	3.72628e-21	1.55297e-19	923.558	1619.92
WARS	-0.86416	3.89978e-21	1.62145e-19	5328.09	2926.44
CDC42EP1	-1.22581	3.96647e-21	1.64529e-19	1877.19	801.783
BIRC5	1.44066	4.00781e-21	1.65465e-19	182.589	494.51
XPO5	-0.715369	4.00524e-21	1.65465e-19	2252.3	1373.48
ZNF496	-0.876431	4.4916e-21	1.85006e-19	733.811	399.424
GALNT18	1.5822	4.68238e-21	1.92414e-19	152.537	457.711
ABHD2	-0.714361	4.93717e-21	2.02413e-19	19315.2	11770.2
CRIP2	2.0731	5.17356e-21	2.11612e-19	65.9165	277.749
PBX1	-1.15856	5.48432e-21	2.23803e-19	2571.9	1151.61
SLC52A2	1.06958	6.1647e-21	2.50987e-19	1063.73	2234.46
DUSP8	-1.63045	6.34306e-21	2.57654e-19	981.96	316.936
FAM162A	1.36446	7.56861e-21	3.06729e-19	242.888	626.087
BNIP3L	1.06508	7.83136e-21	3.16649e-19	1271.16	2659.68
TCF12	-0.666152	9.17124e-21	3.69977e-19	3810.79	2399.23
IL17REL	5.09794	1.12803e-20	4.54019e-19	15.3559	531.15
BTN3A3	1.35366	1.14599e-20	4.59151e-19	93.0135	237.519
TTC39A	1.14696	1.14401e-20	4.59151e-19	436.935	965.617
C12orf36	2.93178	1.20664e-20	4.82354e-19	53.4061	407.278
SEC31A	0.511182	1.21398e-20	4.84193e-19	5456.73	7772.86
NUDT4	-0.918876	1.44208e-20	5.7387e-19	3008.88	1589.57
SEMA7A	-1.67569	1.48624e-20	5.90111e-19	311.161	97.1688
LIMK2	1.36643	1.49144e-20	5.90846e-19	405.35	1044.63
MCM8	0.904827	1.52674e-20	6.03475e-19	311.042	582.329
MAP2K6	2.44935	1.55454e-20	6.13085e-19	39.1887	214.991
AKAP2	-1.65395	1.88578e-20	7.42065e-19	1116.47	354.308
E2F1	1.29718	2.06723e-20	8.11652e-19	204.456	502.901
SLFN11	1.27836	2.27735e-20	8.92163e-19	192.402	467.654
SRD5A1	-1.3173	2.39761e-20	9.37195e-19	555.546	222.818
CCNF	1.51693	2.41777e-20	9.42983e-19	212.511	609.796
RAB27B	1.07491	2.52927e-20	9.84294e-19	2792.31	5880.49
ERGIC1	-0.657259	2.75648e-20	1.07035e-18	5466.49	3464.4
DSP	1.20711	2.83025e-20	1.09658e-18	8266.86	19086.4
E2F8	1.4739	2.97331e-20	1.14948e-18	208.176	577.299
RIN3	-1.41526	2.98851e-20	1.15283e-18	751.026	280.94
ATAD3A	1.01851	3.25964e-20	1.25468e-18	381.564	774.066
LRP12	1.16944	3.40933e-20	1.30944e-18	503.785	1133.21
ADRBK2	-1.54052	3.87735e-20	1.48595e-18	367.882	127.086
AP5S1	1.15095	3.951e-20	1.51089e-18	221.621	492.996
RPS6KL1	-1.48313	4.28139e-20	1.63369e-18	323.292	115.726
SATB1	-1.53816	4.29376e-20	1.63487e-18	197.937	67.4835
PTPN9	-1.1862	4.39293e-20	1.66903e-18	1678.83	736.528
CSRNP2	-0.905654	4.6245e-20	1.75323e-18	850.412	453.644
SLC6A9	-1.56889	4.9678e-20	1.87934e-18	1069.7	360.351
SRI	-1.08225	5.07788e-20	1.91687e-18	834.247	393.003
KIF4A	1.37554	5.81795e-20	2.19155e-18	236.426	614.214
P4HA1	1.31691	6.41853e-20	2.41263e-18	743.724	1853.11
SMPD1	1.48193	6.65907e-20	2.49772e-18	333.989	931.586
PKMYT1	1.59245	6.81465e-20	2.55065e-18	108.423	328.453
PARM1	1.73213	7.4447e-20	2.78056e-18	710.123	2357.55
MAPRE2	1.32857	7.6112e-20	2.83674e-18	164.728	410.297
ATPIF1	1.1717	9.48467e-20	3.52294e-18	224.333	507.73
CLIP2	-1.27421	9.49231e-20	3.52294e-18	240.432	98.9563
ACACA	0.638803	1.00947e-19	3.73863e-18	4714.78	7342.05
SNRNP25	1.48274	1.20171e-19	4.44129e-18	130.418	364.23
VWA5A	1.11251	1.21097e-19	4.46616e-18	136.585	294.865
PCGF2	-1.13617	1.2185e-19	4.48455e-18	462.479	210.319
KIF22	0.945966	1.23172e-19	4.52373e-18	370.931	715.201
CMTM3	-1.68552	1.27922e-19	4.68844e-18	104.076	32.2218
PAQR4	1.29098	1.36313e-19	4.98562e-18	316.815	773.428
CENPO	1.00579	1.58292e-19	5.77749e-18	238.592	481.048
ATF4	-1.43085	1.63785e-19	5.96564e-18	9609.52	3563.92
TMEM136	-1.31079	2.13324e-19	7.75401e-18	208.599	84.2354
ATXN1	-0.915715	2.35259e-19	8.53372e-18	2601.13	1378.82
PFKFB4	2.38883	2.40404e-19	8.70241e-18	67.566	354.515
B4GALNT1	-1.95612	2.53854e-19	9.17049e-18	177.533	45.8652
IFI16	-1.55967	2.65911e-19	9.5864e-18	904.145	306.111
MED17	-0.700581	2.68962e-19	9.67659e-18	1035.63	637.806
IGF2BP3	-0.882837	2.81847e-19	1.01195e-17	3068.84	1664.55
MRPL55	1.12134	3.07852e-19	1.10307e-17	191.618	417.501
NETO2	-1.01397	3.67606e-19	1.31451e-17	1337.61	661.507
NEK1	-1.10135	3.78345e-19	1.35017e-17	334.174	156.588
CLIP4	-0.788465	3.79346e-19	1.35101e-17	1966.53	1139.18
LAMA3	-0.917531	4.26171e-19	1.51471e-17	2676.91	1416.66
LOC100506548	-1.24568	4.83379e-19	1.71458e-17	1439.92	607.014
ARFGAP3	0.790501	4.97834e-19	1.76231e-17	2861.07	4947.55
FAM60A	-1.03091	5.06097e-19	1.78797e-17	2560.78	1252.81
ANLN	1.38471	5.21056e-19	1.83714e-17	1595.64	4165.99
VPS51	0.944939	5.34297e-19	1.88006e-17	568.416	1094.36
FYN	-2.5259	6.06188e-19	2.12878e-17	66.4475	11.7955
RAPGEF2	-0.822011	6.17696e-19	2.16488e-17	1533.3	867.637
AXIN1	-0.695305	6.27863e-19	2.19615e-17	1355.06	836.263
SMC2	1.00814	7.13649e-19	2.49127e-17	260.492	525.675
MANEA	-1.4185	7.92159e-19	2.75988e-17	203.228	76.5908
HIP1	-1.23109	8.01552e-19	2.78709e-17	608.647	259.303
KIAA0319	-1.13529	8.27672e-19	2.87225e-17	2448.54	1114.86
ENO1	0.83897	8.42821e-19	2.91907e-17	17918.9	32052.9
DPYD	1.48487	8.51205e-19	2.94233e-17	303.309	850.33
NSMAF	-0.969168	8.65293e-19	2.98518e-17	923.084	470.147
PSG4	-2.7743	9.3628e-19	3.22377e-17	696.713	101.852
CLSPN	1.6831	9.5711e-19	3.28906e-17	133.614	429.439
VPS53	0.588067	1.15223e-18	3.95189e-17	1967.27	2957.03
ACAA1	1.17324	1.18491e-18	4.05607e-17	316.995	713.429
C17orf62	1.0543	1.20864e-18	4.1293e-17	509.023	1059.57
BAIAP2L1	-0.579984	1.23205e-18	4.20112e-17	4233.07	2833.6
C15orf39	-1.13321	1.23995e-18	4.2199e-17	7005.35	3193.49
GNS	0.75143	1.27879e-18	4.34368e-17	3710.07	6244.61
ULBP1	-4.31667	1.34959e-18	4.57538e-17	66.8057	3.30624
DDT	0.949085	1.42847e-18	4.8335e-17	338.139	652.051
TUBB	0.674483	1.63607e-18	5.52535e-17	5227.22	8342.41
FUT1	-1.97381	1.78994e-18	6.03342e-17	932.018	237.244
EGFR	-0.854361	1.82278e-18	6.13241e-17	3425.36	1894.05
ARHGAP1	0.895926	1.84906e-18	6.20898e-17	1649.89	3069.32
RABAC1	1.12229	1.8526e-18	6.20904e-17	420.728	915.427
VGLL3	-1.20221	1.86601e-18	6.2421e-17	488.395	211.493
CLIC3	2.51587	1.95131e-18	6.50276e-17	27.4697	158.797
PTGES	-1.72994	1.94899e-18	6.50276e-17	7012.55	2113.54
TOP3A	0.663444	1.95646e-18	6.50763e-17	435.532	691.194
KCNK15	-1.58573	1.9987e-18	6.6356e-17	566.915	188.731
RAP2A	0.84432	2.04806e-18	6.78671e-17	376.34	676.354
ARHGAP42	-0.834042	2.10312e-18	6.95609e-17	1287.31	721.504
CDC42BPA	-0.688066	2.15336e-18	7.1089e-17	6701.84	4159.42
GPT2	-1.40504	2.17033e-18	7.13821e-17	1341	505.999
PSD4	1.07093	2.16645e-18	7.13821e-17	1010.63	2125.5
LPHN1	1.17646	2.32105e-18	7.61968e-17	281.078	634.955
CYTH3	-1.03058	2.56541e-18	8.40625e-17	439.555	214.692
AGR2	1.42213	2.65174e-18	8.65695e-17	16516.2	44259.9
C16orf52	-1.03241	2.64724e-18	8.65695e-17	482.727	236.776
PLEKHG1	-1.0206	2.8303e-18	9.2228e-17	602.822	296.986
LAT2	-1.10181	3.01493e-18	9.78826e-17	190.137	88.7457
SLCO3A1	-0.856342	3.00965e-18	9.78826e-17	1164.48	642.543
BUB1B	1.2676	3.27875e-18	1.06252e-16	397.803	957.791
OCRL	0.592138	3.3123e-18	1.07142e-16	1359.91	2048.29
CDKN2C	1.72627	3.32076e-18	1.07219e-16	59.987	198.851
TTBK2	-0.744111	3.4866e-18	1.12368e-16	617.1	367.839
BPIFA1	4.6442	3.5393e-18	1.13858e-16	13.7374	342.255
CYB561D2	1.90947	3.78392e-18	1.21506e-16	68.5084	257.02
MPDU1	0.890277	3.90141e-18	1.25051e-16	560.914	1038.36
ACLY	0.616851	4.11399e-18	1.31597e-16	2688.42	4122.13
GNL2	0.850352	4.12056e-18	1.31597e-16	465.096	839.349
LYNX1	1.53467	4.16245e-18	1.32694e-16	61.1421	176.958
STXBP4	-1.54605	4.42108e-18	1.40685e-16	266.609	91.7206
INCENP	1.02798	4.9342e-18	1.5673e-16	378.158	770.406
BVES	-1.73808	5.13426e-18	1.62791e-16	347.692	103.708
STK32A	-3.96646	5.28565e-18	1.6729e-16	55.7812	3.44275
ESPL1	1.6037	5.31373e-18	1.67878e-16	92.7074	282.555
PELI2	-1.28185	5.40104e-18	1.70331e-16	2349.15	965.238
AP5M1	0.613279	5.41752e-18	1.70545e-16	995.296	1525.28
ADRB2	-2.04218	5.66216e-18	1.77929e-16	97.2948	23.6834
CEP68	-1.12308	6.10823e-18	1.91605e-16	172.223	78.4503
MLEC	0.840618	6.72215e-18	2.10488e-16	3863.07	6915.38
MCM5	0.842346	6.98278e-18	2.18261e-16	347.152	621.171
CTSV	2.01305	7.12363e-18	2.2227e-16	50.6948	204.093
ARNTL2	-1.06558	7.315e-18	2.27838e-16	7084.79	3384.09
PDGFRL	2.06365	7.51105e-18	2.33531e-16	29.8957	124.996
KLHL5	-1.19366	7.73107e-18	2.39949e-16	2637.02	1151.76
CCDC50	-0.905473	7.90547e-18	2.4493e-16	1738.77	929.004
C2CD2	0.70154	8.78954e-18	2.71368e-16	1594.26	2592.32
MFN2	0.845319	8.7798e-18	2.71368e-16	1574.87	2828.06
MANBA	0.830983	9.25516e-18	2.85243e-16	455.672	810.102
CNPPD1	0.740405	9.47261e-18	2.91436e-16	653.496	1090.33
MAPK8IP2	2.08493	9.70365e-18	2.98024e-16	109.711	466.71
FZD6	-0.851906	9.87013e-18	3.0261e-16	1580.59	874.331
TMEM45A	1.59317	1.05944e-17	3.24251e-16	98.0342	294.47
LDLR	0.622009	1.15702e-17	3.53503e-16	3263.39	5022.75
HMG20B	0.676897	1.16559e-17	3.55506e-16	421.076	671.544
GCH1	1.16949	1.1982e-17	3.6482e-16	252.397	568.507
TP53BP1	0.531665	1.21949e-17	3.70662e-16	3362.38	4860.12
FBLN1	-1.32284	1.29501e-17	3.92938e-16	800.517	319.354
C16orf62	0.642331	1.3715e-17	4.15431e-16	423.73	661.4
DNAH3	3.16291	1.38797e-17	4.197e-16	10.8787	98.0317
B3GNT5	-1.50376	1.45021e-17	4.37769e-16	4702.36	1657.5
PBK	1.68022	1.52697e-17	4.60152e-16	100.086	321.457
FAM127B	-0.952375	1.54351e-17	4.64342e-16	694.007	358.604
ASB1	-0.615085	1.5579e-17	4.67873e-16	1294.19	845.377
CTSA	0.781385	1.79911e-17	5.39397e-16	1593.46	2736.46
ZNF362	-1.09429	1.82029e-17	5.4482e-16	453.784	212.774
SNX24	-0.972647	1.87768e-17	5.61045e-16	364.268	185.549
GCN1L1	0.797674	1.95284e-17	5.82515e-16	4236.48	7363.86
HEATR1	-0.580356	2.00984e-17	5.98505e-16	2063.13	1379.09
GNG5	-0.745054	2.05564e-17	6.10082e-16	1703.57	1015.12
ME2	-0.793076	2.05308e-17	6.10082e-16	851.738	490.396
FABP5	2.31937	2.11236e-17	6.25863e-16	104.813	525.096
STRA6	-3.0768	2.13319e-17	6.30972e-16	484.901	57.3627
TBC1D5	-0.628838	2.14246e-17	6.32653e-16	1429.34	924.54
SLC12A2	1.11193	2.39195e-17	7.05145e-16	2506.68	5416.39
FSIP1	-3.48999	2.5503e-17	7.50571e-16	128.728	11.5789
FKTN	-0.932598	2.58647e-17	7.58683e-16	1009.43	528.364
LDHA	1.14193	2.58346e-17	7.58683e-16	14850.1	32770
COPA	0.589973	2.60462e-17	7.6274e-16	6833.17	10283.3
SLC17A5	1.13014	2.74168e-17	8.01544e-16	328.11	715.745
ARHGAP11A	1.2763	2.76369e-17	8.0664e-16	573.312	1388.55
PRKCE	-0.989933	2.80617e-17	8.17685e-16	631.709	318.255
F3	-0.957545	3.12118e-17	9.07975e-16	72503.1	37334.1
TNFAIP8L1	1.74986	3.29834e-17	9.5793e-16	29.3814	99.1242
SLC9A3R1	1.08173	3.38177e-17	9.80546e-16	1500.21	3173.57
RPL36A	-0.934072	3.58664e-17	1.03824e-15	2021.39	1058.13
SLC7A11	-1.12805	3.61581e-17	1.04497e-15	28167.5	12887.4
EBP	0.971111	3.8919e-17	1.12292e-15	698.222	1367.07
FAM102B	1.15751	3.98291e-17	1.1473e-15	142.495	317.374
MTA1	-0.964533	4.00739e-17	1.15247e-15	2997.74	1536.79
TYK2	0.815963	4.04008e-17	1.15998e-15	639.722	1128.85
IKBIP	1.20323	4.22041e-17	1.20978e-15	97.0392	222.629
MTX3	-0.667532	4.33973e-17	1.24197e-15	1576.16	991.42
PKIB	1.59697	4.37166e-17	1.24908e-15	185.919	560.425
PCGF3	-0.799096	5.55359e-17	1.58421e-15	1283.98	737.61
BCAT1	-1.50259	5.76665e-17	1.64233e-15	1102.45	388.2
TCN1	3.11627	5.8126e-17	1.65275e-15	120.294	1043.41
LRIG3	0.78512	5.82874e-17	1.65467e-15	260.604	448.666
OCLN	-0.733919	5.86268e-17	1.66163e-15	2493.33	1497.93
DHCR7	0.879455	6.14124e-17	1.73778e-15	1901.71	3497.65
FHOD3	-1.19537	6.21274e-17	1.7552e-15	410.142	179.324
SLC8A1	1.65016	6.41301e-17	1.80888e-15	37.6429	119.205
OSBP2	-0.738359	6.43387e-17	1.81186e-15	3762.21	2254.35
TALDO1	-0.740546	6.81807e-17	1.917e-15	7619.03	4560.1
WIPI1	0.937022	6.8811e-17	1.93164e-15	357.016	682.153
NTMT1	1.01966	7.46652e-17	2.09264e-15	214.798	436.737
IVD	0.63676	7.48332e-17	2.09402e-15	684.676	1065.25
VPS18	1.02338	7.59065e-17	2.12069e-15	1637.25	3326.87
ACSL1	1.04387	7.6274e-17	2.12087e-15	837.603	1726.17
MUC1	1.54382	7.60932e-17	2.12087e-15	10025.8	29230.2
TBC1D4	0.791184	7.61568e-17	2.12087e-15	436.187	753.436
CDC20	1.60617	8.37157e-17	2.32413e-15	155.225	471.684
MESDC1	-0.877448	8.92446e-17	2.47373e-15	1127.25	613.174
EGR3	-6.87867	1.05758e-16	2.92687e-15	141.405	1.20242
FAM188A	-0.96768	1.06776e-16	2.95039e-15	244.691	124.723
IFI6	1.89536	1.15281e-16	3.18042e-15	53.1651	195.925
SHISA9	-1.95019	1.15629e-16	3.18504e-15	864.523	223.807
GOLGA3	0.463018	1.18071e-16	3.24722e-15	7024.55	9684.92
PHTF2	-0.954921	1.184e-16	3.25121e-15	823.105	424.283
CYP24A1	-3.26816	1.21359e-16	3.32728e-15	20331.2	2110.24
KIF11	1.18934	1.25438e-16	3.43377e-15	334.451	762.849
MARVELD1	-0.726431	1.26172e-16	3.4485e-15	796.031	480.756
PRR15L	2.23706	1.28573e-16	3.50869e-15	76.323	359.555
SCARB1	0.803066	1.31801e-16	3.59121e-15	828.061	1445.3
APOL1	1.42194	1.36108e-16	3.70284e-15	1363.07	3652.94
BZW2	0.92964	1.36923e-16	3.71928e-15	633.054	1204.18
POFUT2	1.01729	1.3877e-16	3.76365e-15	888.119	1797.68
NSF	0.861444	1.41042e-16	3.8194e-15	958.015	1739.06
SEPT10	-0.759034	1.43453e-16	3.87874e-15	2253.7	1331.15
KNSTRN	1.38999	1.4876e-16	4.01606e-15	179.49	471.398
DHDDS	0.840473	1.52811e-16	4.11913e-15	719.563	1286.09
B3GALNT2	-0.619882	1.68093e-16	4.52415e-15	1060.15	690.7
UTP20	-0.837161	1.73983e-16	4.67553e-15	786.663	439.759
THSD4	-0.953477	1.78939e-16	4.80139e-15	3574.69	1845.02
LPP	-1.12124	1.94867e-16	5.22083e-15	14064.9	6465.86
FLRT1	-5.39971	2.02846e-16	5.42637e-15	92.9981	2.29057
MOB3B	-1.18789	2.16175e-16	5.77417e-15	1610.38	706.103
FAT1	0.971274	2.23095e-16	5.95e-15	10763.6	21101.6
CALB2	-3.37749	2.23681e-16	5.95661e-15	432.311	41.2822
AK4	1.07104	2.25748e-16	6.00259e-15	424.626	892.134
PITX2	1.64275	2.29796e-16	6.09979e-15	110.72	345.051
ZHX3	0.914804	2.30096e-16	6.09979e-15	1048.6	1975.1
SOGA2	-0.89896	2.32111e-16	6.14397e-15	533.11	286.817
CLDND1	-0.74721	2.5594e-16	6.76457e-15	1923.19	1144.54
FOXM1	1.09663	2.56341e-16	6.76504e-15	572.568	1224.14
TSPAN18	-1.78781	2.65165e-16	6.98743e-15	939.515	272.1
GINS1	1.25657	2.82131e-16	7.4234e-15	211.344	504.883
RCN1	-1.00515	2.83679e-16	7.45302e-15	4490.79	2235.98
PYCRL	1.2298	2.88582e-16	7.57056e-15	307.336	721.445
PLA2G15	1.3781	2.93694e-16	7.69322e-15	53.0875	137.785
PODXL	-1.00624	3.01718e-16	7.87998e-15	1584.47	788.023
SERPINB6	-0.547959	3.01564e-16	7.87998e-15	1949.29	1333.47
CENPA	1.64477	3.05714e-16	7.97252e-15	49.4625	154.397
ACP5	1.96421	3.078e-16	8.01507e-15	72.1157	281.36
MMD	-1.15008	3.09994e-16	8.0603e-15	487.138	218.728
IGFBP6	-2.45726	3.19023e-16	8.28285e-15	50.0672	9.14611
NDUFV2	0.699443	3.49013e-16	9.04816e-15	1416.35	2301.19
BLVRA	0.89808	3.57154e-16	9.24562e-15	338.243	631.028
PLEKHS1	2.55495	3.58051e-16	9.25526e-15	30.3603	178.115
PARVA	-0.774782	3.61477e-16	9.33013e-15	3788.78	2212.9
ALAS1	0.771331	3.65344e-16	9.41615e-15	1005.8	1715.38
APLP2	-0.996661	3.92795e-16	1.01089e-14	29039.5	14552.2
RBMS1	-0.718316	4.05782e-16	1.04279e-14	3291.55	1998.52
SGCB	-1.35973	4.08938e-16	1.04937e-14	143.365	55.7778
UBE2H	-0.842	4.11736e-16	1.05501e-14	11767.3	6563.17
GMPPA	0.893136	4.33576e-16	1.10936e-14	665.032	1235.87
CDH11	-3.10626	4.34766e-16	1.11079e-14	37.7931	4.03377
JOSD1	-0.54899	4.38054e-16	1.11758e-14	2385.67	1629.44
ILVBL	1.1276	4.50053e-16	1.14653e-14	173.841	380.384
MBP	-1.12133	4.55802e-16	1.1595e-14	2211.87	1015.51
CDT1	1.20285	4.62313e-16	1.17437e-14	113.921	260.286
CAB39L	1.07442	4.69851e-16	1.1918e-14	145.315	305.515
NCOR2	-1.10604	5.33539e-16	1.3514e-14	21200.1	9848.86
SLC2A1	1.02175	5.39162e-16	1.36368e-14	6261	12713.7
GNPDA2	-1.03773	5.46489e-16	1.38024e-14	325.183	158.178
CDC25A	1.46115	5.59698e-16	1.41158e-14	59.5802	164.318
FZD10	-1.85746	5.62725e-16	1.41718e-14	2516.94	694.475
CCNE2	1.59764	5.69403e-16	1.43196e-14	100.911	305.771
NR2C2	-0.606166	5.79564e-16	1.45543e-14	1364.52	896.957
ESYT2	0.605676	6.24919e-16	1.5671e-14	4244.66	6458.07
NFE2L2	-0.644097	6.57973e-16	1.64764e-14	4037.28	2583.16
MCM7	0.653623	6.59275e-16	1.64856e-14	682.338	1073.55
RASSF10	-1.42211	7.19983e-16	1.79781e-14	432.341	161.719
CHL1	1.69749	7.59688e-16	1.89428e-14	36.1045	116.377
DET1	-1.03487	7.65258e-16	1.90547e-14	559.478	273.231
GTSE1	1.34804	7.70946e-16	1.91693e-14	351.664	895.84
ANAPC16	-0.471459	7.83456e-16	1.94255e-14	1935.78	1395.73
FAM20C	1.60373	7.83366e-16	1.94255e-14	384.646	1169.69
FLJ46906	-3.33587	7.88601e-16	1.95256e-14	82.4611	8.20372
FXYD5	-0.969479	8.04057e-16	1.98804e-14	1371.53	701.164
ECHS1	0.886608	8.1178e-16	2.00432e-14	691.323	1279.53
ENTPD6	0.632039	8.3269e-16	2.05307e-14	1712.57	2655.7
LMNB1	0.896955	8.64811e-16	2.12929e-14	492.485	915.031
TUBB3	1.28337	8.73248e-16	2.14707e-14	417.228	1016.52
ZFAND1	-0.885117	8.74663e-16	2.14755e-14	1041.36	563.566
CSNK1G1	-0.647144	9.00675e-16	2.20834e-14	2269.3	1447.32
FAM83D	1.40688	9.02272e-16	2.20919e-14	170.109	451.25
FN3KRP	0.82155	9.60488e-16	2.34847e-14	328.872	580.734
DOCK8	-2.18763	9.71862e-16	2.37298e-14	420.423	91.8268
NSDHL	0.653332	9.89775e-16	2.41338e-14	675.72	1063.1
SNTB1	-0.99787	9.92476e-16	2.41663e-14	2720.22	1361.68
CCSAP	1.1946	1.03515e-15	2.51705e-14	195.669	447.358
KIAA0754	-1.1827	1.03679e-15	2.51757e-14	1511.49	665.925
NQO1	1.28193	1.13787e-15	2.75922e-14	19393.4	47158.7
RNASE4	1.59104	1.14204e-15	2.76553e-14	44.4273	132.605
ADAM19	-1.24079	1.20977e-15	2.92553e-14	605.754	255.491
HJURP	1.33867	1.25306e-15	3.02604e-14	295.752	748.532
CNN3	0.961586	1.26709e-15	3.05574e-14	173.229	336.688
NAF1	-0.763919	1.34003e-15	3.22723e-14	333.878	196.002
PCED1B	-1.58677	1.37564e-15	3.30848e-14	1518.58	505.676
DLC1	-1.14132	1.48763e-15	3.57294e-14	255.173	115.543
CREB3L4	1.30856	1.49831e-15	3.5937e-14	236.351	587.467
SH3RF1	-0.629555	1.53454e-15	3.6756e-14	1841.49	1189.33
TMEM62	0.916413	1.54323e-15	3.69139e-14	939.674	1772.04
FGFR3	2.12338	1.56111e-15	3.72912e-14	132.349	577.224
MB21D2	-1.22124	1.5844e-15	3.77963e-14	319.007	136.681
PLA2R1	1.24084	1.69254e-15	4.03214e-14	93.1689	219.744
MAPRE3	-0.998016	1.87055e-15	4.45019e-14	259.172	129.562
BUB1	1.25233	1.96652e-15	4.66592e-14	338.096	805.176
FOLR1	-0.878067	1.96401e-15	4.66592e-14	1273.59	692.75
CKB	1.43452	2.0636e-15	4.88967e-14	89.1585	240.072
ANGPTL4	1.79282	2.15499e-15	5.09253e-14	111.285	387.338
CAMTA2	-1.06316	2.1523e-15	5.09253e-14	1416.59	678.175
PTER	-0.802844	2.31907e-15	5.47293e-14	949.499	544.166
VSIG10	-0.883855	2.38627e-15	5.624e-14	376.6	204.5
PCMT1	0.957435	2.67537e-15	6.29694e-14	238.031	463.528
MOB1B	-0.600165	2.75097e-15	6.46625e-14	1454.75	959.725
ARSJ	-1.38343	2.89049e-15	6.78515e-14	423.024	161.744
SYNC	2.24148	2.91429e-15	6.83191e-14	18.7599	89.1857
PCYOX1	0.782008	2.93407e-15	6.86915e-14	1372.9	2358.92
ZWINT	1.2734	3.04912e-15	7.12904e-14	141.751	343.419
LEPRE1	0.71741	3.06196e-15	7.14958e-14	350.778	578.339
IDH2	1.12422	3.75394e-15	8.75374e-14	833.783	1815.76
SCIN	2.08576	3.88674e-15	9.05144e-14	18.1196	75.9846
CADPS2	0.680602	3.91029e-15	9.09426e-14	826.451	1323.51
FOSB	-4.93927	3.97015e-15	9.22131e-14	5607.62	182.799
STARD4	0.815479	4.14311e-15	9.61037e-14	637.472	1122.1
SLC25A1	0.977756	4.33351e-15	1.00388e-13	1314.22	2588.11
TBCEL	-0.978233	4.45969e-15	1.03176e-13	649.013	329.902
ADAM8	0.948549	4.82215e-15	1.11415e-13	1749.97	3379.61
PGM1	0.833833	4.98756e-15	1.15086e-13	1268.78	2260.1
BMS1	0.578206	5.14577e-15	1.18581e-13	935.24	1395.98
ZNF260	-0.772663	5.25563e-15	1.20955e-13	1098.64	642.968
NT5E	-0.800701	5.30943e-15	1.22034e-13	3794.79	2177.53
SPOCK1	-1.66166	5.44044e-15	1.24882e-13	63.7445	20.2424
CYP2C18	2.99643	5.64302e-15	1.29364e-13	31.9682	254.715
RPS6KA5	1.71367	5.76013e-15	1.31877e-13	31.6688	103.806
RAPGEF5	0.921005	5.81564e-15	1.32975e-13	178.715	338.516
SEMA5A	-1.89165	6.32389e-15	1.44409e-13	721.053	194.28
C12orf23	0.740665	6.52549e-15	1.4882e-13	1440.98	2406.36
LOXL1	-1.26239	6.53726e-15	1.48896e-13	364.288	152.188
MAP1LC3B	-0.893822	6.98412e-15	1.58869e-13	1433.93	770.916
TNFSF15	-1.26863	7.07957e-15	1.60832e-13	997.531	413.831
PIP4K2C	0.674664	7.1641e-15	1.62543e-13	1495.15	2385.54
MORF4L2	0.576614	7.45702e-15	1.68971e-13	5150.52	7680.98
SLC20A2	-0.820015	7.90162e-15	1.78816e-13	1887.8	1068.06
UNC5B	-1.84173	8.14317e-15	1.84046e-13	364.453	101.769
PLEKHA1	-0.67145	8.17887e-15	1.84616e-13	1879.06	1178.54
TRIB3	-1.1517	8.39472e-15	1.89246e-13	8142.74	3665.15
B3GNT3	0.865047	8.67224e-15	1.95253e-13	2472.19	4501.55
RPL13	-0.903853	8.71032e-15	1.9586e-13	13509.6	7219.81
PRKG2	-2.07791	8.78565e-15	1.97302e-13	89.7255	21.0545
CEP55	1.20405	8.9483e-15	2.00699e-13	220.636	507.8
SPINK5	1.81769	8.987e-15	2.01311e-13	37.3479	131.053
TMPRSS11E	1.92437	9.46382e-15	2.11723e-13	122.268	465.173
ENTPD8	2.94677	9.50508e-15	2.12377e-13	27.3201	212.344
LOC81691	2.0071	9.73114e-15	2.17152e-13	18.7711	77.4803
ZFP69B	-1.72971	9.85053e-15	2.19539e-13	104.201	31.1879
NNT-AS1	-1.92386	1.02186e-14	2.27454e-13	61.9595	16.2728
LOC154761	2.64371	1.05611e-14	2.34782e-13	12.4784	78.4432
PLOD3	-0.75966	1.06706e-14	2.36916e-13	1099.64	649.512
NAT1	1.43372	1.1072e-14	2.45521e-13	62.542	169.224
SLC9B2	-1.49114	1.12758e-14	2.49726e-13	146.179	51.5978
C5orf24	-0.630599	1.18911e-14	2.63021e-13	1379.6	891.253
GPR141	2.5813	1.19216e-14	2.63367e-13	62.4308	373.578
PITX1	-1.51515	1.24092e-14	2.73795e-13	3138.51	1097.24
ABCA12	1.4733	1.27952e-14	2.81959e-13	881.779	2446.29
CSNK1G3	-0.79823	1.28973e-14	2.83854e-13	1168.47	670.48
ZCRB1	-0.797827	1.30993e-14	2.8794e-13	1074.12	616.859
ANKH	-0.793675	1.32124e-14	2.90063e-13	702.517	404.897
PTGER4	-1.93028	1.33023e-14	2.91675e-13	235.985	61.8501
CXCL16	-1.44345	1.33547e-14	2.92459e-13	2045.22	751.367
COPB1	0.734995	1.34242e-14	2.93616e-13	5979.11	9952.09
DLGAP5	1.26613	1.44103e-14	3.14405e-13	353.426	850.549
TCEA3	1.58198	1.44013e-14	3.14405e-13	299.609	896.262
RFWD3	0.738527	1.45315e-14	3.16657e-13	756.027	1259.76
ETS2	-1.02734	1.45984e-14	3.17722e-13	9529.44	4674.86
LEPREL4	0.994557	1.47153e-14	3.19871e-13	587.515	1169.58
ALDH1L1	1.57733	1.52954e-14	3.31663e-13	62.3352	185.988
TBL1X	-1.24781	1.52883e-14	3.31663e-13	3800.27	1599.9
CCNE1	1.76938	1.63043e-14	3.53105e-13	76.952	261.189
ZBTB12	-1.66826	1.63736e-14	3.54172e-13	186.575	58.727
FILIP1L	-1.73762	1.65618e-14	3.57804e-13	95.9541	28.5845
FXYD3	1.14072	1.70763e-14	3.68467e-13	1491.18	3289.38
CYR61	-1.20614	1.71414e-14	3.6942e-13	2456.99	1065.43
TCF19	1.15147	1.72615e-14	3.71554e-13	135.899	301.367
STIL	0.983556	1.73777e-14	3.73599e-13	229.182	453.952
RCC2	-0.606036	1.75125e-14	3.76039e-13	4181.43	2745.4
PKN1	-0.96159	1.75738e-14	3.76896e-13	1998.34	1025.11
IFI30	1.71453	1.78064e-14	3.8142e-13	81.6094	267.569
SLITRK6	2.0132	1.78747e-14	3.81955e-13	138.634	558.249
UBE2S	1.00472	1.78677e-14	3.81955e-13	592.227	1187.76
PRR3	-1.20688	1.80975e-14	3.86248e-13	316.645	137.237
CDCA2	1.33416	1.86953e-14	3.98524e-13	180.872	455.99
IMMP2L	-1.479	1.89402e-14	4.03256e-13	501.529	180.255
GPR126	-0.837095	2.02088e-14	4.29749e-13	1988.06	1111.98
RNF44	-1.1075	2.09552e-14	4.45083e-13	1210.26	561.647
NCOR1	-0.585065	2.1118e-14	4.48002e-13	5311.9	3541.23
GNG4	-1.71423	2.16363e-14	4.58444e-13	100.409	30.6976
DKK1	1.58979	2.26544e-14	4.7944e-13	219.729	661.341
ARHGAP29	-0.810319	2.33767e-14	4.93542e-13	3687.01	2102.21
ZSCAN12	-0.950742	2.33619e-14	4.93542e-13	421.027	218.08
HDAC4	-0.731232	2.60829e-14	5.50019e-13	1828.39	1101.41
FEN1	1.15131	2.64854e-14	5.57838e-13	275.766	612.405
CHRD	4.18263	2.65557e-14	5.58651e-13	12.5089	229.32
KDELC2	1.06995	2.71395e-14	5.70254e-13	647.113	1357.13
ARID2	-0.802175	2.91513e-14	6.11483e-13	3823.31	2192.27
CLIC4	-0.969385	2.91711e-14	6.11483e-13	3014.09	1538.29
CAPN5	0.916339	2.95597e-14	6.18894e-13	1325.9	2501.99
AFAP1	-0.908913	3.14239e-14	6.57144e-13	1704.66	907.057
CASP7	0.89644	3.27032e-14	6.83086e-13	241.39	447.587
SEPT6	1.3393	3.84966e-14	8.03144e-13	39.0166	98.4566
CXorf40A	0.91325	3.91348e-14	8.14531e-13	242.575	457.124
KIAA0430	-0.682349	3.91131e-14	8.14531e-13	2763.24	1721.23
LGALS8	-0.730761	3.99152e-14	8.29793e-13	3787.23	2281.7
VCAN	-1.19747	4.02982e-14	8.36768e-13	559.673	243.831
DBN1	-0.659279	4.05798e-14	8.41625e-13	781.672	493.67
FMNL2	-0.703398	4.07965e-14	8.45125e-13	860.34	526.856
STK19	1.32292	4.13723e-14	8.56048e-13	158.167	395.643
NHSL1	-0.959483	4.20783e-14	8.69634e-13	1137.34	585.115
MYO1B	-0.841406	4.28036e-14	8.83589e-13	4790.11	2671.95
KLF12	-1.4148	4.32476e-14	8.91709e-13	86.7172	32.2148
HKDC1	-0.90792	4.41783e-14	9.09836e-13	1219.76	649.456
GSK3B	-0.668833	4.46274e-14	9.18013e-13	5296.85	3330.21
RFX5	0.61247	4.7457e-14	9.73945e-13	423.746	647.672
ZNF217	-0.656848	4.74431e-14	9.73945e-13	6109.75	3874.83
SACS	-0.865167	4.87091e-14	9.9848e-13	877.055	480.874
KIF2C	1.28765	4.9227e-14	1.00792e-12	233.534	571.878
BRD3	-0.729201	4.9443e-14	1.01117e-12	1111.29	668.87
HSD3B7	1.05956	5.06315e-14	1.03428e-12	304.346	635.164
CENPI	1.56663	5.11333e-14	1.04332e-12	54.5783	161.432
ABHD3	-0.768625	5.38443e-14	1.09737e-12	831.349	488.194
ZNF473	-0.833203	5.61909e-14	1.14387e-12	581.554	326.555
AAAS	0.638852	6.39243e-14	1.29979e-12	977.612	1522.38
SYNE2	1.10842	6.42621e-14	1.30516e-12	5245.57	11310.3
GOLGB1	0.752683	6.44007e-14	1.30647e-12	6144.85	10354.4
COG4	0.699194	6.6055e-14	1.33849e-12	459.826	747.563
PATL1	-0.57009	6.69996e-14	1.35607e-12	2776.15	1868.17
RAB43	0.940418	6.90281e-14	1.39552e-12	742.863	1426.52
BET1L	0.922247	6.96667e-14	1.40682e-12	2022.92	3832.51
NR0B1	-1.93113	7.04739e-14	1.42149e-12	940.601	246.174
HSDL2	0.725444	7.14922e-14	1.44038e-12	502.805	831.51
QSOX1	0.748251	7.36263e-14	1.48169e-12	2872.93	4825.58
FERMT2	-1.0316	7.38157e-14	1.4838e-12	911.041	444.655
NT5C2	-0.533825	7.4672e-14	1.49931e-12	3976.44	2744.24
IMPDH1	0.913431	7.62794e-14	1.52984e-12	937.413	1764.62
KIAA1199	1.99834	7.65245e-14	1.53301e-12	151.653	605.265
NUSAP1	1.05732	8.04836e-14	1.61049e-12	498.527	1037.84
ABHD12	0.746633	8.54208e-14	1.70735e-12	591.15	991.094
BCAR3	-0.792326	8.5688e-14	1.71075e-12	4950.79	2859.27
EHD1	0.710542	8.77908e-14	1.75075e-12	1567.39	2564.84
STK4	-0.615603	8.90267e-14	1.77339e-12	1971.22	1286.21
RAP2B	-0.70093	8.91289e-14	1.77342e-12	1963.28	1206.89
ST6GALNAC1	1.59007	8.97003e-14	1.78278e-12	260.506	783.035
TNFRSF1B	1.87215	8.98023e-14	1.7828e-12	34.6952	127.654
ATP7A	0.889309	9.01426e-14	1.78754e-12	649.796	1201.62
TBC1D16	-0.653601	9.10144e-14	1.8028e-12	2523.89	1603.92
PAPSS1	0.714613	9.2248e-14	1.82518e-12	376.202	616.493
E2F2	1.42133	9.26163e-14	1.83042e-12	69.8416	187.562
VDAC1	0.59986	9.39698e-14	1.85509e-12	2878.5	4360.77
PCSK9	1.41771	9.73767e-14	1.92019e-12	1655.17	4423.74
GAS2L1	0.850205	9.91493e-14	1.95296e-12	324.095	584.095
GTF2H2B	-0.866608	1.02152e-13	2.00987e-12	356.296	196.371
SOWAHC	-0.807739	1.03808e-13	2.04016e-12	3575.19	2042.99
ABLIM3	-0.689631	1.05029e-13	2.06187e-12	1284.02	795.823
VILL	1.2919	1.0651e-13	2.08861e-12	108.4	265.975
MAMLD1	-0.725227	1.07659e-13	2.10881e-12	625.92	378.309
RAD51AP1	1.39729	1.09097e-13	2.1346e-12	107.572	284.363
AC074286.1	-1.61363	1.09458e-13	2.13929e-12	248.39	81.6406
ARHGEF34P	-0.88381	1.12777e-13	2.19999e-12	1666.36	903.683
WDR55	0.45485	1.12813e-13	2.19999e-12	761.003	1043.22
LINC00284	-7.8434	1.13509e-13	2.2111e-12	161.444	0.639608
ELL3	2.12713	1.16484e-13	2.26656e-12	64.3443	282.506
LOC93622	1.27934	1.17137e-13	2.27675e-12	224.96	546.347
PDE8A	-0.635884	1.29371e-13	2.51177e-12	3786.69	2436.87
GNL3L	-0.555893	1.31639e-13	2.55298e-12	2682.72	1824.78
GBA	0.692581	1.33611e-13	2.58838e-12	747.956	1209.28
NCF2	-1.97304	1.38146e-13	2.6733e-12	509.88	129.825
PAPPA	-2.42052	1.43265e-13	2.76931e-12	49.6444	9.40029
HILPDA	1.97185	1.44127e-13	2.78293e-12	118.657	464.693
RSL24D1	-1.05492	1.44566e-13	2.78836e-12	3568.96	1717.27
CDC6	1.29763	1.44949e-13	2.79269e-12	317.165	779.405
RCBTB1	-0.865553	1.45293e-13	2.79625e-12	287.375	157.326
ACVR2B	-0.960621	1.47114e-13	2.82821e-12	381.503	196.291
P4HB	0.722221	1.47599e-13	2.83445e-12	17817.5	29390.6
LDLRAD3	-1.10151	1.50382e-13	2.88476e-12	258.346	119.938
DBI	1.01988	1.51015e-13	2.89373e-12	222.156	450.101
ALDH2	-1.16372	1.53239e-13	2.93318e-12	626.121	278.826
ABCC1	-0.797152	1.56606e-13	2.99436e-12	12563.9	7229.95
MCM4	0.866267	1.59208e-13	3.04083e-12	601.51	1096.11
SCYL1	0.687325	1.61974e-13	3.0903e-12	1589.57	2558.41
UHRF1BP1L	0.739021	1.70567e-13	3.25073e-12	309.65	515.455
LACC1	-1.75081	1.71697e-13	3.26873e-12	164.089	48.7843
HMGN4	-1.03751	1.75869e-13	3.34455e-12	767.245	372.848
TPX2	1.06086	1.79941e-13	3.4183e-12	737.015	1537.24
BHLHB9	-1.20856	1.86418e-13	3.53753e-12	114.856	49.7506
OAS1	1.16156	1.87671e-13	3.55747e-12	1317.4	2946.7
SPC25	1.59702	1.92855e-13	3.65181e-12	35.6673	108.206
WDHD1	0.885203	1.95064e-13	3.68968e-12	284.471	525.318
TFPI2	-2.52451	1.95996e-13	3.70333e-12	828.944	143.752
DNMBP	-0.679538	2.02776e-13	3.82734e-12	1061.27	662.644
OTUD4	-0.475085	2.04283e-13	3.85166e-12	2603.68	1871.97
NUAK1	-1.06667	2.10279e-13	3.96047e-12	304.571	144.552
LY6D	3.08768	2.17195e-13	4.08637e-12	6.54976	57.4484
KIAA0101	1.34835	2.19176e-13	4.11926e-12	188.119	479.185
VAV3	3.02259	2.24964e-13	4.22352e-12	13.63	110.746
C5orf28	-1.02644	2.31732e-13	4.34596e-12	540.663	265.427
ANP32A	-0.561904	2.33773e-13	4.37958e-12	3613.25	2446.76
MUC5B	2.98444	2.37186e-13	4.43881e-12	13360.6	105738
GPR37	1.19864	2.40592e-13	4.49776e-12	83.2278	191.154
SUCO	0.7999	2.53958e-13	4.74262e-12	1704.92	2966.91
TMEM14A	1.02915	2.54867e-13	4.75454e-12	125.234	255.501
PHF21A	-0.703751	2.59972e-13	4.84466e-12	843.8	518.018
CDCA3	1.59498	2.66424e-13	4.95964e-12	81.8046	248.644
C6orf48	-1.29599	2.67564e-13	4.97561e-12	1724.31	701.644
SLC39A7	0.865186	2.79084e-13	5.18437e-12	3415.12	6218.83
ABCB6	0.700186	2.89637e-13	5.37475e-12	850.437	1382.2
MKI67	1.25993	2.97998e-13	5.52409e-12	1825.81	4372.44
FOSL1	-1.50261	3.12324e-13	5.78357e-12	1185.7	418.777
GAS5	-1.2435	3.16286e-13	5.85079e-12	1309.91	553.64
CD36	3.22716	3.22433e-13	5.95825e-12	16.4769	154.999
LMF2	0.716456	3.27753e-13	6.05021e-12	1885.92	3098.88
ZNF532	-0.761649	3.30567e-13	6.09578e-12	3264.79	1925.77
HLCS	-0.570253	3.44243e-13	6.34133e-12	1366.25	919.927
MSRB1	0.93566	3.4547e-13	6.3573e-12	404.426	772.784
RNF187	-0.77666	3.57654e-13	6.57464e-12	1917.61	1118.33
ROR1	-0.889456	3.72776e-13	6.84549e-12	206.892	111.019
ADAM15	0.827092	3.86827e-13	7.08875e-12	3195.07	5667.73
GATA3	-1.71589	3.8653e-13	7.08875e-12	174.91	53.3278
SLC16A4	-1.0782	3.95269e-13	7.23593e-12	5119.95	2423.95
PLK1	1.23973	3.96889e-13	7.25804e-12	347.107	818.344
PABPC1	-0.969993	4.07087e-13	7.43683e-12	51630.8	26356.9
ZKSCAN8	-0.840725	4.09178e-13	7.46729e-12	1666.71	931.022
MTHFR	0.973781	4.232e-13	7.71519e-12	1427.68	2806.5
APEH	0.606332	4.3461e-13	7.91503e-12	883.167	1343.84
PHC2	-0.615142	4.35794e-13	7.92839e-12	1460.77	954.225
S1PR3	1.35858	4.52538e-13	8.22453e-12	179.884	459.996
AP1M1	0.901795	4.54964e-13	8.2601e-12	182.859	343.262
SLC2A13	1.26885	4.67465e-13	8.47833e-12	41.0351	98.2517
GSS	0.703416	4.70801e-13	8.53006e-12	805.628	1313.88
RYR2	2.044	4.78464e-13	8.66001e-12	13.6958	54.9532
EPB41L3	1.98876	4.84373e-13	8.74908e-12	17.1148	66.2076
SKIL	-0.773141	4.84731e-13	8.74908e-12	4924.79	2882
SPAG4	2.17028	4.84874e-13	8.74908e-12	40.9284	184.065
CNTN1	1.61856	4.94764e-13	8.91841e-12	78.9943	241.401
PCSK6	0.804528	5.09146e-13	9.16828e-12	1711.04	2988.07
CCNB2	1.03817	5.23027e-13	9.40862e-12	390.944	802.633
NEDD9	-1.3871	5.30717e-13	9.53722e-12	917.852	350.544
CYSTM1	-1.05023	5.41902e-13	9.7283e-12	687.38	330.928
GPC1	0.659449	5.43847e-13	9.75329e-12	3150.7	4978.26
TMEM97	0.897298	5.561e-13	9.96289e-12	222.58	412.969
RAB40C	0.889103	5.74797e-13	1.02874e-11	605.229	1122.07
SAMD12	-1.36606	5.8277e-13	1.04195e-11	2733.64	1059.76
KLHL23	-1.73406	5.84656e-13	1.04427e-11	408.265	122.309
POGLUT1	-1.07205	6.20092e-13	1.10644e-11	211.307	100.77
SAA1	2.53413	6.30538e-13	1.12394e-11	16.3924	94.2138
PTTG1	1.2831	6.33698e-13	1.12843e-11	148.697	362.823
GSN	1.02364	6.87261e-13	1.22257e-11	910.055	1852.08
MAN1B1	0.525424	7.07146e-13	1.25668e-11	1016.52	1463.11
UBE2C	0.954987	7.20536e-13	1.27919e-11	267.756	520.2
GLIS3	-1.06043	7.26528e-13	1.28853e-11	754.534	361.657
ZSCAN2	-1.20259	7.47893e-13	1.32509e-11	294.436	127.686
PPP1R16A	0.790927	7.60078e-13	1.34532e-11	1003.36	1737.62
FAM149A	-1.75735	7.6913e-13	1.35998e-11	102.868	29.9543
COX6B1	0.825326	7.86207e-13	1.3875e-11	1332.89	2365.07
RPS6KA3	-0.400557	7.86271e-13	1.3875e-11	3005.69	2275.35
ITM2C	0.849165	7.89671e-13	1.39211e-11	1470.31	2649.97
ZNRF1	-1.08182	7.93616e-13	1.39767e-11	668.899	316.205
DDX46	0.634253	8.01583e-13	1.41029e-11	1048.47	1628.34
DOCK7	-0.524689	8.2112e-13	1.44035e-11	1300.59	903.002
SEC16A	0.696782	8.20464e-13	1.44035e-11	7393.9	11986
SHISA4	-0.979855	8.20208e-13	1.44035e-11	209.224	105.19
DDX17	-0.847692	8.29797e-13	1.45412e-11	13944.4	7749.46
NR3C1	-0.680765	8.32044e-13	1.45661e-11	5535.73	3452.78
ABI2	-0.726044	9.06111e-13	1.58471e-11	1041.52	630.715
ASCC3	0.530259	9.43135e-13	1.64782e-11	2402.52	3467.7
IL20RB	-1.45408	9.44127e-13	1.64792e-11	115.789	42.2
LDHB	0.832692	9.45267e-13	1.64828e-11	6814.57	12139.4
DHRS7B	0.941346	9.54356e-13	1.66248e-11	121.043	233.207
MTFP1	1.14127	9.63735e-13	1.67716e-11	127.774	281.763
RASSF7	1.21274	1.02816e-12	1.78752e-11	1104.26	2561.9
SRXN1	-1.15925	1.04597e-12	1.8167e-11	17706.2	7927.06
RAD1	0.65486	1.07906e-12	1.87233e-11	509.705	803.325
ITPK1	-0.625263	1.08408e-12	1.87918e-11	2956.19	1915.95
FANCI	0.882622	1.12916e-12	1.9554e-11	661.567	1220.28
CHIC1	-1.0921	1.13776e-12	1.96836e-11	194.596	91.1805
RUNX2	-1.01299	1.15886e-12	2.0029e-11	395.713	195.336
CENPU	1.37798	1.16074e-12	2.00419e-11	86.795	226.121
MYLK	-1.00286	1.21202e-12	2.09067e-11	193.595	96.9664
CSNK1E	-0.908995	1.22926e-12	2.11835e-11	11625.1	6192.03
BAMBI	-2.03237	1.24272e-12	2.13944e-11	511.169	124.701
SMURF2	-0.66405	1.25329e-12	2.15554e-11	624.562	393.554
MAPK8	-0.887482	1.29198e-12	2.21991e-11	1090.6	588.332
AFF1	-0.562772	1.30267e-12	2.23609e-11	4759.04	3221.82
PTPN3	-0.596469	1.31102e-12	2.24825e-11	1895.38	1253.27
NCAPG	1.23156	1.32662e-12	2.27279e-11	175.134	412.188
FAM114A1	0.487001	1.35518e-12	2.31947e-11	2332.65	3266.82
ZNF417	1.14008	1.3578e-12	2.3217e-11	400.807	884.55
RPL26	-1.12445	1.4052e-12	2.40041e-11	7209.59	3305.99
TMED3	0.792154	1.40918e-12	2.40488e-11	3184.83	5513.52
ZC3H12C	-0.868722	1.47111e-12	2.50814e-11	3445.54	1886.28
ERBB2IP	-0.533967	1.53845e-12	2.62043e-11	6017.32	4154.43
SEL1L3	-1.12881	1.54305e-12	2.62571e-11	3956.15	1807.96
ZCCHC8	-0.620033	1.57524e-12	2.67791e-11	550.643	359.212
COG6	0.74116	1.61801e-12	2.74797e-11	820.941	1371.14
ARMC6	0.967537	1.64914e-12	2.79814e-11	128.311	251.725
BRE	-0.66432	1.68376e-12	2.85413e-11	486.173	307.596
POGK	-0.631993	1.69118e-12	2.86395e-11	1711.01	1102.4
SOX9	-1.00966	1.71252e-12	2.89731e-11	948.155	470.857
NOL6	0.544564	1.79079e-12	3.02683e-11	1690.48	2465.14
GMPPB	0.969006	1.84618e-12	3.11746e-11	248.648	487.375
BMPR1A	-0.579927	1.85291e-12	3.12583e-11	806.81	537.449
SMAD7	-1.03664	1.855e-12	3.12636e-11	366.404	178.351
LOC101928433	-2.10189	1.86539e-12	3.14088e-11	104.598	24.7695
ALDH3B2	1.8026	1.88467e-12	3.16728e-11	283.46	987.828
FLOT1	-1.08425	1.88397e-12	3.16728e-11	2988.48	1408.22
FGF2	-1.9396	1.90584e-12	3.19981e-11	46.0272	11.5962
PLCXD2	-1.86972	1.95447e-12	3.27834e-11	108.784	29.9478
TRPC6	2.1492	2.01679e-12	3.37965e-11	50.5133	224.626
BCL7A	-0.84503	2.05349e-12	3.43788e-11	258.367	143.852
LINC00941	-1.37639	2.06137e-12	3.4478e-11	167.997	64.5061
PIM1	-1.3297	2.14049e-12	3.57674e-11	1388.38	552.198
CD59	0.666067	2.18432e-12	3.64653e-11	3150.44	4999.75
UBR1	0.493053	2.26847e-12	3.78343e-11	4956.63	6975.7
SPSB2	0.89329	2.31976e-12	3.86532e-11	245.504	457.814
NDC80	1.45946	2.32928e-12	3.87751e-11	99.9672	276.025
NF1	-0.604759	2.34013e-12	3.89191e-11	6309.06	4149.02
ESCO2	1.68297	2.37323e-12	3.94323e-11	78.2882	251.025
CCNB1	1.24055	2.40171e-12	3.98679e-11	470.165	1112.24
ZNF229	0.605116	2.4055e-12	3.98933e-11	632.911	962.691
ACBD6	-0.730137	2.43219e-12	4.02981e-11	606.382	364.599
NOMO2	0.636579	2.46719e-12	4.08395e-11	4333.92	6737.25
OSGIN2	-1.33345	2.51533e-12	4.15973e-11	4800.1	1903.8
GOLGA2	0.718258	2.52354e-12	4.1694e-11	2006.96	3302.38
P4HA2	0.640538	2.59658e-12	4.28607e-11	745.732	1162.16
ZMAT4	-2.7746	2.60802e-12	4.30092e-11	111.051	16.2633
C4orf3	0.98023	2.63555e-12	4.34226e-11	332.626	654.319
RINT1	0.614578	2.66977e-12	4.39452e-11	865.063	1324.03
CATSPERB	1.964	2.68419e-12	4.41413e-11	205.247	801.54
GBF1	0.55262	2.72228e-12	4.4726e-11	2790.4	4090.5
CCDC24	1.765	2.74335e-12	4.50303e-11	48.2674	165.078
CXorf40B	0.860033	2.76304e-12	4.53112e-11	403.588	732.472
PAPL	-2.23006	2.85336e-12	4.67489e-11	49.2345	10.4944
MAT2A	-0.779197	2.94565e-12	4.82162e-11	4605.16	2684.02
ERN2	1.74169	3.07615e-12	5.03056e-11	244.776	819.381
DCPS	-0.887551	3.19082e-12	5.21324e-11	515.414	278.143
TRPC4AP	0.514538	3.21322e-12	5.24498e-11	2034.3	2909
TSEN34	0.766952	3.27683e-12	5.34387e-11	360.409	614.389
CD99L2	0.69591	3.31274e-12	5.39744e-11	1292.86	2092.21
FRMD8	0.910025	3.34151e-12	5.43929e-11	652.251	1227.56
IPMK	0.793559	3.37922e-12	5.49559e-11	430.742	746.301
PPP5C	0.671766	3.40035e-12	5.52487e-11	906.301	1445.98
TGM3	3.02653	3.43753e-12	5.57499e-11	23.9248	195.528
WDR19	-1.09966	3.43488e-12	5.57499e-11	210.623	98.8656
GCC2	0.829173	3.46438e-12	5.61338e-11	1570.79	2791.56
CARM1	-0.557506	3.47552e-12	5.62625e-11	659.868	447.976
EPRS	-0.731282	3.5508e-12	5.74284e-11	6469.88	3896.99
FOXK2	-0.411517	3.60449e-12	5.82434e-11	2395.65	1799.21
TSC22D1	-0.643271	3.72091e-12	6.00695e-11	2873.91	1840.61
MELK	1.07917	3.83129e-12	6.1795e-11	222.524	469.164
DNAH5	1.5748	3.85939e-12	6.21912e-11	53.3142	158.702
EGR2	-5.12479	3.89583e-12	6.27211e-11	74.3091	2.07572
FAM102A	-0.75662	3.91191e-12	6.29226e-11	2675.59	1582.89
GPD2	0.766403	4.08152e-12	6.55908e-11	2044.42	3475.13
NLGN4Y	-2.06092	4.13322e-12	6.63612e-11	39.3241	9.19481
BNIP2	-0.656642	4.22137e-12	6.77147e-11	4148.52	2631.86
NAAA	1.25671	4.30471e-12	6.89888e-11	76.8876	182.415
SH2B3	-1.15482	4.34706e-12	6.96043e-11	98.962	44.2534
TUBB4B	0.650211	4.36626e-12	6.98484e-11	2676.29	4202.01
MGST3	0.89501	4.53433e-12	7.24712e-11	319.688	593.614
ACOX1	0.506877	4.63844e-12	7.40679e-11	2025.63	2878.59
IRF2BP2	-0.534086	4.64305e-12	7.40746e-11	5905.33	4076.69
KCNG1	-8.28238	4.76683e-12	7.59806e-11	41.3723	0
DBF4	0.907093	4.82691e-12	7.68687e-11	247.854	465.448
HNRNPA0	-0.771194	5.0599e-12	8.05062e-11	1589.47	930.248
HIBCH	0.848177	5.08856e-12	8.08893e-11	267.889	483.988
MSH6	0.531114	5.14809e-12	8.17619e-11	821.155	1186.17
DCAF16	-0.598702	5.15937e-12	8.18672e-11	794.93	526.591
EMB	-0.86534	5.21935e-12	8.27446e-11	372.474	203.588
P2RY6	1.63246	5.25119e-12	8.31745e-11	263.722	818.216
ABCF3	0.466055	5.45012e-12	8.62479e-11	775.854	1070.98
AGAP1	-0.704331	5.48125e-12	8.66627e-11	4647.83	2852.86
SLC29A4	2.31759	5.59398e-12	8.83658e-11	23.3955	116.078
SEC14L4	2.64964	5.70343e-12	9.00141e-11	10.0073	63.7251
SF3B1	0.427122	5.81083e-12	9.16272e-11	7226.02	9717.45
LETM2	-1.00821	5.82009e-12	9.16911e-11	289.964	144.127
PAG1	1.26761	5.83093e-12	9.17799e-11	435.147	1049.16
SH3RF3	-2.60871	5.92294e-12	9.31449e-11	629.918	103.167
RPS4X	-0.873659	5.9903e-12	9.41203e-11	10540.1	5751.2
TMF1	0.70341	6.05128e-12	9.49938e-11	1065.75	1736.1
LZTS2	0.817783	6.13468e-12	9.62174e-11	681.608	1202.6
LPPR2	0.777906	6.17547e-12	9.6771e-11	495.752	849.859
MXI1	1.35807	6.35116e-12	9.94357e-11	130.52	334.284
LPCAT4	-0.779391	6.41204e-12	1.003e-10	1128.94	657.772
ORC1	1.16097	6.53751e-12	1.02172e-10	69.9031	156.352
ARF4	0.817945	6.55154e-12	1.023e-10	5241.3	9237.99
ETS1	-0.878811	6.78198e-12	1.05805e-10	377.956	205.185
FAM129B	0.670749	6.96058e-12	1.08495e-10	7861.82	12515.5
KRT16	2.12926	7.18221e-12	1.11851e-10	196.386	859.835
VEZF1	-0.627473	7.2534e-12	1.1286e-10	1920.19	1242.07
ARL6IP1	0.676354	7.45779e-12	1.15938e-10	2047.56	3273.16
ARFGAP1	0.843005	7.81767e-12	1.21425e-10	2030.9	3644.95
HGD	1.65472	7.84025e-12	1.21669e-10	127.441	401.8
USP4	0.435147	7.97955e-12	1.23722e-10	628.726	850.905
FAM109B	1.51891	7.98951e-12	1.23767e-10	62.614	180.479
RBM20	-2.4348	8.04823e-12	1.24567e-10	40.2296	7.33053
RNF41	-0.67946	8.23794e-12	1.27392e-10	1527.62	952.827
OAS3	1.02509	8.63633e-12	1.33435e-10	1060.9	2157.87
GART	-0.569422	8.74283e-12	1.34963e-10	1461.85	984.48
SIAH1	-0.733121	9.0963e-12	1.40296e-10	640.401	385.769
LOC100130899	-0.920599	9.55971e-12	1.47315e-10	1342.27	709.362
PI3	3.43658	9.61098e-12	1.47976e-10	13.9479	151.223
APLP1	2.57007	9.85929e-12	1.51666e-10	9.70047	58.0075
OSBPL2	0.454018	1.00238e-11	1.54062e-10	1801.05	2465.39
CDC37	0.403841	1.02588e-11	1.57537e-10	1211.61	1603.74
CYP26B1	-1.77646	1.02787e-11	1.57705e-10	462.002	134.783
ADCY3	-0.763421	1.03462e-11	1.58603e-10	518.82	305.446
LOC102724788	3.23265	1.03806e-11	1.58992e-10	439.621	4132.8
SLC25A36	-0.713179	1.05971e-11	1.62167e-10	2557.61	1560.93
TGFBR3	-0.935489	1.10302e-11	1.68649e-10	346.212	180.832
ATP6V0B	0.915356	1.1155e-11	1.70409e-10	605.584	1143.03
COX6B2	-2.77337	1.14069e-11	1.73955e-10	211.729	30.8164
HK2	0.771704	1.14018e-11	1.73955e-10	1260.87	2153.98
ACTN1	-0.536982	1.14232e-11	1.74002e-10	5985.02	4123.66
ATL1	1.4578	1.14297e-11	1.74002e-10	34.0854	93.843
CHST15	-0.5769	1.17481e-11	1.78695e-10	4710.83	3157.75
TICRR	1.29634	1.19536e-11	1.81664e-10	241.53	594.142
STK24	-0.642239	1.28319e-11	1.94844e-10	3848.07	2463.83
COPS5	0.791195	1.306e-11	1.98136e-10	368.417	638.232
ASCC1	-0.637091	1.34202e-11	2.03426e-10	972.332	623.731
NAGLU	0.643901	1.3462e-11	2.03885e-10	306.901	480.206
EIF3E	-0.689492	1.3948e-11	2.11063e-10	7243.52	4490.15
RNF220	-0.736861	1.40786e-11	2.12857e-10	964.663	577.466
FAM64A	1.47092	1.45066e-11	2.18952e-10	48.039	132.671
RPL3	-0.83982	1.45026e-11	2.18952e-10	17614.6	9841.03
C2CD3	-0.782845	1.45412e-11	2.19287e-10	1259.64	732.936
WDR62	1.25673	1.47556e-11	2.22331e-10	159.187	381.52
FZD4	1.36067	1.48048e-11	2.22881e-10	138.591	356.73
MCM3	0.654168	1.48663e-11	2.23426e-10	608.426	958.474
PRKCD	-0.826934	1.4855e-11	2.23426e-10	499.745	280.715
EFNA3	1.42094	1.5145e-11	2.27419e-10	137.073	366.599
GNPTAB	0.637538	1.53203e-11	2.29856e-10	481.793	747.477
GPSM2	0.852607	1.54317e-11	2.3133e-10	395.079	712.258
SENP6	-0.563359	1.54934e-11	2.32058e-10	1450.49	981.668
CENPF	1.05993	1.55112e-11	2.32128e-10	634.77	1323.94
RAB32	-1.64272	1.56374e-11	2.33819e-10	141.972	44.9148
MPRIP	-0.825181	1.57065e-11	2.34652e-10	12534.1	7075.58
GALNT4	0.735736	1.61553e-11	2.41153e-10	341.453	567.952
CDK1	1.24169	1.61977e-11	2.41581e-10	323.056	765.081
AKTIP	-0.559027	1.64345e-11	2.44906e-10	692.804	469.712
ZNF516	-0.658835	1.66758e-11	2.48292e-10	1576.37	999.317
ORC6	1.28418	1.69342e-11	2.51926e-10	42.9543	104.403
PPFIA4	3.23386	1.72035e-11	2.55717e-10	20.6244	195.695
TACC1	-0.470612	1.75438e-11	2.60556e-10	1476.31	1064.53
STK40	-0.71309	1.78794e-11	2.65317e-10	2282.53	1391.18
RBMX	-0.495834	1.7924e-11	2.65754e-10	2971.36	2106.02
SLFN13	0.978308	1.83619e-11	2.72019e-10	347.651	686.277
SDK1	2.35455	1.86807e-11	2.76509e-10	11.9723	60.268
TIMP2	-0.734519	1.88137e-11	2.78244e-10	6498.64	3904.47
ROGDI	-1.05022	1.89748e-11	2.80391e-10	184.049	88.5333
NARS	-0.72747	1.96281e-11	2.89801e-10	5060.17	3055.49
CEP120	-0.774095	1.97515e-11	2.91381e-10	619.999	362.295
SNX27	-0.48015	2.07068e-11	3.05218e-10	6233.65	4467.31
TST	1.0493	2.10704e-11	3.10317e-10	451.772	936.448
RIT1	-0.623528	2.14949e-11	3.16304e-10	4352.3	2824.03
SYT1	1.40558	2.2433e-11	3.29834e-10	48.3021	128.775
GGCT	1.09133	2.27478e-11	3.34184e-10	221.675	470.828
SPIRE1	-0.524567	2.31023e-11	3.39109e-10	1342.45	931.887
PON3	1.04743	2.32681e-11	3.41259e-10	66.189	135.608
USP31	-0.697872	2.33515e-11	3.42198e-10	1197.3	737.757
EMC3	0.710638	2.35034e-11	3.44121e-10	216.888	355.837
RBCK1	-1.01053	2.35218e-11	3.44121e-10	7913.49	3928.73
ALDH3A2	-0.435947	2.36938e-11	3.4635e-10	8139.92	6017.3
APAF1	0.768931	2.42845e-11	3.54691e-10	316.454	538.446
RNF38	-0.660464	2.4354e-11	3.55118e-10	663.658	419.431
TSPYL4	-1.24695	2.43342e-11	3.55118e-10	184.008	77.8997
KRT80	-0.887561	2.4469e-11	3.56499e-10	11315.4	6115.83
LMNA	0.483687	2.48697e-11	3.62038e-10	10694.4	14955.9
NR1D2	-0.858741	2.49846e-11	3.63411e-10	1523.29	839.244
PARP1	0.701404	2.52281e-11	3.6665e-10	1070.89	1739.93
CCDC149	0.762963	2.53336e-11	3.67595e-10	820.642	1391.98
SCP2	0.539101	2.53348e-11	3.67595e-10	2186.41	3177.33
ANP32E	0.733213	2.54807e-11	3.69407e-10	1964.71	3265.61
ZEB1	-1.31638	2.57168e-11	3.72524e-10	88.0843	35.7835
CKAP2L	1.20764	2.64322e-11	3.82572e-10	185.093	428.132
SOCS6	-0.633681	2.65564e-11	3.84055e-10	2085.18	1343.54
TRMT2A	0.583649	2.67451e-11	3.86467e-10	870.882	1306.09
PTCH1	-1.13188	2.68581e-11	3.87781e-10	228.248	103.57
TMTC4	-0.917358	2.74702e-11	3.96294e-10	216.869	114.266
RABL3	0.583068	2.80035e-11	4.03658e-10	558.117	835.063
NPNT	3.51648	2.86003e-11	4.11923e-10	6.43114	73.5485
CUX1	-0.608144	2.93877e-11	4.22919e-10	5711.88	3747.44
GSTZ1	0.906211	2.95724e-11	4.25229e-10	195.26	366.257
AP2A1	0.64425	2.97478e-11	4.27403e-10	1483.19	2317.51
FOCAD	0.736244	2.97889e-11	4.27646e-10	441.478	736.331
LTBP3	-1.17703	3.00245e-11	4.30677e-10	8086.15	3575.76
PUM2	-0.415879	3.0115e-11	4.31404e-10	3361.59	2518.91
TNFRSF10C	1.27118	3.01241e-11	4.31404e-10	41.8252	102.123
GRIN2D	1.54342	3.01578e-11	4.31535e-10	41.491	121.572
PET100	1.1802	3.08796e-11	4.41506e-10	81.4125	185.865
FAM175A	-1.14922	3.16914e-11	4.52746e-10	129.132	58.7208
TANC2	-0.868821	3.19728e-11	4.56396e-10	7906.6	4329.09
ALKBH5	0.628091	3.46741e-11	4.94554e-10	2469.57	3815.22
ZNF511	0.985443	3.55935e-11	5.07257e-10	169.068	334.137
NUDT16L1	0.916766	3.62076e-11	5.15593e-10	263.044	497.304
GPRC5C	0.943963	3.66231e-11	5.21047e-10	945.483	1820.34
IL6R	0.838919	3.66498e-11	5.21047e-10	381.246	682.686
NDUFB4	0.49073	3.72239e-11	5.28783e-10	1303.26	1832.89
RPS6	-0.565953	3.75791e-11	5.33399e-10	6492.84	4385.38
ADPRHL2	0.925759	3.78693e-11	5.37086e-10	194.827	368.52
CCNA2	1.15407	3.84519e-11	5.4491e-10	286.113	635.545
KIAA1109	-0.525153	3.8768e-11	5.48926e-10	4020.32	2794.21
ZFHX4	-1.71675	3.87975e-11	5.48926e-10	47.9005	14.8622
PLXNA2	-0.992766	3.88463e-11	5.49175e-10	397.086	199.823
TRIM25	-0.470077	3.90591e-11	5.51742e-10	2081.47	1502.12
PKD2	-0.813974	3.91468e-11	5.52537e-10	591.532	337.083
INTS9	-0.717653	3.96002e-11	5.58489e-10	298.821	182.074
GPR155	1.82099	4.04428e-11	5.69918e-10	26.1476	91.7165
ZNF432	1.59593	4.08726e-11	5.75513e-10	91.7236	278.658
CDH3	1.14715	4.09546e-11	5.75748e-10	601.865	1332.15
CDKN3	1.16436	4.09391e-11	5.75748e-10	130.267	292.242
TTK	1.1963	4.10937e-11	5.77244e-10	104.81	240.594
OSBPL3	-0.612729	4.11961e-11	5.78221e-10	2697.33	1764.01
CAMSAP2	-0.502975	4.12863e-11	5.79026e-10	1917.95	1353.57
SGPP2	1.04665	4.20544e-11	5.89331e-10	1022.67	2111.23
SP110	1.11912	4.26474e-11	5.97165e-10	161.872	351.122
ZNF311	-1.28326	4.28714e-11	5.99825e-10	111.93	46.1586
RASGEF1A	1.3638	4.29056e-11	5.99828e-10	57.2134	147.327
CDH7	2.57996	4.36264e-11	6.09421e-10	6.6957	40.3887
APOL3	1.61324	4.52921e-11	6.32188e-10	38.8092	118.384
FAM222A	1.71507	4.54134e-11	6.3338e-10	36.3156	118.63
SERPINB2	2.02759	4.55577e-11	6.3489e-10	31.0011	124.763
ANKRD44	-0.891684	4.60001e-11	6.40549e-10	252.197	136.58
SLC16A13	-0.917068	4.64203e-11	6.45891e-10	352.089	186.454
IL17RC	0.857459	4.66068e-11	6.47975e-10	213.189	387.014
ITPRIPL2	-0.47593	4.82022e-11	6.69626e-10	4074.48	2929.78
UCHL1	-0.605545	4.88174e-11	6.7764e-10	340.414	223.922
PLAUR	-0.751435	4.89034e-11	6.78299e-10	2184.91	1297.89
HSPG2	-1.16785	4.99233e-11	6.91901e-10	10443.9	4648.42
GPX1	0.768706	5.04525e-11	6.98685e-10	1545.95	2634.96
HPX	4.69716	5.07879e-11	7.02394e-10	2.72835	69.3656
MEAF6	-0.615252	5.08398e-11	7.02394e-10	693.371	451.971
VWF	2.54597	5.08193e-11	7.02394e-10	16.0552	93.4684
TPBG	-0.685162	5.12357e-11	7.0731e-10	1883.17	1172.57
ERAP1	-0.469549	5.40077e-11	7.44994e-10	1290.58	931.733
C8orf4	-2.04176	5.43613e-11	7.49285e-10	4043.27	981.913
LRRC45	0.9977	5.50193e-11	7.57762e-10	94.7221	189.426
ABHD17C	0.431922	5.51174e-11	7.5852e-10	4026.74	5429.97
ZDHHC9	-0.774143	5.99786e-11	8.24777e-10	5146.08	3007.67
TTC21B	-0.83452	6.06308e-11	8.33095e-10	399.483	224.618
CRYBG3	0.501148	6.08344e-11	8.35241e-10	2340.05	3312.8
S100A10	0.449369	6.15368e-11	8.44227e-10	9042.7	12348.6
CDCA8	1.2163	6.19453e-11	8.49171e-10	136.495	316.964
SLC35E2B	-0.78018	6.24358e-11	8.55229e-10	1642.8	957.273
UQCRQ	1.26541	6.32167e-11	8.65254e-10	533.448	1284.15
CRTC3	-0.604169	6.51461e-11	8.9097e-10	1563.65	1027.46
SEC24D	0.608043	6.53789e-11	8.93461e-10	3900.15	5942.05
GMNN	1.2777	6.73497e-11	9.19681e-10	87.4085	212.005
CBL	-0.667353	6.75448e-11	9.21631e-10	1027.91	648.212
INTS6	-0.697909	6.85349e-11	9.34418e-10	2207.65	1362
RPL12	-0.635097	6.97627e-11	9.50422e-10	3970.75	2556.85
S100A8	5.95481	7.0227e-11	9.55272e-10	121.369	7529.29
SMIM19	-0.889839	7.02207e-11	9.55272e-10	288.31	154.857
HPCAL1	0.782539	7.03639e-11	9.55659e-10	1836.16	3160.14
TMEM156	-1.41128	7.03169e-11	9.55659e-10	246.77	92.682
ZFAS1	-1.19567	7.05501e-11	9.5745e-10	2159.62	942.266
KLK8	1.98845	7.08103e-11	9.60243e-10	202.429	804.401
EMC10	0.703885	7.09909e-11	9.61952e-10	1722.4	2803.88
PLAU	-0.92709	7.11e-11	9.62689e-10	4381.82	2304
SGK2	2.12685	7.39559e-11	1.00059e-09	68.2516	298.902
MVP	0.580586	7.51196e-11	1.01478e-09	2681	4010.53
NEK9	-0.488793	7.50664e-11	1.01478e-09	3596.75	2564.29
TCF7L2	-0.969581	7.59248e-11	1.02487e-09	1617.79	826.296
MSN	-0.872816	7.64986e-11	1.03182e-09	7179.44	3919.24
PARD3	-0.531079	7.74528e-11	1.0439e-09	1131.73	783.176
TPI1	1.1055	7.80766e-11	1.0515e-09	4848.89	10432.7
SAR1A	0.645815	8.04676e-11	1.08287e-09	1540.07	2407.9
RNF212	-1.01685	8.10007e-11	1.08922e-09	620.198	307.35
SMIM14	0.702523	8.41965e-11	1.13133e-09	1022.91	1664.36
KIAA0930	-0.539588	8.67967e-11	1.16538e-09	2891.76	1988.55
ELAC2	0.452045	8.76917e-11	1.1756e-09	830.661	1136.94
PDE4D	-0.590023	8.7632e-11	1.1756e-09	5449.05	3620.35
ASAH1	0.47073	8.83198e-11	1.18312e-09	4913.05	6807.15
SDR16C5	0.998511	8.92389e-11	1.19453e-09	404.909	808.867
FOXA3	1.95739	8.94507e-11	1.19645e-09	48.1414	187.285
CA9	8.6558	9.05301e-11	1.20997e-09	0	84.3924
TRPM7	-0.438874	9.11131e-11	1.21684e-09	4004.32	2955.16
CHKA	-0.756946	9.23316e-11	1.23218e-09	1466.45	867.27
PDK1	1.36096	9.59866e-11	1.27999e-09	465.07	1196.11
SLC41A2	0.850741	9.96248e-11	1.3275e-09	441.904	794.771
DCBLD2	-0.802516	1.05565e-10	1.40559e-09	3885.62	2226.74
RRM1	0.894467	1.06096e-10	1.4116e-09	727.725	1353.73
CFH	0.84266	1.07359e-10	1.42732e-09	740.799	1326.98
SART1	0.541138	1.07957e-10	1.4342e-09	757.185	1099.64
LTBP1	-0.693849	1.09636e-10	1.4554e-09	760.701	469.565
JUND	-0.843724	1.18746e-10	1.57514e-09	1359.76	758.478
PHLDB2	-0.790952	1.20759e-10	1.60065e-09	4989.33	2883.57
DSC2	0.822069	1.21013e-10	1.60281e-09	1728.83	3054.83
ERCC5	0.884754	1.22958e-10	1.62735e-09	539.893	998.188
GAB2	-1.17559	1.23377e-10	1.63167e-09	287.64	126.694
RFX7	-0.879862	1.26991e-10	1.6782e-09	1862.44	1012.14
NLRP1	-1.73337	1.27371e-10	1.68196e-09	217.644	65.6192
HIST1H2AH	1.25512	1.28066e-10	1.68988e-09	130.406	312.577
GGT1	1.0057	1.2842e-10	1.69328e-09	646.328	1296.66
SHC1	-0.529547	1.29775e-10	1.70987e-09	13768.2	9537.81
ZNF443	1.69877	1.31979e-10	1.73761e-09	38.5491	125.638
ANO10	0.655336	1.32096e-10	1.73785e-09	484.042	761.271
MSMB	3.52952	1.33314e-10	1.75256e-09	16.2005	187.317
TFEC	3.01436	1.34114e-10	1.76177e-09	19.466	156.758
EPB41L4A-AS1	-1.17136	1.36261e-10	1.78864e-09	138.979	62.0534
ACTG1	-0.483939	1.39107e-10	1.82464e-09	28730.2	20541.9
RAB11FIP3	-0.902165	1.39451e-10	1.82779e-09	511.107	274.339
HMBOX1	-0.904208	1.4336e-10	1.87484e-09	3122.81	1669.39
NAGK	0.859487	1.4321e-10	1.87484e-09	270.616	491.124
UBL5	0.965021	1.43334e-10	1.87484e-09	236.324	463.096
CBX4	-0.674748	1.46259e-10	1.91135e-09	2781.9	1742.11
HN1	0.449448	1.48948e-10	1.94504e-09	1139.53	1555.95
AGPS	-0.534556	1.52724e-10	1.99288e-09	2589.87	1787.27
TOP2A	0.987556	1.54683e-10	2.01695e-09	1410.66	2797.81
USP13	-0.620318	1.55156e-10	2.02162e-09	587.438	381.687
ADAM28	1.22962	1.5572e-10	2.02747e-09	129.852	303.581
LRRC59	0.77878	1.56424e-10	2.03513e-09	3274.55	5616.58
MFAP3L	1.1995	1.57697e-10	2.05018e-09	112.948	258.511
TMEM106A	1.44196	1.57887e-10	2.05114e-09	124.844	339.102
ANKRD33B	-1.42974	1.61099e-10	2.09131e-09	56.7362	20.6469
SPIN1	-0.49117	1.63528e-10	2.12129e-09	2487.36	1767.73
ZNF772	0.816537	1.6666e-10	2.16032e-09	258.554	455.668
SEC14L2	1.04633	1.67392e-10	2.16822e-09	116.861	242.386
PI4K2B	0.904669	1.69891e-10	2.19898e-09	370.123	692.221
TCF20	-0.365612	1.71356e-10	2.21632e-09	3600.11	2791.72
ATP1B1	0.593705	1.72811e-10	2.2335e-09	6907.66	10424.1
PHF14	-0.795834	1.73135e-10	2.23604e-09	1306.09	753.097
FAM63B	-0.76097	1.73684e-10	2.24148e-09	2597.7	1533.44
NFYA	-0.542685	1.79512e-10	2.315e-09	1729.79	1186.23
ARID1B	-0.610137	1.7979e-10	2.31689e-09	1707.43	1117.88
SUPT7L	-0.46992	1.81107e-10	2.33216e-09	1187.98	858.644
PREB	0.617336	1.81529e-10	2.33589e-09	749.84	1148.26
MRPL54	1.17666	1.8233e-10	2.34449e-09	83.4323	188.381
FGF19	-3.10947	1.90305e-10	2.44525e-09	165.745	19.151
BPIFB2	5.6808	1.91745e-10	2.46196e-09	1.50423	77.505
SLC6A6	0.595958	1.95146e-10	2.50381e-09	8135.99	12298.2
TMPRSS13	0.735071	1.95392e-10	2.50514e-09	1128.17	1877.98
SLC4A4	-1.26498	1.96091e-10	2.51227e-09	94.3581	38.8904
ZFP64	-0.455833	2.03212e-10	2.60161e-09	1117.32	813.75
TRMU	0.783825	2.05283e-10	2.62623e-09	484.839	837.128
MAFG	-0.580718	2.0736e-10	2.65087e-09	2210.28	1478.36
COPG1	0.552819	2.09654e-10	2.67825e-09	6446.24	9456.01
GAS2L3	1.20249	2.11839e-10	2.70421e-09	77.854	179.853
NDUFS1	0.699296	2.13754e-10	2.72667e-09	1773.58	2880.63
TRMT1L	-0.621471	2.17705e-10	2.77507e-09	652.771	423.082
FAM174B	0.76399	2.19487e-10	2.79576e-09	687.257	1167.88
BEX2	-2.50869	2.21888e-10	2.82431e-09	44.156	7.70823
SLC22A18AS	1.82967	2.24184e-10	2.85147e-09	31.5415	112.287
SDHA	0.583144	2.26783e-10	2.88245e-09	2028.24	3037.59
CXCL17	4.22347	2.27263e-10	2.8844e-09	7.08021	130.138
MAP2K5	-0.966211	2.27185e-10	2.8844e-09	1009.11	515.89
PPAP2B	-0.837298	2.28971e-10	2.90398e-09	816.99	456.438
PPP1R10	-0.611774	2.29431e-10	2.90772e-09	5572.39	3647.47
HIPK2	-0.722062	2.29887e-10	2.91141e-09	8848.84	5363.42
PIK3R1	-0.72216	2.31934e-10	2.93522e-09	502.284	303.98
SQRDL	1.04982	2.41571e-10	3.05499e-09	3438.98	7120.08
OXR1	0.538274	2.42784e-10	3.06813e-09	609.824	885.348
GUK1	0.930824	2.4551e-10	3.1001e-09	645.077	1228.79
SIDT2	0.824724	2.45665e-10	3.1001e-09	519.845	919.575
MRPS34	0.559792	2.49356e-10	3.14442e-09	933.976	1374.83
TRIM6	-1.36639	2.53429e-10	3.19349e-09	168.558	64.6936
RPS6KA6	-0.977871	2.56925e-10	3.23524e-09	162.791	83.2621
AACS	0.653861	2.58062e-10	3.24492e-09	426.17	671.668
ASF1B	1.18059	2.57996e-10	3.24492e-09	82.0821	186.137
ENDOD1	-0.70164	2.67127e-10	3.35651e-09	1997.07	1226.35
SLC12A4	0.712332	2.70667e-10	3.39857e-09	586.306	961.866
CSGALNACT2	-0.776952	2.70983e-10	3.40011e-09	533.003	310.431
STC1	0.974997	2.71362e-10	3.40245e-09	560.722	1102.78
GTPBP10	-0.55796	2.73276e-10	3.42401e-09	935.962	636.027
CLTC	0.506449	2.8483e-10	3.56624e-09	14197.7	20168.5
SPTBN1	-0.47946	2.88865e-10	3.6142e-09	14553.8	10436.9
NDUFA1	0.801719	2.98675e-10	3.73428e-09	264.6	463.143
BCO2	-2.65847	3.03009e-10	3.78578e-09	194.023	30.5898
SLC9A3R2	0.670325	3.03525e-10	3.78955e-09	1259.11	2005.68
COL4A6	2.10309	3.14621e-10	3.9253e-09	11.9879	50.9024
PEX11A	0.943765	3.15601e-10	3.93474e-09	153.123	294.712
RMDN3	0.761425	3.20015e-10	3.98696e-09	687.885	1165.31
MAN2A1	-0.664829	3.20384e-10	3.98874e-09	3567.31	2249.42
GLIPR1	-1.2287	3.21913e-10	4.00494e-09	184.167	78.2261
RAB11A	0.451147	3.25011e-10	4.04064e-09	4685.54	6406.46
NUF2	1.30261	3.34243e-10	4.15247e-09	68.5766	168.983
MIR210HG	2.89984	3.45303e-10	4.28686e-09	53.3131	399.438
HSPA8	-0.690824	3.47093e-10	4.30606e-09	30931.4	19161.1
SLC35A3	0.510756	3.50899e-10	4.35021e-09	1229.46	1750.02
MIR205HG	-1.61369	3.54597e-10	4.39296e-09	1442.64	471.472
TMEM209	-0.496694	3.56343e-10	4.4115e-09	1243.04	881.095
CAP2	-0.851693	3.60053e-10	4.4543e-09	177.565	98.3556
ITPR2	0.777772	3.63174e-10	4.48975e-09	693.796	1189.78
PEBP1	0.588539	3.6383e-10	4.49472e-09	680.425	1021.86
ACE2	2.74897	3.66949e-10	4.52892e-09	14.451	96.8439
DUSP16	-0.744361	3.67113e-10	4.52892e-09	2863.46	1707.93
SHROOM3	-0.629408	3.69047e-10	4.54961e-09	1957.93	1265.04
CST4	5.17761	3.69676e-10	4.55417e-09	4.27851	153.067
HMCES	0.575893	3.70891e-10	4.56595e-09	371.278	553.184
RNF40	0.423399	3.72882e-10	4.58726e-09	2027.67	2717.5
AKNA	-0.764765	3.74354e-10	4.60215e-09	319.29	187.816
NCAPD2	0.584859	3.76815e-10	4.62918e-09	1716.59	2575.65
ALKBH2	-1.01665	3.88306e-10	4.76703e-09	173.802	85.4166
UBE2T	1.14152	3.91424e-10	4.80196e-09	63.5314	141.635
PNPLA8	0.674268	3.9237e-10	4.81022e-09	1169.47	1866.78
CEP164	-0.542994	3.93726e-10	4.82349e-09	678.005	466.977
ATP6V0D1	0.746821	4.03985e-10	4.94573e-09	695.659	1167.1
UQCRC1	0.687419	4.1533e-10	5.08109e-09	701.202	1129.82
HIST1H1D	1.47365	4.15817e-10	5.08352e-09	51.2182	143.865
SPATA5	-0.577293	4.20173e-10	5.13321e-09	646.384	432.945
DHRS2	1.18016	4.22009e-10	5.14852e-09	39.1285	88.3756
MBOAT1	-0.956652	4.2187e-10	5.14852e-09	733.382	377.8
LOC100506827	3.2172	4.35941e-10	5.3148e-09	8.74832	82.9593
PRDX2	0.486016	4.40946e-10	5.3721e-09	1058	1483.39
MRPL42	-0.597536	4.42955e-10	5.39286e-09	1292.15	852.902
SH3BP4	-0.661048	4.44176e-10	5.40399e-09	2444.82	1545.09
GNB4	1.20603	4.63426e-10	5.6343e-09	49.6574	113.492
RFC2	0.794531	4.66435e-10	5.66698e-09	207.198	359.235
JMJD1C	-0.566777	4.67065e-10	5.67073e-09	3316.48	2239.47
KREMEN2	3.11778	4.77299e-10	5.79099e-09	3.8829	35.9746
RTN3	-0.450201	4.78482e-10	5.80135e-09	3465.79	2538.26
PUS7L	0.638447	4.79337e-10	5.80773e-09	1059.88	1650.68
COL4A5	1.38071	4.88143e-10	5.91036e-09	708.296	1845.35
EPB41L4A	-1.24284	4.88716e-10	5.91323e-09	231.397	97.4141
RARS	0.685625	4.92585e-10	5.95595e-09	1758.01	2826.46
GINS2	1.24215	4.94329e-10	5.97295e-09	35.9082	85.668
STAT5B	-0.557344	4.96851e-10	5.99931e-09	720.197	489.825
GOT1	-0.688982	5.02826e-10	6.0673e-09	594.555	368.736
BNIP3	1.3236	5.03825e-10	6.0752e-09	572.146	1432.27
MLLT3	0.479572	5.16199e-10	6.22015e-09	540.3	752.716
SCO2	0.85483	5.19963e-10	6.26122e-09	327.892	593.769
DAB2	0.956396	5.46281e-10	6.57365e-09	263.634	509.833
HSPA1A	-0.577863	5.48482e-10	6.59563e-09	9624.39	6446.9
MOXD1	3.15603	5.55028e-10	6.6698e-09	3.39971	30.3966
TBC1D9	-0.663832	5.59796e-10	6.72251e-09	673.165	423.191
ZKSCAN2	-0.667609	5.6557e-10	6.78722e-09	637.683	400.601
TRIM33	-0.483536	5.69218e-10	6.82635e-09	2785.99	1992.36
PRKCDBP	0.927596	5.71241e-10	6.84596e-09	219.325	418.192
WBP5	1.04672	5.79469e-10	6.93985e-09	178.154	370.073
CHFR	0.760935	5.84807e-10	6.99902e-09	182.082	309.69
RCAN1	-1.01563	5.85485e-10	7.00238e-09	328.913	162.272
TMEM133	-0.987104	5.95219e-10	7.11398e-09	281.984	141.689
PSRC1	1.1397	6.01276e-10	7.1815e-09	78.7521	173.62
ITGB1	-0.997111	6.03382e-10	7.20177e-09	34251.8	17159.2
GPR160	1.2692	6.10965e-10	7.28735e-09	105.091	253.177
ATP11A	-0.527898	6.16474e-10	7.34808e-09	5206.8	3610.73
FRRS1	0.874732	6.53917e-10	7.78912e-09	263.264	483.373
ARHGEF26	0.832924	6.67875e-10	7.95002e-09	185.956	331.895
TNFAIP8	-0.897394	6.7448e-10	8.02322e-09	434.138	232.449
NEU1	0.776723	6.78222e-10	8.06229e-09	630.412	1078.7
DECR1	0.740438	6.81229e-10	8.09257e-09	289.159	482.509
TAF15	-0.723997	6.89232e-10	8.18213e-09	1440.26	872.556
C9orf172	2.36934	6.93109e-10	8.22263e-09	10.2948	54.3569
SMPD3	2.09253	7.03778e-10	8.34358e-09	43.4337	184.961
RALBP1	0.69825	7.05384e-10	8.35699e-09	989.104	1603.38
SESN3	-1.01284	7.07297e-10	8.36841e-09	285.955	141.713
WDR60	1.02932	7.07148e-10	8.36841e-09	393.517	803.503
GBP1	-1.37052	7.09123e-10	8.38439e-09	296.706	114.31
CLINT1	0.637651	7.12285e-10	8.41614e-09	2292.13	3564.08
GCAT	1.0995	7.14596e-10	8.43778e-09	204.609	438.658
DDX1	0.646906	7.20267e-10	8.4963e-09	1425.54	2232.79
ECT2	0.663571	7.20794e-10	8.4963e-09	2560.5	4056.2
GPR125	-0.616066	7.20998e-10	8.4963e-09	801.99	522.264
BHLHE41	1.4336	7.24531e-10	8.53224e-09	105.819	286.004
RFX3	-1.0073	7.29307e-10	8.58274e-09	266.494	132.819
ARHGAP26	-0.831816	7.30181e-10	8.5873e-09	2306.79	1296.03
CTBP2	-0.327692	7.35929e-10	8.64759e-09	3187.16	2539.27
PTPN21	-0.561971	7.36288e-10	8.64759e-09	1022.9	692.91
MPC2	0.916449	7.48635e-10	8.78675e-09	340.216	641.554
BTG2	-1.5076	7.49551e-10	8.79164e-09	96.3841	33.8171
FBN1	1.37605	7.54323e-10	8.84173e-09	450.59	1169.07
CKAP2	0.929492	7.57366e-10	8.8715e-09	272.307	518.468
SEC13	0.756372	7.73921e-10	9.0594e-09	1395.92	2357.02
COMMD4	0.839911	7.85669e-10	9.19082e-09	279.327	501.711
PRRC1	0.580521	7.9369e-10	9.27849e-09	3490.81	5217.44
LRRC32	-4.11458	7.9654e-10	9.30563e-09	253.919	14.7368
SEC24C	0.53912	8.12061e-10	9.48068e-09	2864.04	4159.71
NIPSNAP1	0.712438	8.22147e-10	9.59207e-09	1237.1	2025.8
BSCL2	0.777931	8.28504e-10	9.65347e-09	781.989	1339.12
C21orf91	-0.858901	8.28188e-10	9.65347e-09	161.397	89.2897
PATZ1	-0.763144	8.58119e-10	9.99193e-09	1089.41	641.746
FAM200B	-0.735131	8.64738e-10	1.00623e-08	390.547	234.415
ARNT2	1.21036	8.7144e-10	1.01337e-08	309.4	717.161
ASB9	1.2168	8.77441e-10	1.01967e-08	56.4985	131.917
CPVL	1.45577	8.79177e-10	1.02102e-08	59.7002	163.503
CTNNAL1	-1.15583	8.84212e-10	1.02619e-08	1285.73	576.23
AIFM1	0.648545	8.92479e-10	1.0351e-08	507.758	795.365
CKMT1A	1.66501	9.13521e-10	1.05881e-08	467.558	1483.28
ENO3	-1.63018	9.14797e-10	1.05959e-08	93.0417	30.2676
VHL	-0.510691	9.16352e-10	1.06069e-08	1052.46	739.514
SEPP1	1.46369	9.23439e-10	1.0682e-08	43.5442	120.324
PLCD3	-0.765831	9.24955e-10	1.06925e-08	1974.62	1160.49
RASA1	-0.602857	9.31718e-10	1.07636e-08	2273.61	1495.33
PHTF1	-0.690469	9.44996e-10	1.09098e-08	264.393	162.511
CD9	0.527447	9.68448e-10	1.11733e-08	3086.5	4448.56
PGM3	0.525381	9.73882e-10	1.12237e-08	1668.69	2401.07
SERF2	0.705705	9.7409e-10	1.12237e-08	8754.69	14278.4
MEX3C	-0.677713	9.9252e-10	1.14286e-08	1229.52	767.478
CREB3	0.775337	9.98709e-10	1.14923e-08	628.63	1074.6
FZD10-AS1	-1.99119	1.00542e-09	1.1562e-08	438.359	110.341
TNFAIP2	-1.10932	1.00829e-09	1.15875e-08	17488.4	8105.36
PDHB	0.673052	1.01385e-09	1.16437e-08	474.633	755.862
WDR12	-0.672582	1.05041e-09	1.20558e-08	754.065	472.099
SLFN5	-0.748856	1.05309e-09	1.20787e-08	2822.7	1678.66
CPS1	1.01909	1.10111e-09	1.26212e-08	7705.15	15615.8
SMARCAL1	0.557771	1.11512e-09	1.27735e-08	317.198	466.709
SLC39A10	-0.944979	1.12463e-09	1.28741e-08	3496.23	1816.63
MTURN	1.36049	1.12773e-09	1.29012e-08	108.317	278.461
USP44	-2.25068	1.14906e-09	1.31367e-08	28.7908	6.20821
ARL8A	-0.723372	1.15842e-09	1.32351e-08	892.372	539.249
FAM149B1	-0.757032	1.16968e-09	1.33551e-08	284.664	168.906
RPS6KA1	0.567035	1.19853e-09	1.36757e-08	814.21	1207.65
KIAA0391	0.436076	1.20269e-09	1.37143e-08	434.354	586.584
DDX39A	0.814147	1.21149e-09	1.38057e-08	248.581	439.009
TMED9	0.692956	1.22767e-09	1.3981e-08	1971.58	3187.6
IGSF8	0.760299	1.25672e-09	1.43025e-08	937.602	1587.75
ULK2	-0.732844	1.26122e-09	1.43446e-08	292.759	177.101
RNF217	-0.860839	1.26957e-09	1.44303e-08	2642.04	1454.9
KLF9	-1.2104	1.27749e-09	1.45109e-08	255.913	110.314
RAB11FIP1	-0.636224	1.32146e-09	1.50007e-08	4928.73	3170.46
SYBU	1.25498	1.33252e-09	1.51165e-08	49.4537	118.16
SNRPA	0.569082	1.34051e-09	1.51974e-08	562.026	834.633
BDH1	0.726699	1.34746e-09	1.52663e-08	416.857	691.246
PAPPA2	-6.3063	1.36712e-09	1.5479e-08	37.9497	0.51422
TFAP4	-0.646052	1.37413e-09	1.55485e-08	320.678	204.521
TRIQK	0.609391	1.38546e-09	1.56667e-08	778.544	1186.37
GPR137B	-2.42302	1.38873e-09	1.56936e-08	28.6299	5.14826
NADK2	0.561639	1.40483e-09	1.58653e-08	660.223	974.429
LEPREL1	-0.644181	1.40868e-09	1.58986e-08	781.903	498.95
CALR	0.458814	1.41612e-09	1.59723e-08	10178.2	13985.7
ZNF750	1.27355	1.45572e-09	1.64085e-08	97.4076	235.465
SDC3	-0.512609	1.46449e-09	1.64968e-08	913.857	641.586
HMGN2	0.543817	1.4683e-09	1.65292e-08	2260.34	3294.92
AP1S3	-0.614172	1.49303e-09	1.67969e-08	1998.29	1304.53
ADCY6	0.763466	1.51047e-09	1.69822e-08	2583.84	4387.93
KIFC1	1.06268	1.51471e-09	1.7019e-08	207.194	433.836
IDH1	-0.77513	1.51991e-09	1.70665e-08	10151	5930.89
TMPRSS3	-1.1215	1.52289e-09	1.70891e-08	777.181	356.96
ADAMTSL3	1.02945	1.52422e-09	1.70932e-08	257.017	524.325
IL18	-0.905621	1.52714e-09	1.71151e-08	1011.33	539.212
PDE6D	-0.861476	1.56279e-09	1.75034e-08	163.637	89.9788
CD44	-0.939972	1.61338e-09	1.80586e-08	4487.66	2339.25
PPP1R7	0.504543	1.61477e-09	1.80627e-08	561.871	797.876
LRRC37BP1	-0.57902	1.61594e-09	1.80643e-08	543.543	364.536
XRCC3	0.942666	1.66499e-09	1.86008e-08	251.167	484.274
FAM98A	0.613353	1.68146e-09	1.8773e-08	836.29	1277.72
DHRS1	1.11149	1.70367e-09	1.90088e-08	96.1542	209.88
TUBG1	0.751065	1.74432e-09	1.94501e-08	503.209	846.904
IL11	-1.8215	1.76834e-09	1.97055e-08	80.8649	23.1538
NAPG	0.538038	1.78765e-09	1.99081e-08	1169.58	1697.94
PRAF2	-1.16026	1.79086e-09	1.99313e-08	230.91	103.075
ADAMTS16	-2.10289	1.7979e-09	1.9997e-08	145.554	33.8803
LOC102724770	1.5788	1.82715e-09	2.03095e-08	74.046	221.155
GTF2IRD1	-0.76021	1.84419e-09	2.0486e-08	1579.86	933.733
CSNK1D	-0.416136	1.87948e-09	2.08649e-08	2339.12	1752.37
KDM4A	-0.440482	1.89216e-09	2.09924e-08	1343.9	991.429
NCS1	-0.784825	1.90167e-09	2.10846e-08	303.04	175.239
DBNDD2	-0.859545	1.9579e-09	2.16944e-08	432.553	237.602
YLPM1	-0.63601	1.96068e-09	2.17116e-08	5372.15	3456.58
TDP2	-0.812395	1.98207e-09	2.19346e-08	2752.01	1565.92
H6PD	-0.595133	1.9925e-09	2.20362e-08	2823.12	1868.41
ELL2	0.638254	2.00355e-09	2.21307e-08	3412.79	5310.42
RTFDC1	0.50864	2.00323e-09	2.21307e-08	1026.99	1460.9
DTYMK	1.06324	2.01575e-09	2.22515e-08	184.218	384.069
BEND7	-1.7417	2.0409e-09	2.25151e-08	35.6672	10.3656
ACADM	0.685358	2.04733e-09	2.25577e-08	734.84	1180.57
TMEM141	0.836869	2.04684e-09	2.25577e-08	364.761	651.79
PLCE1	-1.40718	2.07057e-09	2.27996e-08	147.77	55.7028
CKMT1B	1.56473	2.08303e-09	2.29224e-08	456.893	1351.79
AXL	-2.42235	2.11444e-09	2.3239e-08	23.5067	4.11982
RPL15	-0.739701	2.11349e-09	2.3239e-08	9944.57	5954.33
ISL2	-1.83022	2.14443e-09	2.3542e-08	57.3128	16.1492
RNF128	1.76181	2.14467e-09	2.3542e-08	18.3686	61.7661
SYTL4	1.33041	2.14747e-09	2.3558e-08	28.7597	72.3816
PRKAB1	-0.487502	2.16116e-09	2.36935e-08	781.473	558.057
PHLDA2	0.715324	2.17322e-09	2.38109e-08	1023.39	1679.69
CHEK1	0.890072	2.17745e-09	2.38424e-08	241.058	446.213
TBL1XR1	-0.585576	2.18031e-09	2.38588e-08	7882.38	5250.86
ATP11B	-0.401388	2.20635e-09	2.41289e-08	4330.3	3276.99
DNPEP	0.670871	2.22825e-09	2.43533e-08	400.883	638.781
RABGGTA	0.716562	2.29229e-09	2.50377e-08	246.708	406.069
RPS6KC1	0.4642	2.29922e-09	2.50978e-08	703.467	970.164
ZNF333	-1.52646	2.31309e-09	2.52336e-08	170.114	59.3825
ST6GALNAC3	-7.26264	2.32196e-09	2.53147e-08	20.5249	0
KPNA2	0.82401	2.3346e-09	2.54368e-08	917.854	1625.16
WIBG	0.721383	2.35968e-09	2.56941e-08	331.61	545.757
TMX3	-0.625543	2.37652e-09	2.58615e-08	2319.97	1504.19
ZNF799	1.72946	2.37952e-09	2.58782e-08	26.0047	86.5474
SH2D3A	-0.721554	2.45969e-09	2.67336e-08	1357.07	823.347
CERK	-0.595459	2.47783e-09	2.69141e-08	2272.26	1503.01
BORA	1.07811	2.48532e-09	2.69789e-08	104.095	219.742
CTTNBP2NL	-0.506574	2.51143e-09	2.72456e-08	1461.23	1028.15
PFKL	0.653999	2.5173e-09	2.72924e-08	1060.19	1669.16
FAM211A-AS1	-0.706489	2.58097e-09	2.79656e-08	7651.36	4687.96
ELK4	-0.43995	2.61893e-09	2.83594e-08	4493.95	3311.7
R3HDM2	-0.57868	2.63333e-09	2.84978e-08	3296.08	2206.19
MBLAC2	-0.772134	2.64176e-09	2.85715e-08	284.239	166.472
MFSD4	1.57466	2.67685e-09	2.89333e-08	56.7257	168.2
VAT1	-0.570775	2.69147e-09	2.90735e-08	1514.49	1018.33
POLR2C	0.717157	2.70045e-09	2.91526e-08	700.138	1150.52
AHNAK2	0.966083	2.72554e-09	2.93987e-08	10649.2	20805.3
B4GALT7	0.653963	2.72658e-09	2.93987e-08	280.872	441.639
PSMA5	0.75717	2.79348e-09	3.01016e-08	1126.13	1904.07
GSDMD	-0.923972	2.81586e-09	3.03243e-08	193.748	101.12
ACOT13	-0.792572	2.84338e-09	3.06012e-08	1473.79	850.716
SEMA4B	0.786702	2.84505e-09	3.06012e-08	4369.18	7537.89
STK11IP	0.830255	2.9387e-09	3.15892e-08	209.113	373.277
RNASE1	-1.18404	2.97598e-09	3.19705e-08	126.077	55.3704
FUCA1	-0.88534	3.0179e-09	3.2401e-08	975.845	527.429
ANAPC5	0.543208	3.02789e-09	3.24885e-08	1135.6	1654.9
MBOAT7	0.674361	3.0418e-09	3.26179e-08	1158.35	1848.85
CTSZ	-0.696162	3.06974e-09	3.28975e-08	1820.55	1122.2
BLM	0.902702	3.07708e-09	3.29562e-08	208.594	390.865
SLC6A8	0.682806	3.12592e-09	3.34589e-08	588.794	945.505
CHML	-0.782458	3.15765e-09	3.3778e-08	2188.82	1273.74
PITRM1-AS1	-3.14054	3.17369e-09	3.3929e-08	68.6791	7.84816
BAD	0.698313	3.20075e-09	3.41976e-08	319.122	517.817
XPNPEP1	0.551663	3.20807e-09	3.4255e-08	758.469	1111.58
MOB1A	-0.510091	3.22735e-09	3.44401e-08	1410.35	989.309
NBAS	0.351991	3.2579e-09	3.4745e-08	1957.66	2501
LNX1	0.983165	3.28949e-09	3.50607e-08	169.607	335.514
MYL12A	-0.647124	3.38981e-09	3.61082e-08	6173.22	3940.67
IGFBP5	-1.99504	3.56333e-09	3.79336e-08	436.778	109.755
EREG	-1.04559	3.582e-09	3.81092e-08	8270.73	4006.51
YPEL2	0.897888	3.59744e-09	3.82505e-08	155.267	288.574
FUT10	-0.656566	3.62495e-09	3.85197e-08	442.734	280.079
ABHD16A	0.657894	3.68113e-09	3.90931e-08	391.876	618.303
LRG1	1.3631	3.72116e-09	3.94945e-08	234.295	602.978
HTRA1	-1.46908	3.81591e-09	4.04758e-08	70.1024	25.6581
SEMA3E	1.19359	3.85711e-09	4.08778e-08	61.6503	139.778
SPTY2D1	0.672192	3.85845e-09	4.08778e-08	2152.81	3429.98
ZNF853	-2.29358	3.90506e-09	4.13468e-08	41.3159	8.35136
DUSP13	2.61761	3.94637e-09	4.1759e-08	7.95464	48.5757
SMCHD1	-0.471032	3.99523e-09	4.22507e-08	2481.73	1790.66
BAG2	-0.821774	4.01738e-09	4.24595e-08	833.218	470.655
KLF8	1.58246	4.07414e-09	4.30336e-08	122.933	368.767
HCG11	-0.942849	4.14073e-09	4.37107e-08	621.686	323.418
USP42	-0.696039	4.15062e-09	4.3789e-08	744.093	459.217
SURF6	0.723244	4.17698e-09	4.40407e-08	300.439	496.946
BAG3	0.511033	4.2231e-09	4.45004e-08	1157.68	1651.07
COMMD9	0.749643	4.24166e-09	4.46692e-08	156.031	262.128
BPHL	0.878708	4.28424e-09	4.50907e-08	170.306	312.859
SH3BP2	-0.865822	4.32544e-09	4.54971e-08	2737.37	1503.16
DOCK1	-0.532519	4.33293e-09	4.55487e-08	2664.34	1842.87
MST4	-0.694586	4.38947e-09	4.61155e-08	1606.13	991.802
B3GNT9	0.583507	4.39429e-09	4.61387e-08	368.049	550.652
ABTB2	-0.908946	4.46477e-09	4.68509e-08	469.701	250.161
BTF3L4	-0.536692	4.47153e-09	4.68938e-08	1569.87	1081.61
TTC3	0.503888	4.53048e-09	4.74839e-08	6260.54	8876.62
VIPR1	1.24549	4.5681e-09	4.78497e-08	51.971	124.245
PTPRM	-0.994234	4.79586e-09	5.02056e-08	6019.41	3022.41
KLF3	-0.534858	4.80118e-09	5.02315e-08	4020.25	2773.69
KIF16B	0.613271	4.88018e-09	5.10277e-08	613.045	937.693
IGF1R	-0.715748	4.95671e-09	5.17972e-08	9065.99	5520.02
ETNK2	-1.46162	5.02706e-09	5.25013e-08	49.5344	17.8325
THOC3	0.725334	5.04159e-09	5.26218e-08	384.517	633.981
PABPC1L	-2.10955	5.07721e-09	5.29622e-08	1689.13	391.689
HSBP1L1	-0.508031	5.18218e-09	5.40252e-08	633.067	445.275
CDC45	1.11027	5.18648e-09	5.40381e-08	87.4836	190.176
PRADC1	1.78298	5.20376e-09	5.41861e-08	23.5446	81.2398
DNASE1L1	0.474875	5.2204e-09	5.43273e-08	1105.05	1535.8
FAHD1	0.652107	5.24168e-09	5.45166e-08	256.968	405.026
CLUH	0.547795	5.25755e-09	5.46493e-08	1556.12	2275.18
IRAK3	1.34374	5.2925e-09	5.49802e-08	379.03	961.777
EML2	-0.716218	5.42224e-09	5.62617e-08	2215.2	1348.13
ZMAT3	-0.626319	5.42017e-09	5.62617e-08	979.067	634.276
EPB41L4B	0.548717	5.51497e-09	5.71902e-08	841.113	1228.24
GTPBP1	-0.414812	5.52357e-09	5.72222e-08	1740.3	1305.56
SREBF1	0.71088	5.52455e-09	5.72222e-08	4525.85	7408.92
PARP2	0.769667	5.54009e-09	5.73495e-08	200.544	341.53
CDS1	-0.74558	5.56151e-09	5.75375e-08	2712.89	1617.01
LIN7B	1.62074	5.56504e-09	5.75403e-08	31.234	96.9114
SLC16A1	-0.709003	5.57998e-09	5.76608e-08	1725.54	1054.72
POLA2	0.784706	5.59304e-09	5.7762e-08	224.586	387.013
ATP2C2	-0.760365	5.61456e-09	5.79503e-08	1102.34	650.803
C16orf59	1.35821	5.61834e-09	5.79554e-08	33.2458	85.5382
ZNF619	-0.73853	5.66064e-09	5.83576e-08	206.081	123.18
CLDN7	-0.645945	5.84826e-09	6.02566e-08	4393.76	2808.08
SLC35A1	0.704833	5.8565e-09	6.03063e-08	226.561	370.638
BICD1	-1.07475	5.98158e-09	6.15582e-08	2262.06	1074.4
ATP6V0A4	2.54815	6.06671e-09	6.23979e-08	30.1261	175.927
VPS36	-0.426414	6.09172e-09	6.26187e-08	768.461	571.755
TRAF1	-1.57197	6.20273e-09	6.37226e-08	251.798	85.0571
ADH5	0.715345	6.29326e-09	6.46149e-08	860.57	1413.66
NEGR1	-3.49332	6.32235e-09	6.48759e-08	18.9674	1.58023
INPP1	-0.882114	6.38496e-09	6.54802e-08	275.685	148.669
KIF23	0.8813	6.39379e-09	6.55327e-08	711.912	1310.87
TTC27	-0.634729	6.40572e-09	6.56168e-08	336.42	216.241
MAEA	0.490942	6.43406e-09	6.58688e-08	831.247	1167.45
MTRR	-0.389976	6.44207e-09	6.59125e-08	796.434	606.909
ARHGAP23	-0.815332	6.47016e-09	6.61615e-08	488.04	276.583
LANCL1	-0.446857	6.52966e-09	6.67312e-08	2254.9	1653.9
CENPE	1.23531	6.75525e-09	6.89967e-08	300.959	709.257
HAX1	-0.725546	6.79782e-09	6.93913e-08	2504.42	1513.52
ABCC3	-0.841495	6.8469e-09	6.98518e-08	26682.1	14891
SPIN4	0.749613	6.96232e-09	7.09883e-08	482.247	811.853
AP1B1	0.587996	7.04526e-09	7.1751e-08	2108.34	3167.94
DLGAP1-AS1	-1.40964	7.04264e-09	7.1751e-08	410.884	155.083
LZTS3	-0.602621	7.05588e-09	7.18176e-08	1701.84	1120.73
CYB5B	0.432625	7.09422e-09	7.21662e-08	901.639	1216.83
SLC25A37	-0.846911	7.26871e-09	7.38985e-08	4868.36	2707.37
OTUD7B	-0.402692	7.50249e-09	7.62313e-08	2153.15	1627.58
CSPG4	1.87372	7.53582e-09	7.65259e-08	81.8814	300.433
TRABD2B	-2.63785	7.57256e-09	7.68547e-08	24.2017	3.87081
ANKRD50	0.482318	7.58009e-09	7.68869e-08	1298.51	1811.91
XPNPEP3	0.476505	7.68101e-09	7.78658e-08	3123.01	4343.25
SNX8	0.78845	7.7856e-09	7.88806e-08	487.552	841.488
STMN1	0.893441	7.81122e-09	7.90948e-08	312.346	581.669
FKBP10	0.4693	7.88292e-09	7.9775e-08	555.924	768.244
LBP	6.39218	7.97068e-09	8.06168e-08	1.91104	159.485
SLC24A1	-0.78797	8.07986e-09	8.16742e-08	444.231	257.431
DTNA	-2.27496	8.18914e-09	8.27315e-08	24.2434	5.11069
NDUFV1	0.578135	8.31699e-09	8.39749e-08	1091.87	1629.63
SPECC1L	-0.436135	8.33823e-09	8.41412e-08	2177.76	1609.44
MRPL41	0.850007	8.34508e-09	8.41621e-08	227.742	412.176
ANKRD13C	-0.498731	8.35607e-09	8.42248e-08	1180.95	835.46
TDRD7	0.750073	8.36518e-09	8.42684e-08	192.191	321.991
HERC4	-0.383714	8.37996e-09	8.43691e-08	2655.18	2035.02
IDH3B	0.641748	8.45889e-09	8.51152e-08	428.25	667.582
C17orf51	-0.504395	8.49889e-09	8.54689e-08	814.68	573.691
BIVM	-0.888341	8.78645e-09	8.83103e-08	300.404	162.77
KLF6	-1.06784	8.80037e-09	8.83998e-08	1345.64	642.251
FGFBP1	0.882306	8.82129e-09	8.85596e-08	192.06	354.163
PRMT3	-0.628566	8.84539e-09	8.87509e-08	682.959	440.974
SMPD4	0.453487	9.07029e-09	9.09557e-08	1018.99	1394.66
EPHB2	-1.18518	9.08909e-09	9.10924e-08	1432.97	629.411
KIF20B	0.987244	9.11812e-09	9.13314e-08	392.756	779.615
TTPAL	-0.501701	9.1618e-09	9.17168e-08	863.442	609.795
SLC25A10	0.720042	9.20929e-09	9.21399e-08	490.783	808.595
FOS	-3.33036	9.45415e-09	9.45361e-08	9254.07	920.085
MTMR3	-0.376228	9.47361e-09	9.4677e-08	2280.63	1757.51
ZNF703	1.11087	9.48686e-09	9.47557e-08	236.875	512.123
PUSL1	0.868741	9.64117e-09	9.62425e-08	208.484	381.731
PYROXD1	-0.652401	9.72073e-09	9.69817e-08	1695.16	1077.56
BCL7C	0.759334	9.73689e-09	9.7088e-08	160.685	272.405
NCK2	-0.632714	9.75329e-09	9.71966e-08	674.45	433.948
PALM3	2.79226	9.80046e-09	9.76114e-08	8.2155	57.4059
PDLIM5	-0.502293	9.86855e-09	9.82341e-08	4516.1	3187.93
RNASET2	0.765608	9.98722e-09	9.93593e-08	352.888	601.457
USP6NL	-0.55745	1.02224e-08	1.01585e-07	1427.22	969.489
ZCCHC3	-0.539735	1.02199e-08	1.01585e-07	1028.1	706.435
EPDR1	-0.752705	1.0241e-08	1.01712e-07	639.622	378.059
SUPT6H	0.317738	1.02518e-08	1.01762e-07	1847.82	2302.42
TSPAN13	0.812264	1.04122e-08	1.03296e-07	4263.68	7485.23
TRAM2-AS1	-0.983868	1.04961e-08	1.0407e-07	108.402	54.9234
STAT3	0.481136	1.07147e-08	1.06177e-07	3876.44	5409.64
DFFA	-0.599293	1.0829e-08	1.0725e-07	653.205	430.015
ST8SIA4	1.06218	1.09999e-08	1.08881e-07	66.3741	137.191
ECE2	1.30754	1.10196e-08	1.09015e-07	152.294	376.766
PKIG	-1.07169	1.1109e-08	1.09837e-07	157.966	74.9536
OLFML2A	1.81461	1.11293e-08	1.09977e-07	24.2825	85.0599
FOXA2	1.48428	1.11683e-08	1.103e-07	45.2796	126.929
CCNJ	-0.782556	1.11829e-08	1.10383e-07	341.15	197.952
JRKL	0.502947	1.12022e-08	1.10511e-07	508.238	720.301
EPS8	-0.561457	1.12623e-08	1.11042e-07	5015.89	3397.19
MEF2A	-0.482542	1.14594e-08	1.12922e-07	3554.5	2543.97
RAB13	0.514216	1.15488e-08	1.13676e-07	698.095	995.801
RASIP1	-2.75883	1.15488e-08	1.13676e-07	60.8883	9.0898
TMED1	1.00541	1.16489e-08	1.14598e-07	159.499	319.888
SLC16A2	1.23418	1.189e-08	1.16904e-07	103.862	243.543
ITGA3	-0.554903	1.21754e-08	1.19643e-07	10396.6	7077.35
DRG1	0.633052	1.24154e-08	1.21933e-07	727.312	1128.52
MTFR2	1.76545	1.24793e-08	1.22493e-07	14.8156	50.5562
RAB3D	0.54906	1.25172e-08	1.22797e-07	3076.73	4499.77
RILPL1	-0.921021	1.26506e-08	1.24037e-07	260.073	136.848
FBXO27	-0.754507	1.26878e-08	1.24332e-07	304.563	179.342
RPF2	-0.720151	1.27694e-08	1.25062e-07	508.337	308.086
TSHZ1	-0.657749	1.30543e-08	1.27782e-07	345.318	218.629
CHMP1B	-0.738308	1.32241e-08	1.29371e-07	2211.06	1325.4
NMD3	0.534954	1.33818e-08	1.30841e-07	1451.89	2102.69
SYT13	1.88263	1.34015e-08	1.30962e-07	208.279	768.661
PROSER1	-0.730932	1.37234e-08	1.34033e-07	1262.72	760.113
COG5	-0.382379	1.37383e-08	1.34104e-07	2484.24	1905.3
ARHGEF11	-0.32097	1.37623e-08	1.34264e-07	3801.2	3044.51
TMEM194A	0.729392	1.37951e-08	1.3451e-07	285.822	475.028
NCAPD3	0.561478	1.38118e-08	1.34598e-07	993.865	1467.07
LINC00657	-0.519097	1.38371e-08	1.3477e-07	17021.1	11877
POLDIP3	0.484969	1.3937e-08	1.35668e-07	1274.82	1783.94
CCRN4L	0.986773	1.39618e-08	1.35834e-07	104.822	207.453
ASAP2	-0.587682	1.39824e-08	1.35961e-07	3027.28	2013.39
POC1B	0.626221	1.4023e-08	1.3628e-07	210.269	323.337
TOP1MT	-0.749904	1.4111e-08	1.37059e-07	300.493	178.333
NDUFB10	0.610966	1.4532e-08	1.41071e-07	364.829	556.774
SBF2	-0.425813	1.46386e-08	1.42028e-07	2721.72	2026.08
LOC90784	-0.655258	1.48499e-08	1.43998e-07	373.756	237.433
EXT1	-0.634843	1.48839e-08	1.44249e-07	3197.8	2058.8
MZT1	0.997655	1.5172e-08	1.4696e-07	269.752	538.543
SF3B2	0.501763	1.52756e-08	1.47882e-07	2667.06	3775.24
ACP2	0.535876	1.54393e-08	1.49385e-07	643.72	933.691
MIS18BP1	0.6602	1.5678e-08	1.51612e-07	393.902	622.363
GALNT14	0.869242	1.57934e-08	1.52643e-07	202.609	369.623
ATP5I	0.960005	1.58179e-08	1.52797e-07	137.676	269.649
RNF165	-1.73006	1.59634e-08	1.54118e-07	670.429	202.368
LARP1	-0.485061	1.59821e-08	1.54214e-07	11497.7	8212.66
SPRY2	-0.620253	1.60026e-08	1.54327e-07	400.782	259.53
MRPL51	0.712452	1.60442e-08	1.54644e-07	579.598	949.005
SEPT9	0.354529	1.63806e-08	1.578e-07	10229.8	13078.4
KNTC1	0.84687	1.64141e-08	1.58007e-07	476.972	859.005
TRIP10	-0.422175	1.642e-08	1.58007e-07	1194.99	890.171
CNST	-0.510152	1.67553e-08	1.61146e-07	706.12	494.672
OSBP	0.625312	1.68342e-08	1.61816e-07	2783.66	4292.09
AGR3	2.35817	1.68829e-08	1.62195e-07	16.9645	87.1617
KIAA1524	0.884895	1.69207e-08	1.6247e-07	143.321	264.684
THBD	-0.880662	1.69663e-08	1.62819e-07	2723.89	1479.59
ITGAV	-0.434825	1.69772e-08	1.62835e-07	5272.13	3899.91
CD4	1.1579	1.7232e-08	1.65189e-07	392.589	876.232
FOXO4	0.906002	1.73513e-08	1.66243e-07	115.296	216.229
LPCAT3	0.702027	1.73631e-08	1.66265e-07	513.513	833.696
ORMDL3	0.678474	1.74795e-08	1.67289e-07	480.266	767.923
SH3GL1	0.679465	1.74907e-08	1.67305e-07	922.596	1476.68
GNAI1	0.721037	1.75858e-08	1.68124e-07	823.918	1356.63
ZCCHC11	-0.648941	1.76018e-08	1.68185e-07	1490.65	950.92
PCNA	0.739885	1.7881e-08	1.70761e-07	998.004	1666.61
SGOL2	1.07243	1.81052e-08	1.72808e-07	197.151	414.876
SLC47A1	-2.40543	1.83683e-08	1.75224e-07	20.4524	3.96623
SEC23IP	0.457969	1.86805e-08	1.78106e-07	2699.76	3705.71
POLR3A	0.357376	1.87701e-08	1.78864e-07	866.228	1110.88
MFGE8	-0.876666	1.9177e-08	1.82643e-07	1105.84	601.922
ANKHD1-EIF4EBP3	-1.14989	1.92485e-08	1.83225e-07	1030.99	464.946
SPDL1	0.785516	1.94174e-08	1.84733e-07	198.552	342.708
CYC1	0.613888	1.98099e-08	1.88365e-07	1544.82	2364.4
FAM86DP	-0.748505	1.98745e-08	1.88877e-07	217.893	129.364
EEF2K	0.531914	1.99056e-08	1.89071e-07	976.584	1413.08
DUSP5	-1.15968	1.99363e-08	1.89261e-07	5195.63	2325.66
PTTG1IP	0.500444	2.04497e-08	1.9403e-07	4208.49	5952.81
RBX1	0.648062	2.08259e-08	1.97493e-07	568.023	890.674
HNRNPL	0.467032	2.09547e-08	1.98608e-07	2512.95	3474.51
DPH2	0.730703	2.10147e-08	1.9907e-07	410.356	680.284
NUP88	-0.460444	2.10335e-08	1.9914e-07	627.66	456.98
ZFAND3	-0.414586	2.12683e-08	2.01255e-07	2635.24	1976.18
IRS2	-0.722491	2.13666e-08	2.02077e-07	4809.08	2915.05
CERS4	1.48891	2.17572e-08	2.05661e-07	34.3519	95.1965
SRP68	0.646715	2.18231e-08	2.06173e-07	1457.04	2279.82
ATP5A1	0.717245	2.19449e-08	2.07213e-07	3007.21	4943.08
PCMTD2	-0.653398	2.20449e-08	2.07935e-07	884.975	563.916
RHNO1	0.513926	2.20397e-08	2.07935e-07	507.167	721.966
FBXO6	1.23941	2.29539e-08	2.16393e-07	127.59	301.48
UAP1	0.768133	2.34135e-08	2.20607e-07	754.062	1283.17
ASAP3	0.840206	2.3458e-08	2.20909e-07	128.339	230.79
KIAA0232	-0.420051	2.3518e-08	2.21356e-07	2810.88	2100.59
LMO3	1.9375	2.36628e-08	2.22599e-07	8.09689	31.1869
PMPCA	0.511201	2.41717e-08	2.27265e-07	549.082	781.909
DHRS4L2	-1.193	2.42311e-08	2.27703e-07	135.716	58.9522
B3GALNT1	0.81748	2.43227e-08	2.28441e-07	243.298	427.06
NFE2L3	-1.27058	2.44476e-08	2.29492e-07	152.416	62.5059
LOC101928172	-2.52364	2.45973e-08	2.30775e-07	174.879	30.5848
MAN1A1	1.59529	2.47735e-08	2.32304e-07	12.3332	36.6722
HTR1D	-1.10771	2.48684e-08	2.3307e-07	164.971	76.3668
LRCH3	-0.696738	2.52327e-08	2.36359e-07	852.367	526.025
FAM35A	0.461937	2.52534e-08	2.36427e-07	869.36	1195.97
HSPA13	-0.76253	2.58762e-08	2.4213e-07	1839.84	1084.28
EIF1	-0.711262	2.60108e-08	2.43259e-07	6215.83	3795.78
LPIN2	0.381272	2.61641e-08	2.44564e-07	801.578	1043.54
DEPDC1	1.01498	2.65812e-08	2.48331e-07	231.647	468.309
TGIF2	-0.704014	2.79484e-08	2.60965e-07	311.513	190.731
SEMA3A	-0.703581	2.79988e-08	2.61298e-07	278.63	170.541
ANKRD22	1.4389	2.8143e-08	2.62504e-07	137.536	372.787
DHFRL1	-1.47301	2.8254e-08	2.634e-07	207.661	74.8606
SCLY	-0.897272	2.85195e-08	2.65735e-07	202.111	108.663
FOXRED1	0.806579	2.88577e-08	2.68744e-07	365.07	639.444
CCDC147	-3.42014	2.92563e-08	2.72312e-07	23.1926	2.15241
CKS2	0.862042	3.00903e-08	2.79927e-07	155.975	284.514
IQGAP3	1.03939	3.02311e-08	2.81089e-07	700.628	1440.99
ANKRD37	2.64228	3.02495e-08	2.81111e-07	29.071	181.759
ACTR3	-0.488183	3.04218e-08	2.8252e-07	5700.03	4062.43
LINC00654	-1.82072	3.04331e-08	2.8252e-07	40.0793	11.562
SAP30	2.44375	3.0456e-08	2.82583e-07	5.14554	29.1435
TTC17	-0.466604	3.06323e-08	2.8407e-07	3346.92	2422.29
HIST1H1B	1.20189	3.06889e-08	2.84446e-07	471.309	1085.25
PTPN12	-0.615141	3.09031e-08	2.8628e-07	5600.23	3655.79
TMC5	0.874592	3.10188e-08	2.87201e-07	692.175	1267.28
HIST1H1C	0.876668	3.12451e-08	2.89144e-07	2389.76	4390.57
C9orf152	0.77409	3.13805e-08	2.90245e-07	574.84	982.103
C4BPA	3.88987	3.14952e-08	2.91153e-07	3.0581	44.9531
NCOA7	-0.986192	3.16312e-08	2.92257e-07	2003.48	1010.76
NDUFA2	0.957657	3.20602e-08	2.96065e-07	165.941	323.212
DCAF17	-0.566501	3.23039e-08	2.9816e-07	769.503	519.814
ANXA2	0.491633	3.24603e-08	2.99446e-07	23912.5	33620.8
TBC1D19	-0.918339	3.25846e-08	3.00436e-07	198.523	105.532
LCA5	-1.27921	3.27241e-08	3.01564e-07	61.6659	24.9253
CASD1	-0.457914	3.27824e-08	3.01786e-07	795.938	579.946
ENTPD2	1.61199	3.27683e-08	3.01786e-07	88.8972	272.158
RABEP1	-0.535946	3.30966e-08	3.0452e-07	662.149	455.511
VPS9D1-AS1	-1.10556	3.3369e-08	3.06866e-07	253.68	118.057
HMGB2	1.22048	3.34006e-08	3.06997e-07	188.352	440.535
GEMIN7	0.719914	3.38112e-08	3.10609e-07	180.351	297.824
CACNG4	-1.35502	3.41071e-08	3.13164e-07	848.768	331.703
SLC43A2	1.23444	3.41433e-08	3.13332e-07	292.465	688.356
PDS5A	-0.351542	3.43495e-08	3.15061e-07	4101.35	3212.06
FGD1	-0.806722	3.43958e-08	3.15203e-07	213.671	122.377
MROH6	0.997323	3.44007e-08	3.15203e-07	3091.96	6173.12
FADS1	0.612962	3.45359e-08	3.16277e-07	2889.83	4417.33
SRPX2	-0.620079	3.48594e-08	3.19074e-07	602.794	391.406
NTSR1	2.22485	3.48999e-08	3.19279e-07	24.5538	115.082
LOC100129550	-0.719466	3.49644e-08	3.19703e-07	328.282	199.802
PLSCR4	1.15402	3.51319e-08	3.21068e-07	41.5922	91.34
EDEM3	0.628223	3.58509e-08	3.27469e-07	2336.61	3609.92
UGDH-AS1	-1.413	3.62621e-08	3.31053e-07	59.6951	22.6566
RPGR	-0.965323	3.6292e-08	3.31155e-07	187.268	96.0171
LY6E	0.81083	3.64564e-08	3.32483e-07	3888.38	6820.7
HDGFRP2	0.683793	3.65593e-08	3.33249e-07	146.134	234.926
ZSWIM4	-0.855719	3.66735e-08	3.34117e-07	374.474	206.35
GNL1	-0.526442	3.7127e-08	3.38074e-07	701.262	486.241
AP3B1	0.427094	3.71502e-08	3.38111e-07	1506.26	2023.37
CYB561	0.597725	3.73946e-08	3.4016e-07	1514.79	2292.11
FAM46B	1.54517	3.77089e-08	3.42665e-07	66.1448	193.434
RPLP1	-0.830552	3.77024e-08	3.42665e-07	18295.8	10287.1
AURKB	1.01948	3.79174e-08	3.44382e-07	79.0694	161.287
STRA13	0.940751	3.82723e-08	3.47427e-07	352.072	675.338
RBM12	-0.498266	3.86828e-08	3.50972e-07	4964.02	3514.5
RP1L1	-1.19853	3.87238e-08	3.51163e-07	294.454	128.28
TONSL	1.12919	3.87773e-08	3.51468e-07	254.892	558.977
EIF2S2	-0.784386	3.92076e-08	3.55185e-07	5381.66	3123.4
MUC6	5.01432	3.94056e-08	3.56795e-07	123.998	4007.53
LONRF2	-1.10485	3.97624e-08	3.59841e-07	513.011	238.889
MPC1	1.13992	4.00965e-08	3.62679e-07	155.6	341.647
ABHD17B	0.583507	4.01857e-08	3.63299e-07	340.674	511.728
SARS2	0.789643	4.02895e-08	3.64051e-07	191.237	330.819
SMAD4	-0.38944	4.06798e-08	3.67389e-07	3170.13	2418.72
KCTD13	-0.920545	4.0846e-08	3.68605e-07	510.799	269.947
LURAP1L	-1.00463	4.08562e-08	3.68605e-07	428.571	213.771
FAM73B	0.753555	4.10314e-08	3.69996e-07	297.008	502.855
EIF1B	-0.731995	4.13913e-08	3.73051e-07	332.516	199.371
PAFAH1B3	0.746291	4.15592e-08	3.74373e-07	137.449	230.426
GIT2	-0.495055	4.20835e-08	3.78902e-07	765.958	543.97
LEO1	0.682559	4.23177e-08	3.80816e-07	599.467	962.485
FCGRT	-0.861527	4.24777e-08	3.8206e-07	415.667	228.976
TRIB1	-1.1714	4.27334e-08	3.84164e-07	2799.31	1242.79
PLD6	1.20552	4.28317e-08	3.84703e-07	89.2032	205.943
SPAG17	2.33218	4.2837e-08	3.84703e-07	16.1167	80.7966
MAPK3	0.527417	4.36844e-08	3.92115e-07	769.621	1108.19
NAB2	1.1425	4.40384e-08	3.95091e-07	156.83	347.808
SLC25A43	-0.630354	4.43686e-08	3.97851e-07	1043.88	673.152
CIZ1	-0.625011	4.44803e-08	3.9865e-07	1734.7	1123.79
SEL1L	-0.549249	4.50762e-08	4.03785e-07	7517.42	5136.46
EFCAB7	-0.915278	4.62653e-08	4.14226e-07	90.7045	48.0961
TDP1	0.613495	4.65796e-08	4.16828e-07	422.444	646.521
TCFL5	-0.555627	4.66259e-08	4.17031e-07	489.145	332.073
INPP5D	5.90996	4.67598e-08	4.18017e-07	0.732854	45.6881
TACC3	0.89489	4.73558e-08	4.2313e-07	515.013	959.103
ZNF550	0.688177	4.74833e-08	4.24054e-07	347.945	560.544
CLEC7A	2.04611	4.76093e-08	4.24964e-07	36.4262	150.605
NEURL1B	-0.910631	4.78775e-08	4.27142e-07	572.587	304.974
MDH1	0.733028	4.84456e-08	4.31992e-07	681.15	1134.37
SMARCC1	-0.570512	4.86188e-08	4.33317e-07	1533.61	1031.63
PPP1R37	0.594429	4.8825e-08	4.34934e-07	645.996	975.448
CNP	0.419708	4.92489e-08	4.38489e-07	1008.2	1347.25
AKR1A1	0.455667	5.02828e-08	4.47469e-07	1300.83	1784.71
NTN1	-0.979701	5.04759e-08	4.48961e-07	1289.38	653.336
SCOC	0.739826	5.06912e-08	4.50648e-07	1925.7	3217.48
VCPIP1	-0.374904	5.07293e-08	4.5076e-07	1644.03	1267.53
KIAA0319L	0.430604	5.14708e-08	4.57118e-07	2134.15	2876.85
RASSF1	0.89767	5.1508e-08	4.57217e-07	63.06	118.441
SLC25A22	0.587766	5.2632e-08	4.6696e-07	771.15	1160.11
ACTR3B	-0.835282	5.30378e-08	4.70324e-07	222.292	124.016
ATF6	-0.488598	5.34707e-08	4.73924e-07	3630.34	2586.19
BLOC1S1	0.894697	5.35579e-08	4.74458e-07	174.918	327.059
ENTPD7	0.471781	5.36829e-08	4.75327e-07	1222.2	1694.55
ARHGAP20	-1.99018	5.40074e-08	4.7796e-07	33.7221	8.46727
DHX33	-0.548496	5.46432e-08	4.83344e-07	807.963	551.575
PTPN11	-0.626445	5.4689e-08	4.83506e-07	5999.1	3884.57
MTHFD1	0.438976	5.51572e-08	4.87402e-07	1017.15	1379
MILR1	-1.298	5.6134e-08	4.95784e-07	466.491	189.344
BBS2	-0.528749	5.73607e-08	5.06366e-07	595.09	412.134
CDS2	-0.534612	5.75823e-08	5.08067e-07	1967.18	1356.73
[truncated: 15,631 more rows]
