# Supplementary material for: Identification of a set of genes potentially responsible for resistance to ferroptosis in lung adenocarcinoma cancer stem cells
Source: Cell Death Dis. 2024 Apr 29;15(4):303. doi: 10.1038/s41419-024-06667-w (PMC11059184; doi:10.1038/s41419-024-06667-w)
Supplement: Supplementary file 6 — Table S5 [file 41419_2024_6667_MOESM6_ESM.xlsx]

## Sheet: Mutation Profile
	Established Cell Lines	Disease	Mutation profile (COSMIC Database)
	NCI-H358	Bronchiolo-alveolar Adenocarcinoma	KRAS p.G12C, c.34G>T, Exon2
	NCI-H1373	Adenocarcinoma	KRAS p.G12C, c.34G>T, Exon2 TP53 p.P47L, c.140C>T, Exon4
	NCI-H1792	Adenocarcinoma	KRAS p.G12C, c.34G>T, Exon2 KEAP1 p.G462W, c.1384G>T, Exon 4
	Table S5: Mutation Profile of the established cell lines NCI-H358, NCI-1373, and NCI-H1792 extrapolated from Cosmic Database.
